# Supplementary material for: The highly expressed 5’isomiR of hsa-miR-140-3p contributes to the tumor-suppressive effects of miR-140 by reducing breast cancer proliferation and migration
Source: BMC Genomics. 2016 Aug 8;17:566. doi: 10.1186/s12864-016-2869-x (PMC4977694; doi:10.1186/s12864-016-2869-x)
Supplement: Additional file 1: — miRNA seq dataset used to identify highly abundant miRNAs that have abundant 5’isomiRs. (XLSX 3320 kb) [file 12864_2016_2869_MOESM1_ESM.xlsx]

## Sheet: Tabelle1
								Reads								RPM (normalized to all mapped reads)
chrom	pos1	pos2	Sequnce	miRbase-ID	Alias	Notation of isomiR	miRbase precursor ID	MCF-7	MDA-MB-231	T47D	BT20	BT474	MDA-MB-468	ZR-75	MCF10A	MCF-7	MDA-MB-231	T47D	BT20	BT474	MDA-MB-468	ZR-75	MCF10A
chr11	122146570	122146587	AGGTAGTAGGTTGTATA	MIMAT0000062	MIMAT0000062	hsa-let-7a-5p|2|-3|	MI0000061	0	0	0	0	0	1	0	0	0	0	0	0	0	0.0729232	0	0
chr11	122146569	122146587	AGGTAGTAGGTTGTATAG	MIMAT0000062	MIMAT0000062	hsa-let-7a-5p|2|-2|	MI0000061	0	1	0	0	0	0	0	0	0	0.0813253	0	0	0	0	0	0
chr11	122146568	122146587	AGGTAGTAGGTTGTATAGT	MIMAT0000062	MIMAT0000062	hsa-let-7a-5p|2|-1|	MI0000061	2	3	2	2	40	0	2	4	0.172356	0.243976	0.18069	0.157888	3.28134	0	0.150079	0.265841
chr11	122146567	122146587	AGGTAGTAGGTTGTATAGTT	MIMAT0000062	MIMAT0000062	hsa-let-7a-5p|2|0|	MI0000061	14	16	27	23	16	13	10	17	1.20649	1.3012	2.43932	1.81571	1.31253	0.948001	0.750395	1.12983
chr11	122146566	122146587	AGGTAGTAGGTTGTATAGTTT	MIMAT0000062	MIMAT0000062	hsa-let-7a-5p|2|1|	MI0000061	1	1	0	0	0	0	0	0	0.0861781	0.0813253	0	0	0	0	0	0
chr11	122146569	122146588	GAGGTAGTAGGTTGTATAG	MIMAT0000062	MIMAT0000062	hsa-let-7a-5p|1|-2|	MI0000061	0	10	0	0	30	0	3	1	0	0.813253	0	0	2.461	0	0.225118	0.0664603
chr11	122146568	122146588	GAGGTAGTAGGTTGTATAGT	MIMAT0000062	MIMAT0000062	hsa-let-7a-5p|1|-1|	MI0000061	20	13	20	16	29	9	30	9	1.72356	1.05723	1.8069	1.2631	2.37897	0.656309	2.25118	0.598143
chr11	122146567	122146588	GAGGTAGTAGGTTGTATAGTT	MIMAT0000062	MIMAT0000062	hsa-let-7a-5p|1|0|	MI0000061	104	79	164	120	128	106	136	95	8.96252	6.4247	14.8166	9.47328	10.5003	7.72986	10.2054	6.31373
chr11	122146566	122146588	GAGGTAGTAGGTTGTATAGTTT	MIMAT0000062	MIMAT0000062	hsa-let-7a-5p|1|1|	MI0000061	3	7	2	1	7	3	4	4	0.258534	0.569277	0.18069	0.078944	0.574234	0.21877	0.300158	0.265841
chr11	122146569	122146586	GGTAGTAGGTTGTATAG	MIMAT0000062	MIMAT0000062	hsa-let-7a-5p|3|-2|	MI0000061	10	0	0	0	0	0	1	0	0.861781	0	0	0	0	0	0.0750395	0
chr11	122146568	122146586	GGTAGTAGGTTGTATAGT	MIMAT0000062	MIMAT0000062	hsa-let-7a-5p|3|-1|	MI0000061	2	6	5	8	7	1	5	13	0.172356	0.487952	0.451725	0.631552	0.574234	0.0729232	0.375197	0.863984
chr11	122146567	122146586	GGTAGTAGGTTGTATAGTT	MIMAT0000062	MIMAT0000062	hsa-let-7a-5p|3|0|	MI0000061	16	33	47	29	22	18	22	48	1.37885	2.68373	4.24622	2.28938	1.80474	1.31262	1.65087	3.1901
chr11	122146566	122146586	GGTAGTAGGTTGTATAGTTT	MIMAT0000062	MIMAT0000062	hsa-let-7a-5p|3|1|	MI0000061	10	0	1	1	3	20	0	2	0.861781	0	0.0903451	0.078944	0.2461	1.45846	0	0.132921
chr11	122146568	122146592	GGTTGAGGTAGTAGGTTGTATAGT	MIMAT0000062	MIMAT0000062	hsa-let-7a-5p|-3|-1|	MI0000061	0	0	0	0	0	1	0	0	0	0	0	0	0	0.0729232	0	0
chr11	122146567	122146591	GTTGAGGTAGTAGGTTGTATAGTT	MIMAT0000062	MIMAT0000062	hsa-let-7a-5p|-2|0|	MI0000061	0	0	0	0	0	0	0	1	0	0	0	0	0	0	0	0.0664603
chr11	122146570	122146589	TGAGGTAGTAGGTTGTATA	MIMAT0000062	MIMAT0000062	hsa-let-7a-5p|0|-3|	MI0000061	135	66	134	113	168	55	209	105	11.634	5.36747	12.1062	8.92067	13.7816	4.01078	15.6833	6.97834
chr11	122146569	122146589	TGAGGTAGTAGGTTGTATAG	MIMAT0000062	MIMAT0000062	hsa-let-7a-5p|0|-2|	MI0000061	1254	427	739	454	1092	280	1872	535	108.067	34.7259	66.765	35.8406	89.5805	20.4185	140.474	35.5563
chr11	122146568	122146589	TGAGGTAGTAGGTTGTATAGT	MIMAT0000062	MIMAT0000062	hsa-let-7a-5p|0|-1|	MI0000061	16603	12417	18599	13200	17166	6377	22896	10651	1430.82	1009.82	1680.33	1042.06	1408.19	465.031	1718.1	707.869
chr11	122146567	122146589	TGAGGTAGTAGGTTGTATAGTT	MIMAT0000062	MIMAT0000062	hsa-let-7a-5p|0|0|	MI0000061	67727	97770	136151	103684	70718	61146	86955	80678	5836.58	7951.17	12300.6	8185.23	5801.24	4458.96	6525.06	5361.89
chr11	122146566	122146589	TGAGGTAGTAGGTTGTATAGTTT	MIMAT0000062	MIMAT0000062	hsa-let-7a-5p|0|1|	MI0000061	1724	3708	4074	3603	3099	2746	3503	3284	148.571	301.554	368.066	284.435	254.222	200.247	262.863	218.256
chr11	122146565	122146589	TGAGGTAGTAGGTTGTATAGTTTA	MIMAT0000062	MIMAT0000062	hsa-let-7a-5p|0|2|	MI0000061	69	78	120	154	115	276	139	173	5.94629	6.34337	10.8414	12.1574	9.43384	20.1268	10.4305	11.4976
chr11	122146564	122146589	TGAGGTAGTAGGTTGTATAGTTTAG	MIMAT0000062	MIMAT0000062	hsa-let-7a-5p|0|3|	MI0000061	7	15	10	13	7	39	12	12	0.603247	1.21988	0.903451	1.02627	0.574234	2.844	0.900474	0.797524
chr11	122146569	122146590	TTGAGGTAGTAGGTTGTATAG	MIMAT0000062	MIMAT0000062	hsa-let-7a-5p|-1|-2|	MI0000061	0	10	0	0	10	0	3	0	0	0.813253	0	0	0.820334	0	0.225118	0
chr11	122146568	122146590	TTGAGGTAGTAGGTTGTATAGT	MIMAT0000062	MIMAT0000062	hsa-let-7a-5p|-1|-1|	MI0000061	1	170	0	1	70	0	12	2	0.0861781	13.8253	0	0.078944	5.74234	0	0.900474	0.132921
chr11	122146567	122146590	TTGAGGTAGTAGGTTGTATAGTT	MIMAT0000062	MIMAT0000062	hsa-let-7a-5p|-1|0|	MI0000061	1	540	0	1	10	0	1	10	0.0861781	43.9156	0	0.078944	0.820334	0	0.0750395	0.664603
chr11	122146566	122146590	TTGAGGTAGTAGGTTGTATAGTTT	MIMAT0000062	MIMAT0000062	hsa-let-7a-5p|-1|1|	MI0000061	0	2	0	0	0	0	0	0	0	0.162651	0	0	0	0	0	0
chr11	122146565	122146590	TTGAGGTAGTAGGTTGTATAGTTTA	MIMAT0000062	MIMAT0000062	hsa-let-7a-5p|-1|2|	MI0000061	0	1	0	0	0	0	0	0	0	0.0813253	0	0	0	0	0	0
chr22	46112753	46112772	AGGTAGTAGGTTGTATAGT	MIMAT0000062_1	MIMAT0000062	hsa-let-7a-5p|2|-1|	MI0000062	0	0	0	0	30	0	3	1	0	0	0	0	2.461	0	0.225118	0.0664603
chr22	46112753	46112773	AGGTAGTAGGTTGTATAGTT	MIMAT0000062_1	MIMAT0000062	hsa-let-7a-5p|2|0|	MI0000062	3	2	5	2	7	3	6	4	0.258534	0.162651	0.451725	0.157888	0.574234	0.21877	0.450237	0.265841
chr22	46112753	46112774	AGGTAGTAGGTTGTATAGTTT	MIMAT0000062_1	MIMAT0000062	hsa-let-7a-5p|2|1|	MI0000062	0	1	0	0	0	0	0	0	0	0.0813253	0	0	0	0	0	0
chr22	46112752	46112770	GAGGTAGTAGGTTGTATA	MIMAT0000062_1	MIMAT0000062	hsa-let-7a-5p|1|-3|	MI0000062	0	1	0	0	0	0	0	0	0	0.0813253	0	0	0	0	0	0
chr22	46112752	46112771	GAGGTAGTAGGTTGTATAG	MIMAT0000062_1	MIMAT0000062	hsa-let-7a-5p|1|-2|	MI0000062	0	0	0	1	0	0	0	0	0	0	0	0.078944	0	0	0	0
chr22	46112752	46112772	GAGGTAGTAGGTTGTATAGT	MIMAT0000062_1	MIMAT0000062	hsa-let-7a-5p|1|-1|	MI0000062	3	2	6	4	11	1	6	0	0.258534	0.162651	0.54207	0.315776	0.902368	0.0729232	0.450237	0
chr22	46112752	46112773	GAGGTAGTAGGTTGTATAGTT	MIMAT0000062_1	MIMAT0000062	hsa-let-7a-5p|1|0|	MI0000062	25	32	35	27	36	28	25	15	2.15445	2.60241	3.16208	2.13149	2.9532	2.04185	1.87599	0.996905
chr22	46112752	46112774	GAGGTAGTAGGTTGTATAGTTT	MIMAT0000062_1	MIMAT0000062	hsa-let-7a-5p|1|1|	MI0000062	1	3	2	2	2	1	1	5	0.0861781	0.243976	0.18069	0.157888	0.164067	0.0729232	0.0750395	0.332302
chr22	46112752	46112775	GAGGTAGTAGGTTGTATAGTTTG	MIMAT0000062_1	MIMAT0000062	hsa-let-7a-5p|1|2|	MI0000062	0	1	0	0	0	0	0	0	0	0.0813253	0	0	0	0	0	0
chr22	46112754	46112772	GGTAGTAGGTTGTATAGT	MIMAT0000062_1	MIMAT0000062	hsa-let-7a-5p|3|-1|	MI0000062	2	2	1	2	1	3	1	2	0.172356	0.162651	0.0903451	0.157888	0.0820334	0.21877	0.0750395	0.132921
chr22	46112754	46112773	GGTAGTAGGTTGTATAGTT	MIMAT0000062_1	MIMAT0000062	hsa-let-7a-5p|3|0|	MI0000062	6	9	11	9	9	3	11	7	0.517069	0.731927	0.993796	0.710496	0.738301	0.21877	0.825434	0.465222
chr22	46112754	46112774	GGTAGTAGGTTGTATAGTTT	MIMAT0000062_1	MIMAT0000062	hsa-let-7a-5p|3|1|	MI0000062	10	0	0	0	1	1	1	0	0.861781	0	0	0	0.0820334	0.0729232	0.0750395	0
chr22	46112754	46112776	GGTAGTAGGTTGTATAGTTTGG	MIMAT0000062_1	MIMAT0000062	hsa-let-7a-5p|3|3|	MI0000062	0	0	0	0	0	0	0	1	0	0	0	0	0	0	0	0.0664603
chr22	46112749	46112770	GGTGAGGTAGTAGGTTGTATA	MIMAT0000062_1	MIMAT0000062	hsa-let-7a-5p|-2|-3|	MI0000062	0	0	0	0	1	0	0	0	0	0	0	0	0.0820334	0	0	0
chr22	46112749	46112771	GGTGAGGTAGTAGGTTGTATAG	MIMAT0000062_1	MIMAT0000062	hsa-let-7a-5p|-2|-2|	MI0000062	0	1	0	0	0	0	0	0	0	0.0813253	0	0	0	0	0	0
chr22	46112749	46112773	GGTGAGGTAGTAGGTTGTATAGTT	MIMAT0000062_1	MIMAT0000062	hsa-let-7a-5p|-2|0|	MI0000062	0	0	0	1	0	0	0	0	0	0	0	0.078944	0	0	0	0
chr22	46112750	46112770	GTGAGGTAGTAGGTTGTATA	MIMAT0000062_1	MIMAT0000062	hsa-let-7a-5p|-1|-3|	MI0000062	10	0	12	2	4	2	3	2	0.861781	0	1.08414	0.157888	0.328134	0.145846	0.225118	0.132921
chr22	46112750	46112771	GTGAGGTAGTAGGTTGTATAG	MIMAT0000062_1	MIMAT0000062	hsa-let-7a-5p|-1|-2|	MI0000062	12	1	83	22	25	15	34	24	1.03414	0.0813253	7.49864	1.73677	2.05084	1.09385	2.55134	1.59505
chr22	46112750	46112772	GTGAGGTAGTAGGTTGTATAGT	MIMAT0000062_1	MIMAT0000062	hsa-let-7a-5p|-1|-1|	MI0000062	151	31	1281	356	289	188	383	342	13.0129	2.52108	115.732	28.1041	23.7077	13.7096	28.7401	22.7294
chr22	46112750	46112773	GTGAGGTAGTAGGTTGTATAGTT	MIMAT0000062_1	MIMAT0000062	hsa-let-7a-5p|-1|0|	MI0000062	151	32	2522	445	256	314	355	401	13.0129	2.60241	227.85	35.1301	21.0006	22.8979	26.639	26.6506
chr22	46112750	46112774	GTGAGGTAGTAGGTTGTATAGTTT	MIMAT0000062_1	MIMAT0000062	hsa-let-7a-5p|-1|1|	MI0000062	0	2	68	4	8	13	6	14	0	0.162651	6.14347	0.315776	0.656267	0.948001	0.450237	0.930445
chr22	46112750	46112775	GTGAGGTAGTAGGTTGTATAGTTTG	MIMAT0000062_1	MIMAT0000062	hsa-let-7a-5p|-1|2|	MI0000062	10	0	60	0	10	0	1	1	0.861781	0	5.4207	0	0.820334	0	0.0750395	0.0664603
chr22	46112750	46112776	GTGAGGTAGTAGGTTGTATAGTTTGG	MIMAT0000062_1	MIMAT0000062	hsa-let-7a-5p|-1|3|	MI0000062	0	0	1	0	0	0	0	0	0	0	0.0903451	0	0	0	0	0
chr22	46112751	46112770	TGAGGTAGTAGGTTGTATA	MIMAT0000062_1	MIMAT0000062	hsa-let-7a-5p|0|-3|	MI0000062	27	10	37	23	36	8	49	36	2.32681	0.813253	3.34277	1.81571	2.9532	0.583386	3.67693	2.39257
chr22	46112751	46112771	TGAGGTAGTAGGTTGTATAG	MIMAT0000062_1	MIMAT0000062	hsa-let-7a-5p|0|-2|	MI0000062	335	123	199	99	263	60	451	131	28.8697	10.003	17.9787	7.81545	21.5748	4.37539	33.8428	8.7063
chr22	46112751	46112772	TGAGGTAGTAGGTTGTATAGT	MIMAT0000062_1	MIMAT0000062	hsa-let-7a-5p|0|-1|	MI0000062	4063	2976	4696	3302	4316	1545	5570	2609	350.142	242.024	424.261	260.673	354.056	112.666	417.97	173.395
chr22	46112751	46112773	TGAGGTAGTAGGTTGTATAGTT	MIMAT0000062_1	MIMAT0000062	hsa-let-7a-5p|0|0|	MI0000062	17009	24266	34332	25919	17783	15022	21812	19886	1465.8	1973.44	3101.73	2046.15	1458.8	1095.45	1636.76	1321.63
chr22	46112751	46112774	TGAGGTAGTAGGTTGTATAGTTT	MIMAT0000062_1	MIMAT0000062	hsa-let-7a-5p|0|1|	MI0000062	435	887	1047	879	765	705	892	843	37.4875	72.1355	94.5913	69.3918	62.7556	51.4108	66.9352	56.0261
chr22	46112751	46112775	TGAGGTAGTAGGTTGTATAGTTTG	MIMAT0000062_1	MIMAT0000062	hsa-let-7a-5p|0|2|	MI0000062	11	17	14	11	5	18	10	19	0.947959	1.38253	1.26483	0.868384	0.410167	1.31262	0.750395	1.26275
chr22	46112751	46112776	TGAGGTAGTAGGTTGTATAGTTTGG	MIMAT0000062_1	MIMAT0000062	hsa-let-7a-5p|0|3|	MI0000062	2	3	9	2	4	4	6	5	0.172356	0.243976	0.813106	0.157888	0.328134	0.291693	0.450237	0.332302
chr9	94175963	94175982	AGGTAGTAGGTTGTATAGT	MIMAT0000062_2	MIMAT0000062	hsa-let-7a-5p|2|-1|	MI0000060	0	0	3	1	10	0	0	1	0	0	0.271035	0.078944	0.820334	0	0	0.0664603
chr9	94175963	94175983	AGGTAGTAGGTTGTATAGTT	MIMAT0000062_2	MIMAT0000062	hsa-let-7a-5p|2|0|	MI0000060	2	1	6	6	50	0	5	1	0.172356	0.0813253	0.54207	0.473664	4.10167	0	0.375197	0.0664603
chr9	94175963	94175984	AGGTAGTAGGTTGTATAGTTT	MIMAT0000062_2	MIMAT0000062	hsa-let-7a-5p|2|1|	MI0000060	0	1	0	0	0	0	0	0	0	0.0813253	0	0	0	0	0	0
chr9	94175960	94175981	ATGAGGTAGTAGGTTGTATAG	MIMAT0000062_2	MIMAT0000062	hsa-let-7a-5p|-1|-2|	MI0000060	0	0	0	0	0	1	1	1	0	0	0	0	0	0.0729232	0.0750395	0.0664603
chr9	94175960	94175982	ATGAGGTAGTAGGTTGTATAGT	MIMAT0000062_2	MIMAT0000062	hsa-let-7a-5p|-1|-1|	MI0000060	2	1	2	3	10	0	5	1	0.172356	0.0813253	0.18069	0.236832	0.820334	0	0.375197	0.0664603
chr9	94175960	94175983	ATGAGGTAGTAGGTTGTATAGTT	MIMAT0000062_2	MIMAT0000062	hsa-let-7a-5p|-1|0|	MI0000060	2	11	2	12	17	4	14	4	0.172356	0.894578	0.18069	0.947328	1.39457	0.291693	1.05055	0.265841
chr9	94175960	94175984	ATGAGGTAGTAGGTTGTATAGTTT	MIMAT0000062_2	MIMAT0000062	hsa-let-7a-5p|-1|1|	MI0000060	0	0	10	0	0	1	1	1	0	0	0.903451	0	0	0.0729232	0.0750395	0.0664603
chr9	94175962	94175980	GAGGTAGTAGGTTGTATA	MIMAT0000062_2	MIMAT0000062	hsa-let-7a-5p|1|-3|	MI0000060	0	0	0	0	0	0	1	0	0	0	0	0	0	0	0.0750395	0
chr9	94175962	94175981	GAGGTAGTAGGTTGTATAG	MIMAT0000062_2	MIMAT0000062	hsa-let-7a-5p|1|-2|	MI0000060	0	0	0	10	0	0	1	0	0	0	0	0.78944	0	0	0.0750395	0
chr9	94175962	94175982	GAGGTAGTAGGTTGTATAGT	MIMAT0000062_2	MIMAT0000062	hsa-let-7a-5p|1|-1|	MI0000060	5	2	1	4	4	1	6	3	0.430891	0.162651	0.0903451	0.315776	0.328134	0.0729232	0.450237	0.199381
chr9	94175962	94175983	GAGGTAGTAGGTTGTATAGTT	MIMAT0000062_2	MIMAT0000062	hsa-let-7a-5p|1|0|	MI0000060	24	26	45	30	27	27	24	24	2.06827	2.11446	4.06553	2.36832	2.2149	1.96893	1.80095	1.59505
chr9	94175962	94175984	GAGGTAGTAGGTTGTATAGTTT	MIMAT0000062_2	MIMAT0000062	hsa-let-7a-5p|1|1|	MI0000060	0	1	1	2	6	2	1	2	0	0.0813253	0.0903451	0.157888	0.492201	0.145846	0.0750395	0.132921
chr9	94175962	94175985	GAGGTAGTAGGTTGTATAGTTTT	MIMAT0000062_2	MIMAT0000062	hsa-let-7a-5p|1|2|	MI0000060	0	10	0	20	0	1	2	0	0	0.813253	0	1.57888	0	0.0729232	0.150079	0
chr9	94175958	94175981	GGATGAGGTAGTAGGTTGTATAG	MIMAT0000062_2	MIMAT0000062	hsa-let-7a-5p|-3|-2|	MI0000060	0	0	0	0	0	0	1	0	0	0	0	0	0	0	0.0750395	0
chr9	94175958	94175983	GGATGAGGTAGTAGGTTGTATAGTT	MIMAT0000062_2	MIMAT0000062	hsa-let-7a-5p|-3|0|	MI0000060	0	0	0	0	1	0	0	0	0	0	0	0	0.0820334	0	0	0
chr9	94175964	94175982	GGTAGTAGGTTGTATAGT	MIMAT0000062_2	MIMAT0000062	hsa-let-7a-5p|3|-1|	MI0000060	0	0	0	0	1	2	2	1	0	0	0	0	0.0820334	0.145846	0.150079	0.0664603
chr9	94175964	94175983	GGTAGTAGGTTGTATAGTT	MIMAT0000062_2	MIMAT0000062	hsa-let-7a-5p|3|0|	MI0000060	7	5	7	6	8	9	4	21	0.603247	0.406626	0.632416	0.473664	0.656267	0.656309	0.300158	1.39567
chr9	94175964	94175984	GGTAGTAGGTTGTATAGTTT	MIMAT0000062_2	MIMAT0000062	hsa-let-7a-5p|3|1|	MI0000060	10	0	10	0	0	2	2	0	0.861781	0	0.903451	0	0	0.145846	0.150079	0
chr9	94175964	94175985	GGTAGTAGGTTGTATAGTTTT	MIMAT0000062_2	MIMAT0000062	hsa-let-7a-5p|3|2|	MI0000060	0	0	0	0	0	0	0	1	0	0	0	0	0	0	0	0.0664603
chr9	94175961	94175980	TGAGGTAGTAGGTTGTATA	MIMAT0000062_2	MIMAT0000062	hsa-let-7a-5p|0|-3|	MI0000060	39	17	20	24	43	10	47	23	3.36095	1.38253	1.8069	1.89466	3.52744	0.729232	3.52686	1.52859
chr9	94175961	94175981	TGAGGTAGTAGGTTGTATAG	MIMAT0000062_2	MIMAT0000062	hsa-let-7a-5p|0|-2|	MI0000060	317	107	203	121	252	65	431	130	27.3185	8.7018	18.3401	9.55222	20.6724	4.74001	32.342	8.63984
chr9	94175961	94175982	TGAGGTAGTAGGTTGTATAGT	MIMAT0000062_2	MIMAT0000062	hsa-let-7a-5p|0|-1|	MI0000060	4143	3090	4768	3262	4186	1586	5733	2667	357.036	251.295	430.765	257.515	343.392	115.656	430.201	177.25
chr9	94175961	94175983	TGAGGTAGTAGGTTGTATAGTT	MIMAT0000062_2	MIMAT0000062	hsa-let-7a-5p|0|0|	MI0000060	16796	24307	33746	25989	17824	15200	21849	19941	1447.45	1976.77	3048.79	2051.68	1462.16	1108.43	1639.54	1325.29
chr9	94175961	94175984	TGAGGTAGTAGGTTGTATAGTTT	MIMAT0000062_2	MIMAT0000062	hsa-let-7a-5p|0|1|	MI0000060	426	896	1013	900	757	740	899	826	36.7119	72.8674	91.5196	71.0496	62.0993	53.9632	67.4605	54.8962
chr9	94175961	94175985	TGAGGTAGTAGGTTGTATAGTTTT	MIMAT0000062_2	MIMAT0000062	hsa-let-7a-5p|0|2|	MI0000060	31	150	201	94	105	113	149	169	2.67152	12.1988	18.1594	7.42073	8.61351	8.24032	11.1809	11.2318
chr9	94175961	94175986	TGAGGTAGTAGGTTGTATAGTTTTA	MIMAT0000062_2	MIMAT0000062	hsa-let-7a-5p|0|3|	MI0000060	4	16	7	9	8	15	17	13	0.344712	1.3012	0.632416	0.710496	0.656267	1.09385	1.27567	0.863984
chr22	46113692	46113710	AGGTAGTAGGTTGTGTGG	MIMAT0000063	MIMAT0000063	hsa-let-7b-5p|2|-2|	MI0000063	0	0	0	0	0	0	0	1	0	0	0	0	0	0	0	0.0664603
chr22	46113692	46113711	AGGTAGTAGGTTGTGTGGT	MIMAT0000063	MIMAT0000063	hsa-let-7b-5p|2|-1|	MI0000063	0	0	0	1	10	0	2	0	0	0	0	0.078944	0.820334	0	0.150079	0
chr22	46113692	46113712	AGGTAGTAGGTTGTGTGGTT	MIMAT0000063	MIMAT0000063	hsa-let-7b-5p|2|0|	MI0000063	30	0	1	6	8	1	3	6	2.58534	0	0.0903451	0.473664	0.656267	0.0729232	0.225118	0.398762
chr22	46113692	46113713	AGGTAGTAGGTTGTGTGGTTT	MIMAT0000063	MIMAT0000063	hsa-let-7b-5p|2|1|	MI0000063	1	10	0	1	20	0	2	3	0.0861781	0.813253	0	0.078944	1.64067	0	0.150079	0.199381
chr22	46113692	46113714	AGGTAGTAGGTTGTGTGGTTTC	MIMAT0000063	MIMAT0000063	hsa-let-7b-5p|2|2|	MI0000063	0	0	0	0	2	1	1	0	0	0	0	0	0.164067	0.0729232	0.0750395	0
chr22	46113691	46113709	GAGGTAGTAGGTTGTGTG	MIMAT0000063	MIMAT0000063	hsa-let-7b-5p|1|-3|	MI0000063	0	0	0	0	0	0	6	2	0	0	0	0	0	0	0.450237	0.132921
chr22	46113691	46113710	GAGGTAGTAGGTTGTGTGG	MIMAT0000063	MIMAT0000063	hsa-let-7b-5p|1|-2|	MI0000063	50	0	0	5	8	6	23	6	4.30891	0	0	0.39472	0.656267	0.437539	1.72591	0.398762
chr22	46113691	46113711	GAGGTAGTAGGTTGTGTGGT	MIMAT0000063	MIMAT0000063	hsa-let-7b-5p|1|-1|	MI0000063	10	1	2	16	18	7	62	13	0.861781	0.0813253	0.18069	1.2631	1.4766	0.510462	4.65245	0.863984
chr22	46113691	46113712	GAGGTAGTAGGTTGTGTGGTT	MIMAT0000063	MIMAT0000063	hsa-let-7b-5p|1|0|	MI0000063	57	19	12	119	107	31	165	113	4.91215	1.54518	1.08414	9.39433	8.77758	2.26062	12.3815	7.51002
chr22	46113691	46113713	GAGGTAGTAGGTTGTGTGGTTT	MIMAT0000063	MIMAT0000063	hsa-let-7b-5p|1|1|	MI0000063	2	50	0	7	18	5	33	22	0.172356	4.06626	0	0.552608	1.4766	0.364616	2.4763	1.46213
chr22	46113691	46113714	GAGGTAGTAGGTTGTGTGGTTTC	MIMAT0000063	MIMAT0000063	hsa-let-7b-5p|1|2|	MI0000063	3	2	1	1	1	1	8	5	0.258534	0.162651	0.0903451	0.078944	0.0820334	0.0729232	0.600316	0.332302
chr22	46113691	46113715	GAGGTAGTAGGTTGTGTGGTTTCA	MIMAT0000063	MIMAT0000063	hsa-let-7b-5p|1|3|	MI0000063	0	0	0	0	0	0	4	0	0	0	0	0	0	0	0.300158	0
chr22	46113693	46113710	GGTAGTAGGTTGTGTGG	MIMAT0000063	MIMAT0000063	hsa-let-7b-5p|3|-2|	MI0000063	20	0	0	0	0	0	0	2	1.72356	0	0	0	0	0	0	0.132921
chr22	46113693	46113711	GGTAGTAGGTTGTGTGGT	MIMAT0000063	MIMAT0000063	hsa-let-7b-5p|3|-1|	MI0000063	0	0	0	0	10	0	2	2	0	0	0	0	0.820334	0	0.150079	0.132921
chr22	46113693	46113712	GGTAGTAGGTTGTGTGGTT	MIMAT0000063	MIMAT0000063	hsa-let-7b-5p|3|0|	MI0000063	1	20	0	5	6	10	8	27	0.0861781	1.62651	0	0.39472	0.492201	0.729232	0.600316	1.79443
chr22	46113693	46113713	GGTAGTAGGTTGTGTGGTTT	MIMAT0000063	MIMAT0000063	hsa-let-7b-5p|3|1|	MI0000063	20	0	0	6	1	1	2	11	1.72356	0	0	0.473664	0.0820334	0.0729232	0.150079	0.731064
chr22	46113693	46113714	GGTAGTAGGTTGTGTGGTTTC	MIMAT0000063	MIMAT0000063	hsa-let-7b-5p|3|2|	MI0000063	0	0	0	0	0	0	0	1	0	0	0	0	0	0	0	0.0664603
chr22	46113688	46113711	GGTGAGGTAGTAGGTTGTGTGGT	MIMAT0000063	MIMAT0000063	hsa-let-7b-5p|-2|-1|	MI0000063	0	0	0	0	1	0	0	0	0	0	0	0	0.0820334	0	0	0
chr22	46113689	46113712	GTGAGGTAGTAGGTTGTGTGGTT	MIMAT0000063	MIMAT0000063	hsa-let-7b-5p|-1|0|	MI0000063	20	0	10	0	10	0	1	1	1.72356	0	0.903451	0	0.820334	0	0.0750395	0.0664603
chr22	46113690	46113709	TGAGGTAGTAGGTTGTGTG	MIMAT0000063	MIMAT0000063	hsa-let-7b-5p|0|-3|	MI0000063	306	42	16	184	253	74	1020	188	26.3705	3.41566	1.44552	14.5257	20.7545	5.39632	76.5403	12.4945
chr22	46113690	46113710	TGAGGTAGTAGGTTGTGTGG	MIMAT0000063	MIMAT0000063	hsa-let-7b-5p|0|-2|	MI0000063	7274	825	379	4431	5287	2848	16601	3664	626.86	67.0934	34.2408	349.801	433.711	207.685	1245.73	243.511
chr22	46113690	46113711	TGAGGTAGTAGGTTGTGTGGT	MIMAT0000063	MIMAT0000063	hsa-let-7b-5p|0|-1|	MI0000063	15228	3463	1712	16888	14707	6622	25132	13965	1312.32	281.629	154.671	1333.21	1206.47	482.897	1885.89	928.119
chr22	46113690	46113712	TGAGGTAGTAGGTTGTGTGGTT	MIMAT0000063	MIMAT0000063	hsa-let-7b-5p|0|0|	MI0000063	64037	24255	13369	145570	76736	50166	82977	121392	5518.59	1972.54	1207.82	11491.9	6294.92	3658.26	6226.55	8067.75
chr22	46113690	46113713	TGAGGTAGTAGGTTGTGTGGTTT	MIMAT0000063	MIMAT0000063	hsa-let-7b-5p|0|1|	MI0000063	5885	5873	1438	14360	11452	5106	13085	18994	507.158	477.623	129.916	1133.64	939.447	372.346	981.892	1262.35
chr22	46113690	46113714	TGAGGTAGTAGGTTGTGTGGTTTC	MIMAT0000063	MIMAT0000063	hsa-let-7b-5p|0|2|	MI0000063	939	1634	395	3662	1945	1781	3440	5421	80.9212	132.886	35.6863	289.093	159.555	129.876	258.136	360.282
chr22	46113690	46113715	TGAGGTAGTAGGTTGTGTGGTTTCA	MIMAT0000063	MIMAT0000063	hsa-let-7b-5p|0|3|	MI0000063	109	260	51	466	171	345	391	621	9.39341	21.1446	4.6076	36.7879	14.0277	25.1585	29.3404	41.2719
chr21	16539839	16539859	AGGTAGTAGGTTGTATGGTT	MIMAT0000064	MIMAT0000064	hsa-let-7c-5p|2|0|	MI0000064	0	0	0	0	7	1	1	0	0	0	0	0	0.574234	0.0729232	0.0750395	0
chr21	16539838	16539857	GAGGTAGTAGGTTGTATGG	MIMAT0000064	MIMAT0000064	hsa-let-7c-5p|1|-2|	MI0000064	0	0	0	0	0	0	2	0	0	0	0	0	0	0	0.150079	0
chr21	16539838	16539858	GAGGTAGTAGGTTGTATGGT	MIMAT0000064	MIMAT0000064	hsa-let-7c-5p|1|-1|	MI0000064	0	0	0	0	4	1	6	0	0	0	0	0	0.328134	0.0729232	0.450237	0
chr21	16539838	16539859	GAGGTAGTAGGTTGTATGGTT	MIMAT0000064	MIMAT0000064	hsa-let-7c-5p|1|0|	MI0000064	11	2	30	0	500	0	15	2	0.947959	0.162651	2.71035	0	41.0167	0	1.12559	0.132921
chr21	16539838	16539860	GAGGTAGTAGGTTGTATGGTTT	MIMAT0000064	MIMAT0000064	hsa-let-7c-5p|1|1|	MI0000064	0	10	0	0	3	0	0	0	0	0.813253	0	0	0.2461	0	0	0
chr21	16539838	16539862	GAGGTAGTAGGTTGTATGGTTTAG	MIMAT0000064	MIMAT0000064	hsa-let-7c-5p|1|3|	MI0000064	0	0	0	1	0	0	0	0	0	0	0	0.078944	0	0	0	0
chr21	16539840	16539859	GGTAGTAGGTTGTATGGTT	MIMAT0000064	MIMAT0000064	hsa-let-7c-5p|3|0|	MI0000064	1	1	10	0	4	1	0	0	0.0861781	0.0813253	0.903451	0	0.328134	0.0729232	0	0
chr21	16539834	16539859	GGTTGAGGTAGTAGGTTGTATGGTT	MIMAT0000064	MIMAT0000064	hsa-let-7c-5p|-3|0|	MI0000064	0	0	0	0	0	0	1	0	0	0	0	0	0	0	0.0750395	0
chr21	16539835	16539856	GTTGAGGTAGTAGGTTGTATG	MIMAT0000064	MIMAT0000064	hsa-let-7c-5p|-2|-3|	MI0000064	0	0	0	0	10	0	1	0	0	0	0	0	0.820334	0	0.0750395	0
chr21	16539835	16539857	GTTGAGGTAGTAGGTTGTATGG	MIMAT0000064	MIMAT0000064	hsa-let-7c-5p|-2|-2|	MI0000064	20	0	0	0	2	0	0	0	1.72356	0	0	0	0.164067	0	0	0
chr21	16539835	16539858	GTTGAGGTAGTAGGTTGTATGGT	MIMAT0000064	MIMAT0000064	hsa-let-7c-5p|-2|-1|	MI0000064	90	0	0	0	11	3	2	0	7.75603	0	0	0	0.902368	0.21877	0.150079	0
chr21	16539835	16539859	GTTGAGGTAGTAGGTTGTATGGTT	MIMAT0000064	MIMAT0000064	hsa-let-7c-5p|-2|0|	MI0000064	70	0	30	0	6	3	8	1	6.03247	0	2.71035	0	0.492201	0.21877	0.600316	0.0664603
chr21	16539835	16539860	GTTGAGGTAGTAGGTTGTATGGTTT	MIMAT0000064	MIMAT0000064	hsa-let-7c-5p|-2|1|	MI0000064	0	0	1	0	0	0	0	0	0	0	0.0903451	0	0	0	0	0
chr21	16539837	16539856	TGAGGTAGTAGGTTGTATG	MIMAT0000064	MIMAT0000064	hsa-let-7c-5p|0|-3|	MI0000064	150	0	4	5	30	3	17	5	12.9267	0	0.36138	0.39472	2.461	0.21877	1.27567	0.332302
chr21	16539837	16539857	TGAGGTAGTAGGTTGTATGG	MIMAT0000064	MIMAT0000064	hsa-let-7c-5p|0|-2|	MI0000064	247	14	6	2	424	16	309	6	21.286	1.13855	0.54207	0.157888	34.7822	1.16677	23.1872	0.398762
chr21	16539837	16539858	TGAGGTAGTAGGTTGTATGGT	MIMAT0000064	MIMAT0000064	hsa-let-7c-5p|0|-1|	MI0000064	1804	169	58	36	3060	120	1387	53	155.465	13.744	5.24001	2.84198	251.022	8.75078	104.08	3.5224
chr21	16539837	16539859	TGAGGTAGTAGGTTGTATGGTT	MIMAT0000064	MIMAT0000064	hsa-let-7c-5p|0|0|	MI0000064	12450	2183	869	166	28165	2041	9068	613	1072.92	177.533	78.5099	13.1047	2310.47	148.836	680.458	40.7402
chr21	16539837	16539860	TGAGGTAGTAGGTTGTATGGTTT	MIMAT0000064	MIMAT0000064	hsa-let-7c-5p|0|1|	MI0000064	242	77	21	8	1086	48	358	33	20.8551	6.26205	1.89725	0.631552	89.0883	3.50031	26.8641	2.19319
chr21	16539837	16539861	TGAGGTAGTAGGTTGTATGGTTTA	MIMAT0000064	MIMAT0000064	hsa-let-7c-5p|0|2|	MI0000064	28	48	8	69	144	55	123	112	2.41299	3.90361	0.722761	5.44714	11.8128	4.01078	9.22986	7.44356
chr21	16539837	16539862	TGAGGTAGTAGGTTGTATGGTTTAG	MIMAT0000064	MIMAT0000064	hsa-let-7c-5p|0|3|	MI0000064	42	73	14	122	36	70	100	144	3.61948	5.93675	1.26483	9.63117	2.9532	5.10462	7.50395	9.57029
chr21	16539836	16539856	TTGAGGTAGTAGGTTGTATG	MIMAT0000064	MIMAT0000064	hsa-let-7c-5p|-1|-3|	MI0000064	0	0	0	0	0	0	3	0	0	0	0	0	0	0	0.225118	0
chr21	16539836	16539857	TTGAGGTAGTAGGTTGTATGG	MIMAT0000064	MIMAT0000064	hsa-let-7c-5p|-1|-2|	MI0000064	9	10	0	0	160	0	10	0	0.775603	0.813253	0	0	13.1253	0	0.750395	0
chr21	16539836	16539858	TTGAGGTAGTAGGTTGTATGGT	MIMAT0000064	MIMAT0000064	hsa-let-7c-5p|-1|-1|	MI0000064	32	3	4	1	75	8	22	1	2.7577	0.243976	0.36138	0.078944	6.15251	0.583386	1.65087	0.0664603
chr21	16539836	16539859	TTGAGGTAGTAGGTTGTATGGTT	MIMAT0000064	MIMAT0000064	hsa-let-7c-5p|-1|0|	MI0000064	37	8	2	1	82	12	21	2	3.18859	0.650602	0.18069	0.078944	6.72674	0.875078	1.57583	0.132921
chr21	16539836	16539860	TTGAGGTAGTAGGTTGTATGGTTT	MIMAT0000064	MIMAT0000064	hsa-let-7c-5p|-1|1|	MI0000064	1	20	0	0	50	0	1	0	0.0861781	1.62651	0	0	4.10167	0	0.0750395	0
chr9	94178839	94178859	AAGAGGTAGTAGGTTGCATA	MIMAT0000065	MIMAT0000065	hsa-let-7d-5p|-1|-3|	MI0000065	1	0	0	0	0	0	0	0	0.0861781	0	0	0	0	0	0	0
chr9	94178839	94178860	AAGAGGTAGTAGGTTGCATAG	MIMAT0000065	MIMAT0000065	hsa-let-7d-5p|-1|-2|	MI0000065	3	10	0	0	2	1	1	0	0.258534	0.813253	0	0	0.164067	0.0729232	0.0750395	0
chr9	94178839	94178861	AAGAGGTAGTAGGTTGCATAGT	MIMAT0000065	MIMAT0000065	hsa-let-7d-5p|-1|-1|	MI0000065	37	130	0	28	22	37	41	9	3.18859	10.5723	0	2.21043	1.80474	2.69816	3.07662	0.598143
chr9	94178839	94178862	AAGAGGTAGTAGGTTGCATAGTT	MIMAT0000065	MIMAT0000065	hsa-let-7d-5p|-1|0|	MI0000065	28	90	0	24	13	51	21	5	2.41299	7.31927	0	1.89466	1.06643	3.71908	1.57583	0.332302
chr9	94178839	94178863	AAGAGGTAGTAGGTTGCATAGTTT	MIMAT0000065	MIMAT0000065	hsa-let-7d-5p|-1|1|	MI0000065	0	0	0	0	0	0	2	0	0	0	0	0	0	0	0.150079	0
chr9	94178840	94178859	AGAGGTAGTAGGTTGCATA	MIMAT0000065	MIMAT0000065	hsa-let-7d-5p|0|-3|	MI0000065	67	18	1	44	61	41	80	14	5.77393	1.46385	0.0903451	3.47354	5.00404	2.98985	6.00316	0.930445
chr9	94178840	94178860	AGAGGTAGTAGGTTGCATAG	MIMAT0000065	MIMAT0000065	hsa-let-7d-5p|0|-2|	MI0000065	956	190	1	316	570	356	814	84	82.3863	15.4518	0.0903451	24.9463	46.7591	25.9607	61.0821	5.58267
chr9	94178840	94178861	AGAGGTAGTAGGTTGCATAGT	MIMAT0000065	MIMAT0000065	hsa-let-7d-5p|0|-1|	MI0000065	11799	4785	128	9298	11245	8182	11389	1986	1016.82	389.141	11.5642	734.021	922.466	596.658	854.625	131.99
chr9	94178840	94178862	AGAGGTAGTAGGTTGCATAGTT	MIMAT0000065	MIMAT0000065	hsa-let-7d-5p|0|0|	MI0000065	29798	22927	606	48921	31500	43863	29838	10362	2567.94	1864.54	54.7491	3862.02	2584.05	3198.63	2239.03	688.662
chr9	94178840	94178863	AGAGGTAGTAGGTTGCATAGTTT	MIMAT0000065	MIMAT0000065	hsa-let-7d-5p|0|1|	MI0000065	778	1108	18	1587	1283	1566	1178	453	67.0466	90.1084	1.62621	125.284	105.249	114.198	88.3965	30.1065
chr9	94178840	94178864	AGAGGTAGTAGGTTGCATAGTTTT	MIMAT0000065	MIMAT0000065	hsa-let-7d-5p|0|2|	MI0000065	93	108	3	220	155	312	195	74	8.01456	8.78313	0.271035	17.3677	12.7152	22.752	14.6327	4.91807
chr9	94178840	94178865	AGAGGTAGTAGGTTGCATAGTTTTA	MIMAT0000065	MIMAT0000065	hsa-let-7d-5p|0|3|	MI0000065	10	80	0	11	13	40	12	9	0.861781	6.50602	0	0.868384	1.06643	2.91693	0.900474	0.598143
chr9	94178842	94178861	AGGTAGTAGGTTGCATAGT	MIMAT0000065	MIMAT0000065	hsa-let-7d-5p|2|-1|	MI0000065	1	20	0	10	0	0	3	0	0.0861781	1.62651	0	0.78944	0	0	0.225118	0
chr9	94178842	94178862	AGGTAGTAGGTTGCATAGTT	MIMAT0000065	MIMAT0000065	hsa-let-7d-5p|2|0|	MI0000065	6	30	0	19	10	13	10	5	0.517069	2.43976	0	1.49994	0.820334	0.948001	0.750395	0.332302
chr9	94178842	94178863	AGGTAGTAGGTTGCATAGTTT	MIMAT0000065	MIMAT0000065	hsa-let-7d-5p|2|1|	MI0000065	1	0	0	0	0	0	0	0	0.0861781	0	0	0	0	0	0	0
chr9	94178841	94178859	GAGGTAGTAGGTTGCATA	MIMAT0000065	MIMAT0000065	hsa-let-7d-5p|1|-3|	MI0000065	0	0	0	0	0	0	2	0	0	0	0	0	0	0	0.150079	0
chr9	94178841	94178860	GAGGTAGTAGGTTGCATAG	MIMAT0000065	MIMAT0000065	hsa-let-7d-5p|1|-2|	MI0000065	20	0	0	0	0	0	3	0	1.72356	0	0	0	0	0	0.225118	0
chr9	94178841	94178861	GAGGTAGTAGGTTGCATAGT	MIMAT0000065	MIMAT0000065	hsa-let-7d-5p|1|-1|	MI0000065	48	60	0	25	11	20	35	4	4.13655	4.87952	0	1.9736	0.902368	1.45846	2.62638	0.265841
chr9	94178841	94178862	GAGGTAGTAGGTTGCATAGTT	MIMAT0000065	MIMAT0000065	hsa-let-7d-5p|1|0|	MI0000065	227	840	0	252	79	165	169	17	19.5624	68.3132	0	19.8939	6.48064	12.0323	12.6817	1.12983
chr9	94178841	94178863	GAGGTAGTAGGTTGCATAGTTT	MIMAT0000065	MIMAT0000065	hsa-let-7d-5p|1|1|	MI0000065	4	30	0	6	2	7	4	1	0.344712	2.43976	0	0.473664	0.164067	0.510462	0.300158	0.0664603
chr9	94178841	94178864	GAGGTAGTAGGTTGCATAGTTTT	MIMAT0000065	MIMAT0000065	hsa-let-7d-5p|1|2|	MI0000065	0	0	0	3	1	0	0	0	0	0	0	0.236832	0.0820334	0	0	0
chr9	94178843	94178859	GGTAGTAGGTTGCATA	MIMAT0000065	MIMAT0000065	hsa-let-7d-5p|3|-3|	MI0000065	0	0	0	0	0	2	0	0	0	0	0	0	0	0.145846	0	0
chr9	94178843	94178860	GGTAGTAGGTTGCATAG	MIMAT0000065	MIMAT0000065	hsa-let-7d-5p|3|-2|	MI0000065	20	0	0	0	0	0	0	2	1.72356	0	0	0	0	0	0	0.132921
chr9	94178843	94178861	GGTAGTAGGTTGCATAGT	MIMAT0000065	MIMAT0000065	hsa-let-7d-5p|3|-1|	MI0000065	50	0	0	2	5	2	2	2	4.30891	0	0	0.157888	0.410167	0.145846	0.150079	0.132921
chr9	94178843	94178862	GGTAGTAGGTTGCATAGTT	MIMAT0000065	MIMAT0000065	hsa-let-7d-5p|3|0|	MI0000065	14	11	1	18	11	22	8	7	1.20649	0.894578	0.0903451	1.42099	0.902368	1.60431	0.600316	0.465222
chr9	94178843	94178863	GGTAGTAGGTTGCATAGTTT	MIMAT0000065	MIMAT0000065	hsa-let-7d-5p|3|1|	MI0000065	0	10	0	10	0	10	0	1	0	0.813253	0	0.78944	0	0.729232	0	0.0664603
chr9	94178843	94178864	GGTAGTAGGTTGCATAGTTTT	MIMAT0000065	MIMAT0000065	hsa-let-7d-5p|3|2|	MI0000065	0	0	0	1	0	0	0	0	0	0	0	0.078944	0	0	0	0
chr19	51692794	51692813	AGGTAGGAGGTTGTATAGT	MIMAT0000066	MIMAT0000066	hsa-let-7e-5p|2|-1|	MI0000066	0	0	10	0	1	1	0	0	0	0	0.903451	0	0.0820334	0.0729232	0	0
chr19	51692794	51692814	AGGTAGGAGGTTGTATAGTT	MIMAT0000066	MIMAT0000066	hsa-let-7e-5p|2|0|	MI0000066	0	0	1	3	1	1	3	1	0	0	0.0903451	0.236832	0.0820334	0.0729232	0.225118	0.0664603
chr19	51692794	51692815	AGGTAGGAGGTTGTATAGTTG	MIMAT0000066	MIMAT0000066	hsa-let-7e-5p|2|1|	MI0000066	0	0	10	0	2	0	0	0	0	0	0.903451	0	0.164067	0	0	0
chr19	51692794	51692816	AGGTAGGAGGTTGTATAGTTGA	MIMAT0000066	MIMAT0000066	hsa-let-7e-5p|2|2|	MI0000066	20	0	0	0	1	0	0	0	1.72356	0	0	0	0.0820334	0	0	0
chr19	51692791	51692811	CTGAGGTAGGAGGTTGTATA	MIMAT0000066	MIMAT0000066	hsa-let-7e-5p|-1|-3|	MI0000066	1	0	0	0	0	0	0	0	0.0861781	0	0	0	0	0	0	0
chr19	51692791	51692812	CTGAGGTAGGAGGTTGTATAG	MIMAT0000066	MIMAT0000066	hsa-let-7e-5p|-1|-2|	MI0000066	40	0	0	0	0	0	1	1	3.44712	0	0	0	0	0	0.0750395	0.0664603
chr19	51692791	51692813	CTGAGGTAGGAGGTTGTATAGT	MIMAT0000066	MIMAT0000066	hsa-let-7e-5p|-1|-1|	MI0000066	9	1	1	1	8	1	7	3	0.775603	0.0813253	0.0903451	0.078944	0.656267	0.0729232	0.525276	0.199381
chr19	51692791	51692814	CTGAGGTAGGAGGTTGTATAGTT	MIMAT0000066	MIMAT0000066	hsa-let-7e-5p|-1|0|	MI0000066	15	3	4	16	9	3	24	10	1.29267	0.243976	0.36138	1.2631	0.738301	0.21877	1.80095	0.664603
chr19	51692791	51692815	CTGAGGTAGGAGGTTGTATAGTTG	MIMAT0000066	MIMAT0000066	hsa-let-7e-5p|-1|1|	MI0000066	40	0	0	3	20	0	1	1	3.44712	0	0	0.236832	1.64067	0	0.0750395	0.0664603
chr19	51692791	51692816	CTGAGGTAGGAGGTTGTATAGTTGA	MIMAT0000066	MIMAT0000066	hsa-let-7e-5p|-1|2|	MI0000066	0	0	0	0	0	0	1	0	0	0	0	0	0	0	0.0750395	0
chr19	51692793	51692812	GAGGTAGGAGGTTGTATAG	MIMAT0000066	MIMAT0000066	hsa-let-7e-5p|1|-2|	MI0000066	0	0	0	1	40	0	1	1	0	0	0	0.078944	3.28134	0	0.0750395	0.0664603
chr19	51692793	51692813	GAGGTAGGAGGTTGTATAGT	MIMAT0000066	MIMAT0000066	hsa-let-7e-5p|1|-1|	MI0000066	30	0	0	0	8	3	9	4	2.58534	0	0	0	0.656267	0.21877	0.675355	0.265841
chr19	51692793	51692814	GAGGTAGGAGGTTGTATAGTT	MIMAT0000066	MIMAT0000066	hsa-let-7e-5p|1|0|	MI0000066	13	5	8	12	8	6	14	11	1.12032	0.406626	0.722761	0.947328	0.656267	0.437539	1.05055	0.731064
chr19	51692793	51692815	GAGGTAGGAGGTTGTATAGTTG	MIMAT0000066	MIMAT0000066	hsa-let-7e-5p|1|1|	MI0000066	50	0	1	1	1	2	6	2	4.30891	0	0.0903451	0.078944	0.0820334	0.145846	0.450237	0.132921
chr19	51692793	51692816	GAGGTAGGAGGTTGTATAGTTGA	MIMAT0000066	MIMAT0000066	hsa-let-7e-5p|1|2|	MI0000066	3	10	0	3	2	2	5	2	0.258534	0.813253	0	0.236832	0.164067	0.145846	0.375197	0.132921
chr19	51692793	51692817	GAGGTAGGAGGTTGTATAGTTGAG	MIMAT0000066	MIMAT0000066	hsa-let-7e-5p|1|3|	MI0000066	1	0	0	0	0	0	0	0	0.0861781	0	0	0	0	0	0	0
chr19	51692795	51692811	GGTAGGAGGTTGTATA	MIMAT0000066	MIMAT0000066	hsa-let-7e-5p|3|-3|	MI0000066	0	0	0	1	0	0	0	0	0	0	0	0.078944	0	0	0	0
chr19	51692795	51692812	GGTAGGAGGTTGTATAG	MIMAT0000066	MIMAT0000066	hsa-let-7e-5p|3|-2|	MI0000066	0	0	0	0	0	0	1	0	0	0	0	0	0	0	0.0750395	0
chr19	51692795	51692813	GGTAGGAGGTTGTATAGT	MIMAT0000066	MIMAT0000066	hsa-let-7e-5p|3|-1|	MI0000066	40	0	0	0	30	0	1	1	3.44712	0	0	0	2.461	0	0.0750395	0.0664603
chr19	51692795	51692814	GGTAGGAGGTTGTATAGTT	MIMAT0000066	MIMAT0000066	hsa-let-7e-5p|3|0|	MI0000066	7	3	5	1	4	4	7	3	0.603247	0.243976	0.451725	0.078944	0.328134	0.291693	0.525276	0.199381
chr19	51692795	51692815	GGTAGGAGGTTGTATAGTTG	MIMAT0000066	MIMAT0000066	hsa-let-7e-5p|3|1|	MI0000066	0	20	0	0	1	2	0	0	0	1.62651	0	0	0.0820334	0.145846	0	0
chr19	51692795	51692816	GGTAGGAGGTTGTATAGTTGA	MIMAT0000066	MIMAT0000066	hsa-let-7e-5p|3|2|	MI0000066	0	0	0	0	0	1	0	0	0	0	0	0	0	0.0729232	0	0
chr19	51692792	51692811	TGAGGTAGGAGGTTGTATA	MIMAT0000066	MIMAT0000066	hsa-let-7e-5p|0|-3|	MI0000066	69	5	6	13	40	14	48	14	5.94629	0.406626	0.54207	1.02627	3.28134	1.02092	3.6019	0.930445
chr19	51692792	51692812	TGAGGTAGGAGGTTGTATAG	MIMAT0000066	MIMAT0000066	hsa-let-7e-5p|0|-2|	MI0000066	802	79	79	143	428	130	784	107	69.1148	6.4247	7.13726	11.289	35.1103	9.48001	58.831	7.11126
chr19	51692792	51692813	TGAGGTAGGAGGTTGTATAGT	MIMAT0000066	MIMAT0000066	hsa-let-7e-5p|0|-1|	MI0000066	8843	1516	1986	3338	6022	2218	7953	2170	762.073	123.289	179.425	263.515	494.005	161.744	596.789	144.219
chr19	51692792	51692814	TGAGGTAGGAGGTTGTATAGTT	MIMAT0000066	MIMAT0000066	hsa-let-7e-5p|0|0|	MI0000066	19203	5359	5973	12037	10367	8855	13352	8495	1654.88	435.822	539.631	950.249	850.441	645.735	1001.93	564.581
chr19	51692792	51692815	TGAGGTAGGAGGTTGTATAGTTG	MIMAT0000066	MIMAT0000066	hsa-let-7e-5p|0|1|	MI0000066	1394	634	563	1149	1312	1006	1305	974	120.132	51.5602	50.8643	90.7066	107.628	73.3607	97.9265	64.7324
chr19	51692792	51692816	TGAGGTAGGAGGTTGTATAGTTGA	MIMAT0000066	MIMAT0000066	hsa-let-7e-5p|0|2|	MI0000066	193	116	143	228	204	334	271	201	16.6324	9.43373	12.9193	17.9992	16.7348	24.3563	20.3357	13.3585
chr19	51692792	51692817	TGAGGTAGGAGGTTGTATAGTTGAG	MIMAT0000066	MIMAT0000066	hsa-let-7e-5p|0|3|	MI0000066	13	13	7	19	8	52	18	16	1.12032	1.05723	0.632416	1.49994	0.656267	3.79201	1.35071	1.06337
chr9	94176354	94176372	AGGTAGTAGATTGTATAG	MIMAT0000067	MIMAT0000067	hsa-let-7f-5p|2|-2|	MI0000067	0	0	0	0	0	0	1	0	0	0	0	0	0	0	0.0750395	0
chr9	94176354	94176373	AGGTAGTAGATTGTATAGT	MIMAT0000067	MIMAT0000067	hsa-let-7f-5p|2|-1|	MI0000067	0	20	0	0	4	2	2	1	0	1.62651	0	0	0.328134	0.145846	0.150079	0.0664603
chr9	94176354	94176374	AGGTAGTAGATTGTATAGTT	MIMAT0000067	MIMAT0000067	hsa-let-7f-5p|2|0|	MI0000067	7	11	3	4	8	5	5	2	0.603247	0.894578	0.271035	0.315776	0.656267	0.364616	0.375197	0.132921
chr9	94176354	94176375	AGGTAGTAGATTGTATAGTTG	MIMAT0000067	MIMAT0000067	hsa-let-7f-5p|2|1|	MI0000067	0	0	0	0	1	1	2	1	0	0	0	0	0.0820334	0.0729232	0.150079	0.0664603
chr9	94176354	94176376	AGGTAGTAGATTGTATAGTTGT	MIMAT0000067	MIMAT0000067	hsa-let-7f-5p|2|2|	MI0000067	8	70	0	3	5	7	11	1	0.689425	5.69277	0	0.236832	0.410167	0.510462	0.825434	0.0664603
chr9	94176354	94176377	AGGTAGTAGATTGTATAGTTGTG	MIMAT0000067	MIMAT0000067	hsa-let-7f-5p|2|3|	MI0000067	0	0	0	0	0	0	1	0	0	0	0	0	0	0	0.0750395	0
chr9	94176353	94176371	GAGGTAGTAGATTGTATA	MIMAT0000067	MIMAT0000067	hsa-let-7f-5p|1|-3|	MI0000067	1	0	0	0	0	0	0	0	0.0861781	0	0	0	0	0	0	0
chr9	94176353	94176372	GAGGTAGTAGATTGTATAG	MIMAT0000067	MIMAT0000067	hsa-let-7f-5p|1|-2|	MI0000067	20	0	0	0	0	0	1	0	1.72356	0	0	0	0	0	0.0750395	0
chr9	94176353	94176373	GAGGTAGTAGATTGTATAGT	MIMAT0000067	MIMAT0000067	hsa-let-7f-5p|1|-1|	MI0000067	16	50	0	8	19	10	16	4	1.37885	4.06626	0	0.631552	1.55864	0.729232	1.20063	0.265841
chr9	94176353	94176374	GAGGTAGTAGATTGTATAGTT	MIMAT0000067	MIMAT0000067	hsa-let-7f-5p|1|0|	MI0000067	46	28	2	45	113	66	72	21	3.96419	2.27711	0.18069	3.55248	9.26978	4.81293	5.40284	1.39567
chr9	94176353	94176375	GAGGTAGTAGATTGTATAGTTG	MIMAT0000067	MIMAT0000067	hsa-let-7f-5p|1|1|	MI0000067	3	20	0	3	10	3	6	0	0.258534	1.62651	0	0.236832	0.820334	0.21877	0.450237	0
chr9	94176353	94176376	GAGGTAGTAGATTGTATAGTTGT	MIMAT0000067	MIMAT0000067	hsa-let-7f-5p|1|2|	MI0000067	2	0	0	0	0	0	0	0	0.172356	0	0	0	0	0	0	0
chr9	94176355	94176373	GGTAGTAGATTGTATAGT	MIMAT0000067	MIMAT0000067	hsa-let-7f-5p|3|-1|	MI0000067	10	0	0	30	0	2	4	1	0.861781	0	0	2.36832	0	0.145846	0.300158	0.0664603
chr9	94176355	94176374	GGTAGTAGATTGTATAGTT	MIMAT0000067	MIMAT0000067	hsa-let-7f-5p|3|0|	MI0000067	9	130	0	13	16	19	17	14	0.775603	10.5723	0	1.02627	1.31253	1.38554	1.27567	0.930445
chr9	94176355	94176375	GGTAGTAGATTGTATAGTTG	MIMAT0000067	MIMAT0000067	hsa-let-7f-5p|3|1|	MI0000067	0	0	0	0	2	1	1	0	0	0	0	0	0.164067	0.0729232	0.0750395	0
chr9	94176351	94176373	GTGAGGTAGTAGATTGTATAGT	MIMAT0000067	MIMAT0000067	hsa-let-7f-5p|-1|-1|	MI0000067	0	2	0	0	0	0	0	0	0	0.162651	0	0	0	0	0	0
chr9	94176351	94176374	GTGAGGTAGTAGATTGTATAGTT	MIMAT0000067	MIMAT0000067	hsa-let-7f-5p|-1|0|	MI0000067	0	10	0	0	10	0	0	1	0	0.813253	0	0	0.820334	0	0	0.0664603
chr9	94176352	94176371	TGAGGTAGTAGATTGTATA	MIMAT0000067	MIMAT0000067	hsa-let-7f-5p|0|-3|	MI0000067	54	23	2	22	62	11	64	18	4.65362	1.87048	0.18069	1.73677	5.08607	0.802155	4.80253	1.19629
chr9	94176352	94176372	TGAGGTAGTAGATTGTATAG	MIMAT0000067	MIMAT0000067	hsa-let-7f-5p|0|-2|	MI0000067	581	147	12	160	627	115	712	97	50.0695	11.9548	1.08414	12.631	51.435	8.38617	53.4281	6.44665
chr9	94176352	94176373	TGAGGTAGTAGATTGTATAGT	MIMAT0000067	MIMAT0000067	hsa-let-7f-5p|0|-1|	MI0000067	12448	5274	536	5685	12947	3759	12157	2710	1072.75	428.91	48.425	448.797	1062.09	274.118	912.255	180.108
chr9	94176352	94176374	TGAGGTAGTAGATTGTATAGTT	MIMAT0000067	MIMAT0000067	hsa-let-7f-5p|0|0|	MI0000067	52032	47233	5203	45922	73140	42741	61675	20478	4484.02	3841.24	470.065	3625.27	5999.92	3116.81	4628.06	1360.97
chr9	94176352	94176375	TGAGGTAGTAGATTGTATAGTTG	MIMAT0000067	MIMAT0000067	hsa-let-7f-5p|0|1|	MI0000067	1695	1089	120	1817	3315	2166	2602	962	146.072	88.5632	10.8414	143.441	271.941	157.952	195.253	63.9348
chr9	94176352	94176376	TGAGGTAGTAGATTGTATAGTTGT	MIMAT0000067	MIMAT0000067	hsa-let-7f-5p|0|2|	MI0000067	58	49	3	53	114	136	97	46	4.99833	3.98494	0.271035	4.18403	9.35181	9.91755	7.27883	3.05718
chr9	94176352	94176377	TGAGGTAGTAGATTGTATAGTTGTG	MIMAT0000067	MIMAT0000067	hsa-let-7f-5p|0|3|	MI0000067	5	20	0	2	3	3	5	0	0.430891	1.62651	0	0.157888	0.2461	0.21877	0.375197	0
chrX	53557246	53557265	AGGTAGTAGATTGTATAGT	MIMAT0000067_1	MIMAT0000067	hsa-let-7f-5p|2|-1|	MI0000068	6	20	0	1	11	2	7	1	0.517069	1.62651	0	0.078944	0.902368	0.145846	0.525276	0.0664603
chrX	53557245	53557265	AGGTAGTAGATTGTATAGTT	MIMAT0000067_1	MIMAT0000067	hsa-let-7f-5p|2|0|	MI0000068	14	26	2	24	39	16	26	15	1.20649	2.11446	0.18069	1.89466	3.1993	1.16677	1.95103	0.996905
chrX	53557244	53557265	AGGTAGTAGATTGTATAGTTT	MIMAT0000067_1	MIMAT0000067	hsa-let-7f-5p|2|1|	MI0000068	0	10	0	1	1	2	2	1	0	0.813253	0	0.078944	0.0820334	0.145846	0.150079	0.0664603
chrX	53557243	53557265	AGGTAGTAGATTGTATAGTTTT	MIMAT0000067_1	MIMAT0000067	hsa-let-7f-5p|2|2|	MI0000068	20	0	0	0	1	0	0	0	1.72356	0	0	0	0.0820334	0	0	0
chrX	53557242	53557265	AGGTAGTAGATTGTATAGTTTTA	MIMAT0000067_1	MIMAT0000067	hsa-let-7f-5p|2|3|	MI0000068	0	0	0	0	1	0	0	0	0	0	0	0	0.0820334	0	0	0
chrX	53557248	53557268	ATGAGGTAGTAGATTGTATA	MIMAT0000067_1	MIMAT0000067	hsa-let-7f-5p|-1|-3|	MI0000068	0	0	0	1	0	0	0	0	0	0	0	0.078944	0	0	0	0
chrX	53557247	53557268	ATGAGGTAGTAGATTGTATAG	MIMAT0000067_1	MIMAT0000067	hsa-let-7f-5p|-1|-2|	MI0000068	30	0	10	0	6	2	6	0	2.58534	0	0.903451	0	0.492201	0.145846	0.450237	0
chrX	53557246	53557268	ATGAGGTAGTAGATTGTATAGT	MIMAT0000067_1	MIMAT0000067	hsa-let-7f-5p|-1|-1|	MI0000068	47	28	27	18	94	30	102	21	4.05037	2.27711	2.43932	1.42099	7.71114	2.1877	7.65403	1.39567
chrX	53557245	53557268	ATGAGGTAGTAGATTGTATAGTT	MIMAT0000067_1	MIMAT0000067	hsa-let-7f-5p|-1|0|	MI0000068	81	86	116	46	197	109	161	57	6.98043	6.99397	10.48	3.63142	16.1606	7.94863	12.0814	3.78824
chrX	53557244	53557268	ATGAGGTAGTAGATTGTATAGTTT	MIMAT0000067_1	MIMAT0000067	hsa-let-7f-5p|-1|1|	MI0000068	2	6	70	0	8	2	5	1	0.172356	0.487952	6.32416	0	0.656267	0.145846	0.375197	0.0664603
chrX	53557243	53557268	ATGAGGTAGTAGATTGTATAGTTTT	MIMAT0000067_1	MIMAT0000067	hsa-let-7f-5p|-1|2|	MI0000068	0	0	10	0	10	0	0	1	0	0	0.903451	0	0.820334	0	0	0.0664603
chrX	53557242	53557268	ATGAGGTAGTAGATTGTATAGTTTTA	MIMAT0000067_1	MIMAT0000067	hsa-let-7f-5p|-1|3|	MI0000068	0	0	0	0	0	2	0	0	0	0	0	0	0	0.145846	0	0
chrX	53557247	53557266	GAGGTAGTAGATTGTATAG	MIMAT0000067_1	MIMAT0000067	hsa-let-7f-5p|1|-2|	MI0000068	4	10	0	0	20	0	3	0	0.344712	0.813253	0	0	1.64067	0	0.225118	0
chrX	53557246	53557266	GAGGTAGTAGATTGTATAGT	MIMAT0000067_1	MIMAT0000067	hsa-let-7f-5p|1|-1|	MI0000068	39	11	3	17	67	17	44	5	3.36095	0.894578	0.271035	1.34205	5.49624	1.23969	3.30174	0.332302
chrX	53557245	53557266	GAGGTAGTAGATTGTATAGTT	MIMAT0000067_1	MIMAT0000067	hsa-let-7f-5p|1|0|	MI0000068	145	132	16	137	381	184	201	60	12.4958	10.7349	1.44552	10.8153	31.2547	13.4179	15.0829	3.98762
chrX	53557244	53557266	GAGGTAGTAGATTGTATAGTTT	MIMAT0000067_1	MIMAT0000067	hsa-let-7f-5p|1|1|	MI0000068	9	15	1	4	17	12	12	4	0.775603	1.21988	0.0903451	0.315776	1.39457	0.875078	0.900474	0.265841
chrX	53557243	53557266	GAGGTAGTAGATTGTATAGTTTT	MIMAT0000067_1	MIMAT0000067	hsa-let-7f-5p|1|2|	MI0000068	1	0	0	0	0	0	0	0	0.0861781	0	0	0	0	0	0	0
chrX	53557245	53557269	GATGAGGTAGTAGATTGTATAGTT	MIMAT0000067_1	MIMAT0000067	hsa-let-7f-5p|-2|0|	MI0000068	0	0	0	0	0	0	1	0	0	0	0	0	0	0	0.0750395	0
chrX	53557245	53557270	GGATGAGGTAGTAGATTGTATAGTT	MIMAT0000067_1	MIMAT0000067	hsa-let-7f-5p|-3|0|	MI0000068	0	0	0	0	10	0	0	1	0	0	0	0	0.820334	0	0	0.0664603
chrX	53557247	53557264	GGTAGTAGATTGTATAG	MIMAT0000067_1	MIMAT0000067	hsa-let-7f-5p|3|-2|	MI0000068	0	0	0	0	3	0	0	0	0	0	0	0	0.2461	0	0	0
chrX	53557246	53557264	GGTAGTAGATTGTATAGT	MIMAT0000067_1	MIMAT0000067	hsa-let-7f-5p|3|-1|	MI0000068	8	7	2	6	18	4	7	1	0.689425	0.569277	0.18069	0.473664	1.4766	0.291693	0.525276	0.0664603
chrX	53557245	53557264	GGTAGTAGATTGTATAGTT	MIMAT0000067_1	MIMAT0000067	hsa-let-7f-5p|3|0|	MI0000068	51	41	5	50	59	53	46	31	4.39508	3.33434	0.451725	3.9472	4.83997	3.86493	3.45182	2.06027
chrX	53557244	53557264	GGTAGTAGATTGTATAGTTT	MIMAT0000067_1	MIMAT0000067	hsa-let-7f-5p|3|1|	MI0000068	0	1	1	3	2	5	4	2	0	0.0813253	0.0903451	0.236832	0.164067	0.364616	0.300158	0.132921
chrX	53557243	53557264	GGTAGTAGATTGTATAGTTTT	MIMAT0000067_1	MIMAT0000067	hsa-let-7f-5p|3|2|	MI0000068	0	1	1	0	0	0	0	0	0	0.0813253	0.0903451	0	0	0	0	0
chrX	53557242	53557264	GGTAGTAGATTGTATAGTTTTA	MIMAT0000067_1	MIMAT0000067	hsa-let-7f-5p|3|3|	MI0000068	0	0	0	0	1	0	0	0	0	0	0	0	0.0820334	0	0	0
chrX	53557248	53557267	TGAGGTAGTAGATTGTATA	MIMAT0000067_1	MIMAT0000067	hsa-let-7f-5p|0|-3|	MI0000068	189	67	9	76	199	66	213	58	16.2877	5.44879	0.813106	5.99974	16.3247	4.81293	15.9834	3.8547
chrX	53557247	53557267	TGAGGTAGTAGATTGTATAG	MIMAT0000067_1	MIMAT0000067	hsa-let-7f-5p|0|-2|	MI0000068	1756	463	63	484	1903	327	2246	302	151.329	37.6536	5.69174	38.2089	156.11	23.8459	168.539	20.071
chrX	53557246	53557267	TGAGGTAGTAGATTGTATAGT	MIMAT0000067_1	MIMAT0000067	hsa-let-7f-5p|0|-1|	MI0000068	37889	15929	1582	16940	38606	11221	36116	7897	3265.2	1295.43	142.926	1337.31	3166.98	818.271	2710.13	524.837
chrX	53557245	53557267	TGAGGTAGTAGATTGTATAGTT	MIMAT0000067_1	MIMAT0000067	hsa-let-7f-5p|0|0|	MI0000068	155895	140275	15947	137339	219266	128588	186602	61573	13434.7	11407.9	1440.73	10842.1	17987.1	9377.05	14002.5	4092.16
chrX	53557244	53557267	TGAGGTAGTAGATTGTATAGTTT	MIMAT0000067_1	MIMAT0000067	hsa-let-7f-5p|0|1|	MI0000068	6431	8256	638	7341	13261	8066	10402	4303	554.211	671.421	57.6402	579.528	1087.85	588.198	780.561	285.979
chrX	53557243	53557267	TGAGGTAGTAGATTGTATAGTTTT	MIMAT0000067_1	MIMAT0000067	hsa-let-7f-5p|0|2|	MI0000068	103	138	13	180	294	374	267	131	8.87634	11.2229	1.17449	14.2099	24.1178	27.2733	20.0355	8.7063
chrX	53557242	53557267	TGAGGTAGTAGATTGTATAGTTTTA	MIMAT0000067_1	MIMAT0000067	hsa-let-7f-5p|0|3|	MI0000068	7	3	1	10	10	37	9	11	0.603247	0.243976	0.0903451	0.78944	0.820334	2.69816	0.675355	0.731064
chr13	50049165	50049191	AAGTAGCAGCACATAATGGTTTGTGG	MIMAT0000068	MIMAT0000068	hsa-miR-15a-5p|-3|1|	MI0000069	0	0	0	0	0	1	0	0	0	0	0	0	0	0.0729232	0	0
chr13	50049168	50049187	AGCAGCACATAATGGTTTG	MIMAT0000068	MIMAT0000068	hsa-miR-15a-5p|1|-2|	MI0000069	0	0	10	0	10	0	1	0	0	0	0.903451	0	0.820334	0	0.0750395	0
chr13	50049167	50049187	AGCAGCACATAATGGTTTGT	MIMAT0000068	MIMAT0000068	hsa-miR-15a-5p|1|-1|	MI0000069	5	2	3	8	13	3	8	1	0.430891	0.162651	0.271035	0.631552	1.06643	0.21877	0.600316	0.0664603
chr13	50049166	50049187	AGCAGCACATAATGGTTTGTG	MIMAT0000068	MIMAT0000068	hsa-miR-15a-5p|1|0|	MI0000069	3	1	3	4	7	1	5	0	0.258534	0.0813253	0.271035	0.315776	0.574234	0.0729232	0.375197	0
chr13	50049165	50049187	AGCAGCACATAATGGTTTGTGG	MIMAT0000068	MIMAT0000068	hsa-miR-15a-5p|1|1|	MI0000069	10	0	1	3	40	0	6	2	0.861781	0	0.0903451	0.236832	3.28134	0	0.450237	0.132921
chr13	50049164	50049187	AGCAGCACATAATGGTTTGTGGA	MIMAT0000068	MIMAT0000068	hsa-miR-15a-5p|1|2|	MI0000069	1	30	0	1	4	2	5	2	0.0861781	2.43976	0	0.078944	0.328134	0.145846	0.375197	0.132921
chr13	50049163	50049187	AGCAGCACATAATGGTTTGTGGAT	MIMAT0000068	MIMAT0000068	hsa-miR-15a-5p|1|3|	MI0000069	10	0	0	0	1	0	0	0	0.861781	0	0	0	0.0820334	0	0	0
chr13	50049168	50049190	AGTAGCAGCACATAATGGTTTG	MIMAT0000068	MIMAT0000068	hsa-miR-15a-5p|-2|-2|	MI0000069	7	3	12	4	6	5	18	3	0.603247	0.243976	1.08414	0.315776	0.492201	0.364616	1.35071	0.199381
chr13	50049167	50049190	AGTAGCAGCACATAATGGTTTGT	MIMAT0000068	MIMAT0000068	hsa-miR-15a-5p|-2|-1|	MI0000069	11	17	28	22	33	14	47	13	0.947959	1.38253	2.52966	1.73677	2.7071	1.02092	3.52686	0.863984
chr13	50049166	50049190	AGTAGCAGCACATAATGGTTTGTG	MIMAT0000068	MIMAT0000068	hsa-miR-15a-5p|-2|0|	MI0000069	0	10	0	0	1	0	0	0	0	0.813253	0	0	0.0820334	0	0	0
chr13	50049165	50049190	AGTAGCAGCACATAATGGTTTGTGG	MIMAT0000068	MIMAT0000068	hsa-miR-15a-5p|-2|1|	MI0000069	0	0	0	0	0	0	2	0	0	0	0	0	0	0	0.150079	0
chr13	50049167	50049185	CAGCACATAATGGTTTGT	MIMAT0000068	MIMAT0000068	hsa-miR-15a-5p|3|-1|	MI0000069	0	2	6	2	1	1	4	3	0	0.162651	0.54207	0.157888	0.0820334	0.0729232	0.300158	0.199381
chr13	50049166	50049185	CAGCACATAATGGTTTGTG	MIMAT0000068	MIMAT0000068	hsa-miR-15a-5p|3|0|	MI0000069	10	0	0	1	30	0	0	1	0.861781	0	0	0.078944	2.461	0	0	0.0664603
chr13	50049165	50049185	CAGCACATAATGGTTTGTGG	MIMAT0000068	MIMAT0000068	hsa-miR-15a-5p|3|1|	MI0000069	1	1	0	0	0	0	0	0	0.0861781	0.0813253	0	0	0	0	0	0
chr13	50049164	50049185	CAGCACATAATGGTTTGTGGA	MIMAT0000068	MIMAT0000068	hsa-miR-15a-5p|3|2|	MI0000069	0	0	0	0	0	0	0	1	0	0	0	0	0	0	0	0.0664603
chr13	50049168	50049186	GCAGCACATAATGGTTTG	MIMAT0000068	MIMAT0000068	hsa-miR-15a-5p|2|-2|	MI0000069	0	0	0	0	10	0	2	0	0	0	0	0	0.820334	0	0.150079	0
chr13	50049167	50049186	GCAGCACATAATGGTTTGT	MIMAT0000068	MIMAT0000068	hsa-miR-15a-5p|2|-1|	MI0000069	0	0	0	4	3	1	3	3	0	0	0	0.315776	0.2461	0.0729232	0.225118	0.199381
chr13	50049166	50049186	GCAGCACATAATGGTTTGTG	MIMAT0000068	MIMAT0000068	hsa-miR-15a-5p|2|0|	MI0000069	1	1	2	2	20	0	0	3	0.0861781	0.0813253	0.18069	0.157888	1.64067	0	0	0.199381
chr13	50049165	50049186	GCAGCACATAATGGTTTGTGG	MIMAT0000068	MIMAT0000068	hsa-miR-15a-5p|2|1|	MI0000069	20	0	1	10	0	1	0	0	1.72356	0	0.0903451	0.78944	0	0.0729232	0	0
chr13	50049168	50049189	GTAGCAGCACATAATGGTTTG	MIMAT0000068	MIMAT0000068	hsa-miR-15a-5p|-1|-2|	MI0000069	3	2	40	0	20	0	4	0	0.258534	0.162651	3.6138	0	1.64067	0	0.300158	0
chr13	50049167	50049189	GTAGCAGCACATAATGGTTTGT	MIMAT0000068	MIMAT0000068	hsa-miR-15a-5p|-1|-1|	MI0000069	7	7	9	17	16	10	8	10	0.603247	0.569277	0.813106	1.34205	1.31253	0.729232	0.600316	0.664603
chr13	50049166	50049189	GTAGCAGCACATAATGGTTTGTG	MIMAT0000068	MIMAT0000068	hsa-miR-15a-5p|-1|0|	MI0000069	1	2	3	8	14	4	4	3	0.0861781	0.162651	0.271035	0.631552	1.14847	0.291693	0.300158	0.199381
chr13	50049165	50049189	GTAGCAGCACATAATGGTTTGTGG	MIMAT0000068	MIMAT0000068	hsa-miR-15a-5p|-1|1|	MI0000069	0	0	2	20	0	0	2	0	0	0	0.18069	1.57888	0	0	0.150079	0
chr13	50049169	50049188	TAGCAGCACATAATGGTTT	MIMAT0000068	MIMAT0000068	hsa-miR-15a-5p|0|-3|	MI0000069	6	2	3	6	8	1	16	0	0.517069	0.162651	0.271035	0.473664	0.656267	0.0729232	1.20063	0
chr13	50049168	50049188	TAGCAGCACATAATGGTTTG	MIMAT0000068	MIMAT0000068	hsa-miR-15a-5p|0|-2|	MI0000069	1150	308	496	506	916	255	2018	512	99.1048	25.0482	44.8112	39.9457	75.1426	18.5954	151.43	34.0277
chr13	50049167	50049188	TAGCAGCACATAATGGTTTGT	MIMAT0000068	MIMAT0000068	hsa-miR-15a-5p|0|-1|	MI0000069	11616	8141	17956	17040	23377	7836	29061	14193	1001.04	662.069	1622.24	1345.21	1917.7	571.426	2180.72	943.272
chr13	50049166	50049188	TAGCAGCACATAATGGTTTGTG	MIMAT0000068	MIMAT0000068	hsa-miR-15a-5p|0|0|	MI0000069	1794	1683	2840	3515	4648	2005	5068	3103	154.604	136.87	256.58	277.488	381.291	146.211	380.3	206.226
chr13	50049165	50049188	TAGCAGCACATAATGGTTTGTGG	MIMAT0000068	MIMAT0000068	hsa-miR-15a-5p|0|1|	MI0000069	522	1288	1678	1621	2698	971	2793	2152	44.985	104.747	151.599	127.968	221.326	70.8084	209.585	143.023
chr13	50049164	50049188	TAGCAGCACATAATGGTTTGTGGA	MIMAT0000068	MIMAT0000068	hsa-miR-15a-5p|0|2|	MI0000069	394	529	947	949	564	742	752	737	33.9542	43.0211	85.5568	74.9178	46.2669	54.109	56.4297	48.9813
chr13	50049163	50049188	TAGCAGCACATAATGGTTTGTGGAT	MIMAT0000068	MIMAT0000068	hsa-miR-15a-5p|0|3|	MI0000069	82	156	153	135	59	129	88	107	7.0666	12.6867	13.8228	10.6574	4.83997	9.40709	6.60347	7.11126
chr13	50049029	50049047	AGCAGCACGTAAATATTG	MIMAT0000069	MIMAT0000069	hsa-miR-16-5p|1|-3|	MI0000070	0	0	0	0	1	0	0	0	0	0	0	0	0.0820334	0	0	0
chr13	50049028	50049047	AGCAGCACGTAAATATTGG	MIMAT0000069	MIMAT0000069	hsa-miR-16-5p|1|-2|	MI0000070	30	0	10	0	10	0	6	1	2.58534	0	0.903451	0	0.820334	0	0.450237	0.0664603
chr13	50049027	50049047	AGCAGCACGTAAATATTGGC	MIMAT0000069	MIMAT0000069	hsa-miR-16-5p|1|-1|	MI0000070	9	3	7	6	66	4	55	6	0.775603	0.243976	0.632416	0.473664	5.41421	0.291693	4.12717	0.398762
chr13	50049026	50049047	AGCAGCACGTAAATATTGGCG	MIMAT0000069	MIMAT0000069	hsa-miR-16-5p|1|0|	MI0000070	114	53	118	101	240	108	210	38	9.8243	4.31024	10.6607	7.97334	19.688	7.8757	15.7583	2.52549
chr13	50049025	50049047	AGCAGCACGTAAATATTGGCGT	MIMAT0000069	MIMAT0000069	hsa-miR-16-5p|1|1|	MI0000070	72	68	151	137	259	103	189	37	6.20482	5.53012	13.6421	10.8153	21.2467	7.51109	14.1825	2.45903
chr13	50049024	50049047	AGCAGCACGTAAATATTGGCGTT	MIMAT0000069	MIMAT0000069	hsa-miR-16-5p|1|2|	MI0000070	0	1	1	1	4	2	2	0	0	0.0813253	0.0903451	0.078944	0.328134	0.145846	0.150079	0
chr13	50049023	50049047	AGCAGCACGTAAATATTGGCGTTA	MIMAT0000069	MIMAT0000069	hsa-miR-16-5p|1|3|	MI0000070	0	0	0	0	0	0	0	1	0	0	0	0	0	0	0	0.0664603
chr13	50049028	50049045	CAGCACGTAAATATTGG	MIMAT0000069	MIMAT0000069	hsa-miR-16-5p|3|-2|	MI0000070	0	0	0	0	2	0	0	0	0	0	0	0	0.164067	0	0	0
chr13	50049027	50049045	CAGCACGTAAATATTGGC	MIMAT0000069	MIMAT0000069	hsa-miR-16-5p|3|-1|	MI0000070	11	3	9	3	7	2	16	2	0.947959	0.243976	0.813106	0.236832	0.574234	0.145846	1.20063	0.132921
chr13	50049026	50049045	CAGCACGTAAATATTGGCG	MIMAT0000069	MIMAT0000069	hsa-miR-16-5p|3|0|	MI0000070	6	7	15	17	19	10	28	10	0.517069	0.569277	1.35518	1.34205	1.55864	0.729232	2.10111	0.664603
chr13	50049025	50049045	CAGCACGTAAATATTGGCGT	MIMAT0000069	MIMAT0000069	hsa-miR-16-5p|3|1|	MI0000070	10	0	5	5	7	1	1	0	0.861781	0	0.451725	0.39472	0.574234	0.0729232	0.0750395	0
chr13	50049029	50049046	GCAGCACGTAAATATTG	MIMAT0000069	MIMAT0000069	hsa-miR-16-5p|2|-3|	MI0000070	0	0	0	1	0	0	0	0	0	0	0	0.078944	0	0	0	0
chr13	50049028	50049046	GCAGCACGTAAATATTGG	MIMAT0000069	MIMAT0000069	hsa-miR-16-5p|2|-2|	MI0000070	0	0	0	1	30	0	2	0	0	0	0	0.078944	2.461	0	0.150079	0
chr13	50049027	50049046	GCAGCACGTAAATATTGGC	MIMAT0000069	MIMAT0000069	hsa-miR-16-5p|2|-1|	MI0000070	2	3	2	2	160	0	23	0	0.172356	0.243976	0.18069	0.157888	13.1253	0	1.72591	0
chr13	50049026	50049046	GCAGCACGTAAATATTGGCG	MIMAT0000069	MIMAT0000069	hsa-miR-16-5p|2|0|	MI0000070	24	21	47	39	65	29	60	15	2.06827	1.70783	4.24622	3.07882	5.33217	2.11477	4.50237	0.996905
chr13	50049025	50049046	GCAGCACGTAAATATTGGCGT	MIMAT0000069	MIMAT0000069	hsa-miR-16-5p|2|1|	MI0000070	0	3	8	4	11	1	11	0	0	0.243976	0.722761	0.315776	0.902368	0.0729232	0.825434	0
chr13	50049024	50049046	GCAGCACGTAAATATTGGCGTT	MIMAT0000069	MIMAT0000069	hsa-miR-16-5p|2|2|	MI0000070	0	0	0	0	0	0	1	0	0	0	0	0	0	0	0.0750395	0
chr13	50049023	50049046	GCAGCACGTAAATATTGGCGTTA	MIMAT0000069	MIMAT0000069	hsa-miR-16-5p|2|3|	MI0000070	0	0	0	0	0	1	0	0	0	0	0	0	0	0.0729232	0	0
chr13	50049029	50049048	TAGCAGCACGTAAATATTG	MIMAT0000069	MIMAT0000069	hsa-miR-16-5p|0|-3|	MI0000070	151	75	165	113	327	70	722	111	13.0129	6.0994	14.9069	8.92067	26.8249	5.10462	54.1785	7.3771
chr13	50049028	50049048	TAGCAGCACGTAAATATTGG	MIMAT0000069	MIMAT0000069	hsa-miR-16-5p|0|-2|	MI0000070	860	359	838	519	2814	366	6243	281	74.1132	29.1958	75.7092	40.9719	230.842	26.6899	468.471	18.6754
chr13	50049027	50049048	TAGCAGCACGTAAATATTGGC	MIMAT0000069	MIMAT0000069	hsa-miR-16-5p|0|-1|	MI0000070	9532	7923	18939	13679	47560	8954	53757	6959	821.45	644.34	1711.05	1079.87	3901.51	652.954	4033.9	462.498
chr13	50049026	50049048	TAGCAGCACGTAAATATTGGCG	MIMAT0000069	MIMAT0000069	hsa-miR-16-5p|0|0|	MI0000070	63779	71170	159467	122313	195481	104551	160635	72985	5496.35	5787.92	14407.1	9655.88	16036	7624.19	12054	4850.61
chr13	50049025	50049048	TAGCAGCACGTAAATATTGGCGT	MIMAT0000069	MIMAT0000069	hsa-miR-16-5p|0|1|	MI0000070	4595	10573	20970	11687	21658	10711	14709	5191	395.988	859.852	1894.54	922.618	1776.68	781.08	1103.76	344.996
chr13	50049024	50049048	TAGCAGCACGTAAATATTGGCGTT	MIMAT0000069	MIMAT0000069	hsa-miR-16-5p|0|2|	MI0000070	105	490	282	280	467	232	341	179	9.0487	39.8494	25.4773	22.1043	38.3096	16.9182	25.5885	11.8964
chr13	50049023	50049048	TAGCAGCACGTAAATATTGGCGTTA	MIMAT0000069	MIMAT0000069	hsa-miR-16-5p|0|3|	MI0000070	13	75	39	33	56	57	60	27	1.12032	6.0994	3.52346	2.60515	4.59387	4.15662	4.50237	1.79443
chr13	50049028	50049049	TTAGCAGCACGTAAATATTGG	MIMAT0000069	MIMAT0000069	hsa-miR-16-5p|-1|-2|	MI0000070	0	0	0	1	0	0	0	0	0	0	0	0.078944	0	0	0	0
chr13	50049027	50049049	TTAGCAGCACGTAAATATTGGC	MIMAT0000069	MIMAT0000069	hsa-miR-16-5p|-1|-1|	MI0000070	0	0	0	0	0	0	1	0	0	0	0	0	0	0	0.0750395	0
chr13	50049026	50049049	TTAGCAGCACGTAAATATTGGCG	MIMAT0000069	MIMAT0000069	hsa-miR-16-5p|-1|0|	MI0000070	0	10	0	1	10	0	1	0	0	0.813253	0	0.078944	0.820334	0	0.0750395	0
chr3	160404754	160404773	AGCAGCACGTAAATATTGG	MIMAT0000069_1	MIMAT0000069	hsa-miR-16-5p|1|-2|	MI0000115	10	0	0	0	0	0	3	0	0.861781	0	0	0	0	0	0.225118	0
chr3	160404754	160404774	AGCAGCACGTAAATATTGGC	MIMAT0000069_1	MIMAT0000069	hsa-miR-16-5p|1|-1|	MI0000115	40	0	2	2	19	1	20	1	3.44712	0	0.18069	0.157888	1.55864	0.0729232	1.50079	0.0664603
chr3	160404754	160404775	AGCAGCACGTAAATATTGGCG	MIMAT0000069_1	MIMAT0000069	hsa-miR-16-5p|1|0|	MI0000115	39	26	37	40	85	26	81	15	3.36095	2.11446	3.34277	3.15776	6.97284	1.896	6.0782	0.996905
chr3	160404754	160404776	AGCAGCACGTAAATATTGGCGT	MIMAT0000069_1	MIMAT0000069	hsa-miR-16-5p|1|1|	MI0000115	18	17	47	37	99	44	52	12	1.55121	1.38253	4.24622	2.92093	8.12131	3.20862	3.90205	0.797524
chr3	160404754	160404777	AGCAGCACGTAAATATTGGCGTA	MIMAT0000069_1	MIMAT0000069	hsa-miR-16-5p|1|2|	MI0000115	1	20	0	0	60	0	0	1	0.0861781	1.62651	0	0	4.92201	0	0	0.0664603
chr3	160404754	160404778	AGCAGCACGTAAATATTGGCGTAG	MIMAT0000069_1	MIMAT0000069	hsa-miR-16-5p|1|3|	MI0000115	0	10	0	0	10	0	2	1	0	0.813253	0	0	0.820334	0	0.150079	0.0664603
chr3	160404756	160404773	CAGCACGTAAATATTGG	MIMAT0000069_1	MIMAT0000069	hsa-miR-16-5p|3|-2|	MI0000115	0	0	0	0	10	0	1	0	0	0	0	0	0.820334	0	0.0750395	0
chr3	160404756	160404774	CAGCACGTAAATATTGGC	MIMAT0000069_1	MIMAT0000069	hsa-miR-16-5p|3|-1|	MI0000115	2	1	40	0	4	2	10	2	0.172356	0.0813253	3.6138	0	0.328134	0.145846	0.750395	0.132921
chr3	160404756	160404775	CAGCACGTAAATATTGGCG	MIMAT0000069_1	MIMAT0000069	hsa-miR-16-5p|3|0|	MI0000115	40	0	5	8	7	4	6	3	3.44712	0	0.451725	0.631552	0.574234	0.291693	0.450237	0.199381
chr3	160404756	160404776	CAGCACGTAAATATTGGCGT	MIMAT0000069_1	MIMAT0000069	hsa-miR-16-5p|3|1|	MI0000115	10	0	1	2	20	0	3	1	0.861781	0	0.0903451	0.157888	1.64067	0	0.225118	0.0664603
chr3	160404756	160404778	CAGCACGTAAATATTGGCGTAG	MIMAT0000069_1	MIMAT0000069	hsa-miR-16-5p|3|3|	MI0000115	0	0	0	0	0	0	1	0	0	0	0	0	0	0	0.0750395	0
chr3	160404752	160404773	CTAGCAGCACGTAAATATTGG	MIMAT0000069_1	MIMAT0000069	hsa-miR-16-5p|-1|-2|	MI0000115	10	0	0	0	3	1	4	0	0.861781	0	0	0	0.2461	0.0729232	0.300158	0
chr3	160404752	160404774	CTAGCAGCACGTAAATATTGGC	MIMAT0000069_1	MIMAT0000069	hsa-miR-16-5p|-1|-1|	MI0000115	9	9	13	8	43	8	45	2	0.775603	0.731927	1.17449	0.631552	3.52744	0.583386	3.37678	0.132921
chr3	160404752	160404775	CTAGCAGCACGTAAATATTGGCG	MIMAT0000069_1	MIMAT0000069	hsa-miR-16-5p|-1|0|	MI0000115	82	51	89	60	195	58	91	22	7.0666	4.14759	8.04071	4.73664	15.9965	4.22954	6.82859	1.46213
chr3	160404752	160404776	CTAGCAGCACGTAAATATTGGCGT	MIMAT0000069_1	MIMAT0000069	hsa-miR-16-5p|-1|1|	MI0000115	9	11	22	12	38	3	11	3	0.775603	0.894578	1.98759	0.947328	3.11727	0.21877	0.825434	0.199381
chr3	160404752	160404777	CTAGCAGCACGTAAATATTGGCGTA	MIMAT0000069_1	MIMAT0000069	hsa-miR-16-5p|-1|2|	MI0000115	0	0	1	0	0	0	0	0	0	0	0.0903451	0	0	0	0	0
chr3	160404752	160404778	CTAGCAGCACGTAAATATTGGCGTAG	MIMAT0000069_1	MIMAT0000069	hsa-miR-16-5p|-1|3|	MI0000115	0	0	0	0	0	0	1	0	0	0	0	0	0	0	0.0750395	0
chr3	160404755	160404772	GCAGCACGTAAATATTG	MIMAT0000069_1	MIMAT0000069	hsa-miR-16-5p|2|-3|	MI0000115	0	0	0	0	1	1	0	0	0	0	0	0	0.0820334	0.0729232	0	0
chr3	160404755	160404773	GCAGCACGTAAATATTGG	MIMAT0000069_1	MIMAT0000069	hsa-miR-16-5p|2|-2|	MI0000115	0	0	0	0	0	0	1	0	0	0	0	0	0	0	0.0750395	0
chr3	160404755	160404774	GCAGCACGTAAATATTGGC	MIMAT0000069_1	MIMAT0000069	hsa-miR-16-5p|2|-1|	MI0000115	1	1	10	0	4	1	5	1	0.0861781	0.0813253	0.903451	0	0.328134	0.0729232	0.375197	0.0664603
chr3	160404755	160404775	GCAGCACGTAAATATTGGCG	MIMAT0000069_1	MIMAT0000069	hsa-miR-16-5p|2|0|	MI0000115	8	1	19	17	22	7	23	7	0.689425	0.0813253	1.71656	1.34205	1.80474	0.510462	1.72591	0.465222
chr3	160404755	160404776	GCAGCACGTAAATATTGGCGT	MIMAT0000069_1	MIMAT0000069	hsa-miR-16-5p|2|1|	MI0000115	0	1	7	1	5	2	1	0	0	0.0813253	0.632416	0.078944	0.410167	0.145846	0.0750395	0
chr3	160404755	160404777	GCAGCACGTAAATATTGGCGTA	MIMAT0000069_1	MIMAT0000069	hsa-miR-16-5p|2|2|	MI0000115	0	0	0	20	0	0	0	1	0	0	0	1.57888	0	0	0	0.0664603
chr3	160404753	160404772	TAGCAGCACGTAAATATTG	MIMAT0000069_1	MIMAT0000069	hsa-miR-16-5p|0|-3|	MI0000115	53	23	56	45	99	15	239	36	4.56744	1.87048	5.05932	3.55248	8.12131	1.09385	17.9344	2.39257
chr3	160404753	160404773	TAGCAGCACGTAAATATTGG	MIMAT0000069_1	MIMAT0000069	hsa-miR-16-5p|0|-2|	MI0000115	311	97	272	169	961	133	2123	124	26.8014	7.88855	24.5739	13.3415	78.8341	9.69878	159.309	8.24108
chr3	160404753	160404774	TAGCAGCACGTAAATATTGGC	MIMAT0000069_1	MIMAT0000069	hsa-miR-16-5p|0|-1|	MI0000115	3325	2668	6353	4446	15945	3117	18009	2299	286.542	216.976	573.962	350.985	1308.02	227.302	1351.39	152.792
chr3	160404753	160404775	TAGCAGCACGTAAATATTGGCG	MIMAT0000069_1	MIMAT0000069	hsa-miR-16-5p|0|0|	MI0000115	21201	23758	53281	40909	64933	34745	53054	24376	1827.06	1932.13	4813.68	3229.52	5326.68	2533.72	3981.14	1620.04
chr3	160404753	160404776	TAGCAGCACGTAAATATTGGCGT	MIMAT0000069_1	MIMAT0000069	hsa-miR-16-5p|0|1|	MI0000115	1488	3529	7065	3905	7419	3688	4842	1690	128.233	286.997	638.288	308.276	608.606	268.941	363.341	112.318
chr3	160404753	160404777	TAGCAGCACGTAAATATTGGCGTA	MIMAT0000069_1	MIMAT0000069	hsa-miR-16-5p|0|2|	MI0000115	31	66	114	92	163	160	102	56	2.67152	5.36747	10.2993	7.26285	13.3714	11.6677	7.65403	3.72178
chr3	160404753	160404778	TAGCAGCACGTAAATATTGGCGTAG	MIMAT0000069_1	MIMAT0000069	hsa-miR-16-5p|0|3|	MI0000115	15	83	105	73	94	135	101	48	1.29267	6.75	9.48623	5.76291	7.71114	9.84463	7.57899	3.1901
chr3	160404751	160404774	TCTAGCAGCACGTAAATATTGGC	MIMAT0000069_1	MIMAT0000069	hsa-miR-16-5p|-2|-1|	MI0000115	0	10	0	0	0	0	1	0	0	0.813253	0	0	0	0	0.0750395	0
chr3	160404751	160404775	TCTAGCAGCACGTAAATATTGGCG	MIMAT0000069_1	MIMAT0000069	hsa-miR-16-5p|-2|0|	MI0000115	3	2	80	0	8	1	5	1	0.258534	0.162651	7.22761	0	0.656267	0.0729232	0.375197	0.0664603
chr3	160404751	160404776	TCTAGCAGCACGTAAATATTGGCGT	MIMAT0000069_1	MIMAT0000069	hsa-miR-16-5p|-2|1|	MI0000115	0	0	20	0	0	0	2	2	0	0	1.8069	0	0	0	0.150079	0.132921
chr13	91350618	91350637	AAAGTGCTTACAGTGCAGG	MIMAT0000070	MIMAT0000070	hsa-miR-17-5p|1|-3|	MI0000071	0	0	0	0	1	1	4	0	0	0	0	0	0.0820334	0.0729232	0.300158	0
chr13	91350618	91350638	AAAGTGCTTACAGTGCAGGT	MIMAT0000070	MIMAT0000070	hsa-miR-17-5p|1|-2|	MI0000071	10	0	0	0	5	10	0	1	0.861781	0	0	0	0.410167	0.729232	0	0.0664603
chr13	91350618	91350639	AAAGTGCTTACAGTGCAGGTA	MIMAT0000070	MIMAT0000070	hsa-miR-17-5p|1|-1|	MI0000071	1	10	0	1	20	0	1	0	0.0861781	0.813253	0	0.078944	1.64067	0	0.0750395	0
chr13	91350618	91350640	AAAGTGCTTACAGTGCAGGTAG	MIMAT0000070	MIMAT0000070	hsa-miR-17-5p|1|0|	MI0000071	9	31	6	20	36	48	103	3	0.775603	2.52108	0.54207	1.57888	2.9532	3.50031	7.72907	0.199381
chr13	91350618	91350641	AAAGTGCTTACAGTGCAGGTAGT	MIMAT0000070	MIMAT0000070	hsa-miR-17-5p|1|1|	MI0000071	14	118	51	15	56	89	41	16	1.20649	9.59638	4.6076	1.18416	4.59387	6.49016	3.07662	1.06337
chr13	91350618	91350642	AAAGTGCTTACAGTGCAGGTAGTG	MIMAT0000070	MIMAT0000070	hsa-miR-17-5p|1|2|	MI0000071	0	1	1	0	0	0	0	0	0	0.0813253	0.0903451	0	0	0	0	0
chr13	91350619	91350639	AAGTGCTTACAGTGCAGGTA	MIMAT0000070	MIMAT0000070	hsa-miR-17-5p|2|-1|	MI0000071	0	0	0	0	1	0	0	0	0	0	0	0	0.0820334	0	0	0
chr13	91350619	91350640	AAGTGCTTACAGTGCAGGTAG	MIMAT0000070	MIMAT0000070	hsa-miR-17-5p|2|0|	MI0000071	0	0	10	0	0	0	1	0	0	0	0.903451	0	0	0	0.0750395	0
chr13	91350619	91350641	AAGTGCTTACAGTGCAGGTAGT	MIMAT0000070	MIMAT0000070	hsa-miR-17-5p|2|1|	MI0000071	0	0	10	0	1	1	0	0	0	0	0.903451	0	0.0820334	0.0729232	0	0
chr13	91350620	91350640	AGTGCTTACAGTGCAGGTAG	MIMAT0000070	MIMAT0000070	hsa-miR-17-5p|3|0|	MI0000071	0	0	0	20	0	1	0	0	0	0	0	1.57888	0	0.0729232	0	0
chr13	91350620	91350641	AGTGCTTACAGTGCAGGTAGT	MIMAT0000070	MIMAT0000070	hsa-miR-17-5p|3|1|	MI0000071	10	0	0	0	2	0	0	0	0.861781	0	0	0	0.164067	0	0	0
chr13	91350617	91350637	CAAAGTGCTTACAGTGCAGG	MIMAT0000070	MIMAT0000070	hsa-miR-17-5p|0|-3|	MI0000071	155	73	48	25	491	138	416	46	13.3576	5.93675	4.33656	1.9736	40.2784	10.0634	31.2164	3.05718
chr13	91350617	91350638	CAAAGTGCTTACAGTGCAGGT	MIMAT0000070	MIMAT0000070	hsa-miR-17-5p|0|-2|	MI0000071	665	506	275	136	2396	525	973	180	57.3084	41.1506	24.8449	10.7364	196.552	38.2847	73.0134	11.9629
chr13	91350617	91350639	CAAAGTGCTTACAGTGCAGGTA	MIMAT0000070	MIMAT0000070	hsa-miR-17-5p|0|-1|	MI0000071	292	370	128	111	726	428	369	132	25.164	30.0904	11.5642	8.76278	59.5563	31.2111	27.6896	8.77277
chr13	91350617	91350640	CAAAGTGCTTACAGTGCAGGTAG	MIMAT0000070	MIMAT0000070	hsa-miR-17-5p|0|0|	MI0000071	4304	13339	6352	3773	11329	17975	8963	2752	370.911	1084.8	573.872	297.856	929.357	1310.79	672.579	182.899
chr13	91350617	91350641	CAAAGTGCTTACAGTGCAGGTAGT	MIMAT0000070	MIMAT0000070	hsa-miR-17-5p|0|1|	MI0000071	1147	16485	7897	2126	6628	13651	4913	2135	98.8463	1340.65	713.455	167.835	543.718	995.474	368.669	141.893
chr13	91350617	91350642	CAAAGTGCTTACAGTGCAGGTAGTG	MIMAT0000070	MIMAT0000070	hsa-miR-17-5p|0|2|	MI0000071	18	215	95	25	107	238	120	29	1.55121	17.4849	8.58278	1.9736	8.77758	17.3557	9.00474	1.92735
chr13	91350617	91350643	CAAAGTGCTTACAGTGCAGGTAGTGA	MIMAT0000070	MIMAT0000070	hsa-miR-17-5p|0|3|	MI0000071	2	39	19	6	1	53	13	2	0.172356	3.17169	1.71656	0.473664	0.0820334	3.86493	0.975513	0.132921
chr13	91350616	91350637	TCAAAGTGCTTACAGTGCAGG	MIMAT0000070	MIMAT0000070	hsa-miR-17-5p|-1|-3|	MI0000071	29	10	7	12	51	25	67	3	2.49916	0.813253	0.632416	0.947328	4.1837	1.82308	5.02765	0.199381
chr13	91350616	91350638	TCAAAGTGCTTACAGTGCAGGT	MIMAT0000070	MIMAT0000070	hsa-miR-17-5p|-1|-2|	MI0000071	24	41	16	27	126	60	50	13	2.06827	3.33434	1.44552	2.13149	10.3362	4.37539	3.75197	0.863984
chr13	91350616	91350639	TCAAAGTGCTTACAGTGCAGGTA	MIMAT0000070	MIMAT0000070	hsa-miR-17-5p|-1|-1|	MI0000071	7	20	5	13	38	44	23	3	0.603247	1.62651	0.451725	1.02627	3.11727	3.20862	1.72591	0.199381
chr13	91350616	91350640	TCAAAGTGCTTACAGTGCAGGTAG	MIMAT0000070	MIMAT0000070	hsa-miR-17-5p|-1|0|	MI0000071	28	158	42	42	64	160	47	27	2.41299	12.8494	3.79449	3.31565	5.25014	11.6677	3.52686	1.79443
chr13	91350616	91350641	TCAAAGTGCTTACAGTGCAGGTAGT	MIMAT0000070	MIMAT0000070	hsa-miR-17-5p|-1|1|	MI0000071	4	108	32	5	17	55	20	11	0.344712	8.78313	2.89104	0.39472	1.39457	4.01078	1.50079	0.731064
chr13	91350616	91350642	TCAAAGTGCTTACAGTGCAGGTAGTG	MIMAT0000070	MIMAT0000070	hsa-miR-17-5p|-1|2|	MI0000071	0	40	0	0	0	3	0	0	0	3.25301	0	0	0	0.21877	0	0
chr13	91350616	91350643	TCAAAGTGCTTACAGTGCAGGTAGTGA	MIMAT0000070	MIMAT0000070	hsa-miR-17-5p|-1|3|	MI0000071	0	3	0	0	0	0	0	0	0	0.243976	0	0	0	0	0	0
chr13	91350654	91350673	ACTGCAGTGAAGGCACTTG	MIMAT0000071	MIMAT0000071	hsa-miR-17-3p|0|-3|	MI0000071	42	56	26	23	75	50	120	7	3.61948	4.55422	2.34897	1.81571	6.15251	3.64616	9.00474	0.465222
chr13	91350654	91350674	ACTGCAGTGAAGGCACTTGT	MIMAT0000071	MIMAT0000071	hsa-miR-17-3p|0|-2|	MI0000071	160	267	110	87	439	174	389	58	13.7885	21.7138	9.93796	6.86813	36.0127	12.6886	29.1904	3.8547
chr13	91350654	91350675	ACTGCAGTGAAGGCACTTGTA	MIMAT0000071	MIMAT0000071	hsa-miR-17-3p|0|-1|	MI0000071	296	894	144	218	532	604	572	196	25.5087	72.7048	13.0097	17.2098	43.6418	44.0456	42.9226	13.0262
chr13	91350654	91350676	ACTGCAGTGAAGGCACTTGTAG	MIMAT0000071	MIMAT0000071	hsa-miR-17-3p|0|0|	MI0000071	541	1479	330	469	1264	1497	1448	543	46.6224	120.28	29.8139	37.0247	103.69	109.166	108.657	36.088
chr13	91350654	91350677	ACTGCAGTGAAGGCACTTGTAGC	MIMAT0000071	MIMAT0000071	hsa-miR-17-3p|0|1|	MI0000071	130	621	341	260	443	1009	318	149	11.2032	50.503	30.8077	20.5254	36.3408	73.5795	23.8626	9.90259
chr13	91350654	91350678	ACTGCAGTGAAGGCACTTGTAGCA	MIMAT0000071	MIMAT0000071	hsa-miR-17-3p|0|2|	MI0000071	14	184	66	43	85	237	66	34	1.20649	14.9639	5.96278	3.39459	6.97284	17.2828	4.95261	2.25965
chr13	91350654	91350679	ACTGCAGTGAAGGCACTTGTAGCAT	MIMAT0000071	MIMAT0000071	hsa-miR-17-3p|0|3|	MI0000071	1	8	20	0	0	10	2	0	0.0861781	0.650602	1.8069	0	0	0.729232	0.150079	0
chr13	91350655	91350673	CTGCAGTGAAGGCACTTG	MIMAT0000071	MIMAT0000071	hsa-miR-17-3p|1|-3|	MI0000071	1	0	0	0	0	0	0	0	0.0861781	0	0	0	0	0	0	0
chr13	91350655	91350674	CTGCAGTGAAGGCACTTGT	MIMAT0000071	MIMAT0000071	hsa-miR-17-3p|1|-2|	MI0000071	10	0	10	0	40	0	3	0	0.861781	0	0.903451	0	3.28134	0	0.225118	0
chr13	91350655	91350675	CTGCAGTGAAGGCACTTGTA	MIMAT0000071	MIMAT0000071	hsa-miR-17-3p|1|-1|	MI0000071	2	3	40	0	5	5	19	1	0.172356	0.243976	3.6138	0	0.410167	0.364616	1.42575	0.0664603
chr13	91350655	91350676	CTGCAGTGAAGGCACTTGTAG	MIMAT0000071	MIMAT0000071	hsa-miR-17-3p|1|0|	MI0000071	7	10	4	6	5	12	19	1	0.603247	0.813253	0.36138	0.473664	0.410167	0.875078	1.42575	0.0664603
chr13	91350655	91350677	CTGCAGTGAAGGCACTTGTAGC	MIMAT0000071	MIMAT0000071	hsa-miR-17-3p|1|1|	MI0000071	14	65	79	38	64	162	56	28	1.20649	5.28614	7.13726	2.99987	5.25014	11.8136	4.20221	1.86089
chr13	91350655	91350678	CTGCAGTGAAGGCACTTGTAGCA	MIMAT0000071	MIMAT0000071	hsa-miR-17-3p|1|2|	MI0000071	8	23	13	13	15	53	11	6	0.689425	1.87048	1.17449	1.02627	1.2305	3.86493	0.825434	0.398762
chr13	91350655	91350679	CTGCAGTGAAGGCACTTGTAGCAT	MIMAT0000071	MIMAT0000071	hsa-miR-17-3p|1|3|	MI0000071	0	10	0	0	0	1	0	0	0	0.813253	0	0	0	0.0729232	0	0
chr13	91350657	91350675	GCAGTGAAGGCACTTGTA	MIMAT0000071	MIMAT0000071	hsa-miR-17-3p|3|-1|	MI0000071	0	1	0	0	0	0	0	0	0	0.0813253	0	0	0	0	0	0
chr13	91350657	91350676	GCAGTGAAGGCACTTGTAG	MIMAT0000071	MIMAT0000071	hsa-miR-17-3p|3|0|	MI0000071	0	0	0	0	10	0	1	0	0	0	0	0	0.820334	0	0.0750395	0
chr13	91350657	91350677	GCAGTGAAGGCACTTGTAGC	MIMAT0000071	MIMAT0000071	hsa-miR-17-3p|3|1|	MI0000071	0	0	3	10	0	20	0	1	0	0	0.271035	0.78944	0	1.45846	0	0.0664603
chr13	91350657	91350678	GCAGTGAAGGCACTTGTAGCA	MIMAT0000071	MIMAT0000071	hsa-miR-17-3p|3|2|	MI0000071	0	20	0	1	2	1	0	0	0	1.62651	0	0.078944	0.164067	0.0729232	0	0
chr13	91350657	91350679	GCAGTGAAGGCACTTGTAGCAT	MIMAT0000071	MIMAT0000071	hsa-miR-17-3p|3|3|	MI0000071	0	0	10	0	1	10	0	1	0	0	0.903451	0	0.0820334	0.729232	0	0.0664603
chr13	91350653	91350673	TACTGCAGTGAAGGCACTTG	MIMAT0000071	MIMAT0000071	hsa-miR-17-3p|-1|-3|	MI0000071	1	0	0	0	0	0	0	0	0.0861781	0	0	0	0	0	0	0
chr13	91350653	91350674	TACTGCAGTGAAGGCACTTGT	MIMAT0000071	MIMAT0000071	hsa-miR-17-3p|-1|-2|	MI0000071	10	0	10	0	10	0	1	0	0.861781	0	0.903451	0	0.820334	0	0.0750395	0
chr13	91350653	91350675	TACTGCAGTGAAGGCACTTGTA	MIMAT0000071	MIMAT0000071	hsa-miR-17-3p|-1|-1|	MI0000071	1	60	0	0	3	4	2	1	0.0861781	4.87952	0	0	0.2461	0.291693	0.150079	0.0664603
chr13	91350653	91350676	TACTGCAGTGAAGGCACTTGTAG	MIMAT0000071	MIMAT0000071	hsa-miR-17-3p|-1|0|	MI0000071	0	1	10	0	1	1	0	0	0	0.0813253	0.903451	0	0.0820334	0.0729232	0	0
chr13	91350653	91350677	TACTGCAGTGAAGGCACTTGTAGC	MIMAT0000071	MIMAT0000071	hsa-miR-17-3p|-1|1|	MI0000071	0	0	1	1	1	1	0	0	0	0	0.0903451	0.078944	0.0820334	0.0729232	0	0
chr13	91350656	91350674	TGCAGTGAAGGCACTTGT	MIMAT0000071	MIMAT0000071	hsa-miR-17-3p|2|-2|	MI0000071	1	0	0	0	0	0	0	0	0.0861781	0	0	0	0	0	0	0
chr13	91350656	91350676	TGCAGTGAAGGCACTTGTAG	MIMAT0000071	MIMAT0000071	hsa-miR-17-3p|2|0|	MI0000071	0	0	0	1	10	0	2	0	0	0	0	0.078944	0.820334	0	0.150079	0
chr13	91350656	91350677	TGCAGTGAAGGCACTTGTAGC	MIMAT0000071	MIMAT0000071	hsa-miR-17-3p|2|1|	MI0000071	1	20	0	4	2	2	5	0	0.0861781	1.62651	0	0.315776	0.164067	0.145846	0.375197	0
chr13	91350656	91350678	TGCAGTGAAGGCACTTGTAGCA	MIMAT0000071	MIMAT0000071	hsa-miR-17-3p|2|2|	MI0000071	0	10	0	1	1	0	0	0	0	0.813253	0	0.078944	0.0820334	0	0	0
chr13	91350756	91350776	AAGGTGCATCTAGTGCAGAT	MIMAT0000072	MIMAT0000072	hsa-miR-18a-5p|1|-2|	MI0000072	0	0	10	0	1	0	0	0	0	0	0.903451	0	0.0820334	0	0	0
chr13	91350756	91350778	AAGGTGCATCTAGTGCAGATAG	MIMAT0000072	MIMAT0000072	hsa-miR-18a-5p|1|0|	MI0000072	2	10	0	1	1	2	0	0	0.172356	0.813253	0	0.078944	0.0820334	0.145846	0	0
chr13	91350756	91350779	AAGGTGCATCTAGTGCAGATAGT	MIMAT0000072	MIMAT0000072	hsa-miR-18a-5p|1|1|	MI0000072	10	0	0	0	1	1	0	0	0.861781	0	0	0	0.0820334	0.0729232	0	0
chr13	91350756	91350780	AAGGTGCATCTAGTGCAGATAGTG	MIMAT0000072	MIMAT0000072	hsa-miR-18a-5p|1|2|	MI0000072	0	0	0	0	0	0	1	0	0	0	0	0	0	0	0.0750395	0
chr13	91350757	91350779	AGGTGCATCTAGTGCAGATAGT	MIMAT0000072	MIMAT0000072	hsa-miR-18a-5p|2|1|	MI0000072	0	0	0	0	0	1	2	0	0	0	0	0	0	0.0729232	0.150079	0
chr13	91350754	91350775	CTAAGGTGCATCTAGTGCAGA	MIMAT0000072	MIMAT0000072	hsa-miR-18a-5p|-1|-3|	MI0000072	0	0	0	0	0	0	1	0	0	0	0	0	0	0	0.0750395	0
chr13	91350754	91350776	CTAAGGTGCATCTAGTGCAGAT	MIMAT0000072	MIMAT0000072	hsa-miR-18a-5p|-1|-2|	MI0000072	0	10	0	1	1	0	0	0	0	0.813253	0	0.078944	0.0820334	0	0	0
chr13	91350754	91350779	CTAAGGTGCATCTAGTGCAGATAGT	MIMAT0000072	MIMAT0000072	hsa-miR-18a-5p|-1|1|	MI0000072	0	1	0	0	0	0	0	0	0	0.0813253	0	0	0	0	0	0
chr13	91350755	91350775	TAAGGTGCATCTAGTGCAGA	MIMAT0000072	MIMAT0000072	hsa-miR-18a-5p|0|-3|	MI0000072	21	51	27	33	140	45	129	17	1.80974	4.14759	2.43932	2.60515	11.4847	3.28154	9.68009	1.12983
chr13	91350755	91350776	TAAGGTGCATCTAGTGCAGAT	MIMAT0000072	MIMAT0000072	hsa-miR-18a-5p|0|-2|	MI0000072	123	262	133	121	572	320	374	98	10.5999	21.3072	12.0159	9.55222	46.9231	23.3354	28.0648	6.51311
chr13	91350755	91350777	TAAGGTGCATCTAGTGCAGATA	MIMAT0000072	MIMAT0000072	hsa-miR-18a-5p|0|-1|	MI0000072	58	119	48	79	257	136	137	46	4.99833	9.67771	4.33656	6.23658	21.0826	9.91755	10.2804	3.05718
chr13	91350755	91350778	TAAGGTGCATCTAGTGCAGATAG	MIMAT0000072	MIMAT0000072	hsa-miR-18a-5p|0|0|	MI0000072	631	3105	1523	1511	1787	3795	1465	661	54.3784	252.515	137.596	119.284	146.594	276.744	109.933	43.9303
chr13	91350755	91350779	TAAGGTGCATCTAGTGCAGATAGT	MIMAT0000072	MIMAT0000072	hsa-miR-18a-5p|0|1|	MI0000072	38	719	225	167	238	685	264	82	3.27477	58.4729	20.3276	13.1836	19.524	49.9524	19.8104	5.44975
chr13	91350755	91350780	TAAGGTGCATCTAGTGCAGATAGTG	MIMAT0000072	MIMAT0000072	hsa-miR-18a-5p|0|2|	MI0000072	1	24	6	7	5	35	15	2	0.0861781	1.95181	0.54207	0.552608	0.410167	2.55231	1.12559	0.132921
chr13	91350755	91350781	TAAGGTGCATCTAGTGCAGATAGTGA	MIMAT0000072	MIMAT0000072	hsa-miR-18a-5p|0|3|	MI0000072	0	10	0	10	0	2	0	0	0	0.813253	0	0.78944	0	0.145846	0	0
chr13	91350753	91350778	TCTAAGGTGCATCTAGTGCAGATAG	MIMAT0000072	MIMAT0000072	hsa-miR-18a-5p|-2|0|	MI0000072	0	0	0	0	0	1	0	0	0	0	0	0	0	0.0729232	0	0
chr13	91350935	91350958	AGTTGTGCAAATCTATGCAAAAC	MIMAT0000073	MIMAT0000073	hsa-miR-19a-3p|-3|-3|	MI0000073	0	20	0	0	20	0	1	0	0	1.62651	0	0	1.64067	0	0.0750395	0
chr13	91350935	91350960	AGTTGTGCAAATCTATGCAAAACTG	MIMAT0000073	MIMAT0000073	hsa-miR-19a-3p|-3|-1|	MI0000073	0	10	0	1	1	1	0	0	0	0.813253	0	0.078944	0.0820334	0.0729232	0	0
chr13	91350941	91350960	GCAAATCTATGCAAAACTG	MIMAT0000073	MIMAT0000073	hsa-miR-19a-3p|3|-1|	MI0000073	0	0	0	0	1	10	0	1	0	0	0	0	0.0820334	0.729232	0	0.0664603
chr13	91350941	91350961	GCAAATCTATGCAAAACTGA	MIMAT0000073	MIMAT0000073	hsa-miR-19a-3p|3|0|	MI0000073	0	1	10	0	0	1	0	0	0	0.0813253	0.903451	0	0	0.0729232	0	0
chr13	91350939	91350959	GTGCAAATCTATGCAAAACT	MIMAT0000073	MIMAT0000073	hsa-miR-19a-3p|1|-2|	MI0000073	0	0	0	0	1	0	0	0	0	0	0	0	0.0820334	0	0	0
chr13	91350939	91350960	GTGCAAATCTATGCAAAACTG	MIMAT0000073	MIMAT0000073	hsa-miR-19a-3p|1|-1|	MI0000073	10	0	10	0	0	0	0	3	0.861781	0	0.903451	0	0	0	0	0.199381
chr13	91350939	91350961	GTGCAAATCTATGCAAAACTGA	MIMAT0000073	MIMAT0000073	hsa-miR-19a-3p|1|0|	MI0000073	0	2	20	0	6	2	0	0	0	0.162651	1.8069	0	0.492201	0.145846	0	0
chr13	91350939	91350962	GTGCAAATCTATGCAAAACTGAT	MIMAT0000073	MIMAT0000073	hsa-miR-19a-3p|1|1|	MI0000073	0	1	0	0	0	0	0	0	0	0.0813253	0	0	0	0	0	0
chr13	91350939	91350963	GTGCAAATCTATGCAAAACTGATG	MIMAT0000073	MIMAT0000073	hsa-miR-19a-3p|1|2|	MI0000073	0	1	0	0	0	0	0	0	0	0.0813253	0	0	0	0	0	0
chr13	91350936	91350959	GTTGTGCAAATCTATGCAAAACT	MIMAT0000073	MIMAT0000073	hsa-miR-19a-3p|-2|-2|	MI0000073	0	0	0	1	0	0	0	0	0	0	0	0.078944	0	0	0	0
chr13	91350936	91350960	GTTGTGCAAATCTATGCAAAACTG	MIMAT0000073	MIMAT0000073	hsa-miR-19a-3p|-2|-1|	MI0000073	0	10	0	0	0	1	0	0	0	0.813253	0	0	0	0.0729232	0	0
chr13	91350940	91350961	TGCAAATCTATGCAAAACTGA	MIMAT0000073	MIMAT0000073	hsa-miR-19a-3p|2|0|	MI0000073	1	1	1	1	10	0	2	0	0.0861781	0.0813253	0.0903451	0.078944	0.820334	0	0.150079	0
chr13	91350940	91350962	TGCAAATCTATGCAAAACTGAT	MIMAT0000073	MIMAT0000073	hsa-miR-19a-3p|2|1|	MI0000073	0	0	1	0	0	0	0	0	0	0	0.0903451	0	0	0	0	0
chr13	91350938	91350958	TGTGCAAATCTATGCAAAAC	MIMAT0000073	MIMAT0000073	hsa-miR-19a-3p|0|-3|	MI0000073	70	111	55	82	113	59	92	34	6.03247	9.02711	4.96898	6.47341	9.26978	4.30247	6.90363	2.25965
chr13	91350938	91350959	TGTGCAAATCTATGCAAAACT	MIMAT0000073	MIMAT0000073	hsa-miR-19a-3p|0|-2|	MI0000073	165	107	100	141	398	92	367	98	14.2194	8.7018	9.03451	11.1311	32.6493	6.70893	27.5395	6.51311
chr13	91350938	91350960	TGTGCAAATCTATGCAAAACTG	MIMAT0000073	MIMAT0000073	hsa-miR-19a-3p|0|-1|	MI0000073	1106	1850	693	1280	1655	1118	1163	703	95.313	150.452	62.6091	101.048	135.765	81.5281	87.2709	46.7216
chr13	91350938	91350961	TGTGCAAATCTATGCAAAACTGA	MIMAT0000073	MIMAT0000073	hsa-miR-19a-3p|0|0|	MI0000073	765	5108	1428	1796	2198	3290	2406	746	65.9262	415.41	129.013	141.783	180.309	239.917	180.545	49.5794
chr13	91350938	91350962	TGTGCAAATCTATGCAAAACTGAT	MIMAT0000073	MIMAT0000073	hsa-miR-19a-3p|0|1|	MI0000073	55	653	145	142	170	336	218	82	4.7398	53.1054	13.1	11.21	13.9457	24.5022	16.3586	5.44975
chr13	91350938	91350963	TGTGCAAATCTATGCAAAACTGATG	MIMAT0000073	MIMAT0000073	hsa-miR-19a-3p|0|2|	MI0000073	9	93	11	21	20	29	22	11	0.775603	7.56325	0.993796	1.65782	1.64067	2.11477	1.65087	0.731064
chr13	91350938	91350964	TGTGCAAATCTATGCAAAACTGATGG	MIMAT0000073	MIMAT0000073	hsa-miR-19a-3p|0|3|	MI0000073	0	60	0	2	0	0	0	0	0	4.87952	0	0.157888	0	0	0	0
chr13	91350937	91350958	TTGTGCAAATCTATGCAAAAC	MIMAT0000073	MIMAT0000073	hsa-miR-19a-3p|-1|-3|	MI0000073	6	12	4	6	14	7	8	7	0.517069	0.975903	0.36138	0.473664	1.14847	0.510462	0.600316	0.465222
chr13	91350937	91350959	TTGTGCAAATCTATGCAAAACT	MIMAT0000073	MIMAT0000073	hsa-miR-19a-3p|-1|-2|	MI0000073	39	71	23	34	75	27	90	28	3.36095	5.77409	2.07794	2.6841	6.15251	1.96893	6.75355	1.86089
chr13	91350937	91350960	TTGTGCAAATCTATGCAAAACTG	MIMAT0000073	MIMAT0000073	hsa-miR-19a-3p|-1|-1|	MI0000073	64	248	52	79	104	98	86	50	5.5154	20.1687	4.69794	6.23658	8.53148	7.14647	6.4534	3.32302
chr13	91350937	91350961	TTGTGCAAATCTATGCAAAACTGA	MIMAT0000073	MIMAT0000073	hsa-miR-19a-3p|-1|0|	MI0000073	24	166	34	42	47	66	70	14	2.06827	13.5	3.07173	3.31565	3.85557	4.81293	5.25276	0.930445
chr13	91350937	91350962	TTGTGCAAATCTATGCAAAACTGAT	MIMAT0000073	MIMAT0000073	hsa-miR-19a-3p|-1|1|	MI0000073	1	31	3	5	6	2	5	2	0.0861781	2.52108	0.271035	0.39472	0.492201	0.145846	0.375197	0.132921
chr13	91350937	91350963	TTGTGCAAATCTATGCAAAACTGATG	MIMAT0000073	MIMAT0000073	hsa-miR-19a-3p|-1|2|	MI0000073	0	2	1	0	0	0	0	0	0	0.162651	0.0903451	0	0	0	0	0
chr13	91351243	91351265	CTGTGCAAATCCATGCAAAACT	MIMAT0000074	MIMAT0000074	hsa-miR-19b-3p|-1|-2|	MI0000074	0	0	0	1	1	1	3	0	0	0	0	0.078944	0.0820334	0.0729232	0.225118	0
chr13	91351243	91351266	CTGTGCAAATCCATGCAAAACTG	MIMAT0000074	MIMAT0000074	hsa-miR-19b-3p|-1|-1|	MI0000074	0	0	0	0	20	0	1	0	0	0	0	0	1.64067	0	0.0750395	0
chr13	91351243	91351267	CTGTGCAAATCCATGCAAAACTGA	MIMAT0000074	MIMAT0000074	hsa-miR-19b-3p|-1|0|	MI0000074	0	1	1	2	2	4	3	1	0	0.0813253	0.0903451	0.157888	0.164067	0.291693	0.225118	0.0664603
chr13	91351247	91351267	GCAAATCCATGCAAAACTGA	MIMAT0000074	MIMAT0000074	hsa-miR-19b-3p|3|0|	MI0000074	0	0	1	0	0	0	0	0	0	0	0.0903451	0	0	0	0	0
chr13	91351245	91351264	GTGCAAATCCATGCAAAAC	MIMAT0000074	MIMAT0000074	hsa-miR-19b-3p|1|-3|	MI0000074	0	0	0	0	0	0	0	1	0	0	0	0	0	0	0	0.0664603
chr13	91351245	91351266	GTGCAAATCCATGCAAAACTG	MIMAT0000074	MIMAT0000074	hsa-miR-19b-3p|1|-1|	MI0000074	0	0	0	0	2	0	0	0	0	0	0	0	0.164067	0	0	0
chr13	91351245	91351267	GTGCAAATCCATGCAAAACTGA	MIMAT0000074	MIMAT0000074	hsa-miR-19b-3p|1|0|	MI0000074	0	30	0	2	1	30	0	1	0	2.43976	0	0.157888	0.0820334	2.1877	0	0.0664603
chr13	91351246	91351266	TGCAAATCCATGCAAAACTG	MIMAT0000074	MIMAT0000074	hsa-miR-19b-3p|2|-1|	MI0000074	0	0	0	0	0	0	1	0	0	0	0	0	0	0	0.0750395	0
chr13	91351246	91351267	TGCAAATCCATGCAAAACTGA	MIMAT0000074	MIMAT0000074	hsa-miR-19b-3p|2|0|	MI0000074	0	0	0	0	0	1	0	0	0	0	0	0	0	0.0729232	0	0
chr13	91351244	91351264	TGTGCAAATCCATGCAAAAC	MIMAT0000074	MIMAT0000074	hsa-miR-19b-3p|0|-3|	MI0000074	49	71	35	29	78	50	86	22	4.22273	5.77409	3.16208	2.28938	6.39861	3.64616	6.4534	1.46213
chr13	91351244	91351265	TGTGCAAATCCATGCAAAACT	MIMAT0000074	MIMAT0000074	hsa-miR-19b-3p|0|-2|	MI0000074	149	101	90	91	342	105	311	106	12.8405	8.21385	8.13106	7.1839	28.0554	7.65693	23.3373	7.0448
chr13	91351244	91351266	TGTGCAAATCCATGCAAAACTG	MIMAT0000074	MIMAT0000074	hsa-miR-19b-3p|0|-1|	MI0000074	1122	1562	638	888	1608	1569	1274	757	96.6918	127.03	57.6402	70.1023	131.91	114.416	95.6003	50.3105
chr13	91351244	91351267	TGTGCAAATCCATGCAAAACTGA	MIMAT0000074	MIMAT0000074	hsa-miR-19b-3p|0|0|	MI0000074	671	4013	1298	1259	2131	3667	2568	792	57.8255	326.358	117.268	99.3905	174.813	267.409	192.701	52.6366
chr13	91351244	91351268	TGTGCAAATCCATGCAAAACTGAC	MIMAT0000074	MIMAT0000074	hsa-miR-19b-3p|0|1|	MI0000074	13	44	11	23	25	30	18	7	1.12032	3.57831	0.993796	1.81571	2.05084	2.1877	1.35071	0.465222
chr13	91351244	91351269	TGTGCAAATCCATGCAAAACTGACT	MIMAT0000074	MIMAT0000074	hsa-miR-19b-3p|0|2|	MI0000074	1	8	20	0	3	2	3	0	0.0861781	0.650602	1.8069	0	0.2461	0.145846	0.225118	0
chrX	134169685	134169706	CTGTGCAAATCCATGCAAAAC	MIMAT0000074_1	MIMAT0000074	hsa-miR-19a-3p|-1|-3|	MI0000075	0	10	0	0	1	0	0	0	0	0.813253	0	0	0.0820334	0	0	0
chrX	134169684	134169706	CTGTGCAAATCCATGCAAAACT	MIMAT0000074_1	MIMAT0000074	hsa-miR-19a-3p|-1|-2|	MI0000075	10	0	1	6	4	3	8	1	0.861781	0	0.0903451	0.473664	0.328134	0.21877	0.600316	0.0664603
chrX	134169683	134169706	CTGTGCAAATCCATGCAAAACTG	MIMAT0000074_1	MIMAT0000074	hsa-miR-19a-3p|-1|-1|	MI0000075	2	1	2	3	4	2	3	1	0.172356	0.0813253	0.18069	0.236832	0.328134	0.145846	0.225118	0.0664603
chrX	134169682	134169706	CTGTGCAAATCCATGCAAAACTGA	MIMAT0000074_1	MIMAT0000074	hsa-miR-19a-3p|-1|0|	MI0000075	2	7	1	2	4	10	9	3	0.172356	0.569277	0.0903451	0.157888	0.328134	0.729232	0.675355	0.199381
chrX	134169681	134169706	CTGTGCAAATCCATGCAAAACTGAT	MIMAT0000074_1	MIMAT0000074	hsa-miR-19a-3p|-1|1|	MI0000075	0	1	0	0	0	0	0	0	0	0.0813253	0	0	0	0	0	0
chrX	134169683	134169702	GCAAATCCATGCAAAACTG	MIMAT0000074_1	MIMAT0000074	hsa-miR-19b-3p|3|-1|	MI0000075	0	20	0	0	0	1	2	1	0	1.62651	0	0	0	0.0729232	0.150079	0.0664603
chrX	134169682	134169702	GCAAATCCATGCAAAACTGA	MIMAT0000074_1	MIMAT0000074	hsa-miR-19b-3p|3|0|	MI0000075	0	20	0	0	1	0	0	0	0	1.62651	0	0	0.0820334	0	0	0
chrX	134169682	134169707	GCTGTGCAAATCCATGCAAAACTGA	MIMAT0000074_1	MIMAT0000074	hsa-miR-19b-3p|.2|0|	MI0000075	0	0	0	0	0	1	0	0	0	0	0	0	0	0.0729232	0	0
chrX	134169685	134169704	GTGCAAATCCATGCAAAAC	MIMAT0000074_1	MIMAT0000074	hsa-miR-19b-3p|1|-3|	MI0000075	0	10	0	0	1	0	0	0	0	0.813253	0	0	0.0820334	0	0	0
chrX	134169684	134169704	GTGCAAATCCATGCAAAACT	MIMAT0000074_1	MIMAT0000074	hsa-miR-19b-3p|1|-2|	MI0000075	0	0	0	0	10	0	2	0	0	0	0	0	0.820334	0	0.150079	0
chrX	134169683	134169704	GTGCAAATCCATGCAAAACTG	MIMAT0000074_1	MIMAT0000074	hsa-miR-19b-3p|1|-1|	MI0000075	3	3	1	2	10	0	1	1	0.258534	0.243976	0.0903451	0.157888	0.820334	0	0.0750395	0.0664603
chrX	134169682	134169704	GTGCAAATCCATGCAAAACTGA	MIMAT0000074_1	MIMAT0000074	hsa-miR-19b-3p|1|0|	MI0000075	0	80	0	2	5	4	4	3	0	6.50602	0	0.157888	0.410167	0.291693	0.300158	0.199381
chrX	134169681	134169704	GTGCAAATCCATGCAAAACTGAT	MIMAT0000074_1	MIMAT0000074	hsa-miR-19b-3p|1|1|	MI0000075	0	0	0	0	0	0	1	0	0	0	0	0	0	0	0.0750395	0
chrX	134169684	134169703	TGCAAATCCATGCAAAACT	MIMAT0000074_1	MIMAT0000074	hsa-miR-19b-3p|2|-2|	MI0000075	0	0	0	0	0	0	1	1	0	0	0	0	0	0	0.0750395	0.0664603
chrX	134169683	134169703	TGCAAATCCATGCAAAACTG	MIMAT0000074_1	MIMAT0000074	hsa-miR-19b-3p|2|-1|	MI0000075	0	0	2	1	20	0	3	0	0	0	0.18069	0.078944	1.64067	0	0.225118	0
chrX	134169682	134169703	TGCAAATCCATGCAAAACTGA	MIMAT0000074_1	MIMAT0000074	hsa-miR-19b-3p|2|0|	MI0000075	1	1	2	10	0	1	1	0	0.0861781	0.0813253	0.18069	0.78944	0	0.0729232	0.0750395	0
chrX	134169685	134169705	TGTGCAAATCCATGCAAAAC	MIMAT0000074_1	MIMAT0000074	hsa-miR-19b-3p|0|-3|	MI0000075	120	203	77	133	253	187	206	76	10.3414	16.509	6.95657	10.4996	20.7545	13.6366	15.4581	5.05099
chrX	134169684	134169705	TGTGCAAATCCATGCAAAACT	MIMAT0000074_1	MIMAT0000074	hsa-miR-19b-3p|0|-2|	MI0000075	375	253	211	250	995	312	926	313	32.3168	20.5753	19.0628	19.736	81.6233	22.752	69.4866	20.8021
chrX	134169683	134169705	TGTGCAAATCCATGCAAAACTG	MIMAT0000074_1	MIMAT0000074	hsa-miR-19b-3p|0|-1|	MI0000075	3415	4797	1913	2703	4793	4662	3951	2369	294.298	390.117	172.83	213.386	393.186	339.968	296.481	157.445
chrX	134169682	134169705	TGTGCAAATCCATGCAAAACTGA	MIMAT0000074_1	MIMAT0000074	hsa-miR-19b-3p|0|0|	MI0000075	1955	12043	3750	3595	6340	11065	7608	2145	168.478	979.4	338.794	283.804	520.092	806.895	570.9	142.557
chrX	134169681	134169705	TGTGCAAATCCATGCAAAACTGAT	MIMAT0000074_1	MIMAT0000074	hsa-miR-19b-3p|0|1|	MI0000075	41	577	89	85	136	306	229	72	3.5333	46.9247	8.04071	6.71024	11.1565	22.3145	17.184	4.78514
chrX	134169680	134169705	TGTGCAAATCCATGCAAAACTGATT	MIMAT0000074_1	MIMAT0000074	hsa-miR-19b-3p|0|2|	MI0000075	3	33	4	9	5	15	12	6	0.258534	2.68373	0.36138	0.710496	0.410167	1.09385	0.900474	0.398762
chrX	134169679	134169705	TGTGCAAATCCATGCAAAACTGATTG	MIMAT0000074_1	MIMAT0000074	hsa-miR-19b-3p|0|3|	MI0000075	0	10	0	0	0	0	2	1	0	0.813253	0	0	0	0	0.150079	0.0664603
chr13	91351072	91351091	AAAGTGCTTATAGTGCAGG	MIMAT0000075	MIMAT0000075	hsa-miR-20a-5p|1|-3|	MI0000076	0	0	0	0	3	0	0	0	0	0	0	0	0.2461	0	0	0
chr13	91351072	91351092	AAAGTGCTTATAGTGCAGGT	MIMAT0000075	MIMAT0000075	hsa-miR-20a-5p|1|-2|	MI0000076	10	0	0	0	20	0	2	0	0.861781	0	0	0	1.64067	0	0.150079	0
chr13	91351072	91351093	AAAGTGCTTATAGTGCAGGTA	MIMAT0000075	MIMAT0000075	hsa-miR-20a-5p|1|-1|	MI0000076	0	10	0	0	10	0	1	0	0	0.813253	0	0	0.820334	0	0.0750395	0
chr13	91351072	91351094	AAAGTGCTTATAGTGCAGGTAG	MIMAT0000075	MIMAT0000075	hsa-miR-20a-5p|1|0|	MI0000076	4	14	5	4	6	16	5	2	0.344712	1.13855	0.451725	0.315776	0.492201	1.16677	0.375197	0.132921
chr13	91351072	91351095	AAAGTGCTTATAGTGCAGGTAGT	MIMAT0000075	MIMAT0000075	hsa-miR-20a-5p|1|1|	MI0000076	1	50	0	10	0	2	1	0	0.0861781	4.06626	0	0.78944	0	0.145846	0.0750395	0
chr13	91351073	91351091	AAGTGCTTATAGTGCAGG	MIMAT0000075	MIMAT0000075	hsa-miR-20a-5p|2|-3|	MI0000076	0	0	0	0	0	1	0	0	0	0	0	0	0	0.0729232	0	0
chr13	91351073	91351092	AAGTGCTTATAGTGCAGGT	MIMAT0000075	MIMAT0000075	hsa-miR-20a-5p|2|-2|	MI0000076	1	10	0	0	1	0	0	0	0.0861781	0.813253	0	0	0.0820334	0	0	0
chr13	91351073	91351094	AAGTGCTTATAGTGCAGGTAG	MIMAT0000075	MIMAT0000075	hsa-miR-20a-5p|2|0|	MI0000076	2	1	1	1	6	2	1	2	0.172356	0.0813253	0.0903451	0.078944	0.492201	0.145846	0.0750395	0.132921
chr13	91351073	91351095	AAGTGCTTATAGTGCAGGTAGT	MIMAT0000075	MIMAT0000075	hsa-miR-20a-5p|2|1|	MI0000076	0	1	1	0	0	0	0	0	0	0.0813253	0.0903451	0	0	0	0	0
chr13	91351069	91351091	ACTAAAGTGCTTATAGTGCAGG	MIMAT0000075	MIMAT0000075	hsa-miR-20a-5p|-2|-3|	MI0000076	0	0	0	0	0	0	1	0	0	0	0	0	0	0	0.0750395	0
chr13	91351069	91351092	ACTAAAGTGCTTATAGTGCAGGT	MIMAT0000075	MIMAT0000075	hsa-miR-20a-5p|-2|-2|	MI0000076	0	0	0	0	1	0	0	0	0	0	0	0	0.0820334	0	0	0
chr13	91351074	91351094	AGTGCTTATAGTGCAGGTAG	MIMAT0000075	MIMAT0000075	hsa-miR-20a-5p|3|0|	MI0000076	0	1	1	1	1	4	0	0	0	0.0813253	0.0903451	0.078944	0.0820334	0.291693	0	0
chr13	91351074	91351095	AGTGCTTATAGTGCAGGTAGT	MIMAT0000075	MIMAT0000075	hsa-miR-20a-5p|3|1|	MI0000076	0	0	0	0	0	1	0	0	0	0	0	0	0	0.0729232	0	0
chr13	91351070	91351091	CTAAAGTGCTTATAGTGCAGG	MIMAT0000075	MIMAT0000075	hsa-miR-20a-5p|-1|-3|	MI0000076	0	10	0	0	0	0	1	0	0	0.813253	0	0	0	0	0.0750395	0
chr13	91351070	91351092	CTAAAGTGCTTATAGTGCAGGT	MIMAT0000075	MIMAT0000075	hsa-miR-20a-5p|-1|-2|	MI0000076	0	3	1	1	4	1	4	0	0	0.243976	0.0903451	0.078944	0.328134	0.0729232	0.300158	0
chr13	91351070	91351093	CTAAAGTGCTTATAGTGCAGGTA	MIMAT0000075	MIMAT0000075	hsa-miR-20a-5p|-1|-1|	MI0000076	0	0	0	10	0	2	0	0	0	0	0	0.78944	0	0.145846	0	0
chr13	91351070	91351094	CTAAAGTGCTTATAGTGCAGGTAG	MIMAT0000075	MIMAT0000075	hsa-miR-20a-5p|-1|0|	MI0000076	1	9	4	4	2	10	4	2	0.0861781	0.731927	0.36138	0.315776	0.164067	0.729232	0.300158	0.132921
chr13	91351070	91351095	CTAAAGTGCTTATAGTGCAGGTAGT	MIMAT0000075	MIMAT0000075	hsa-miR-20a-5p|-1|1|	MI0000076	0	20	0	10	0	1	1	0	0	1.62651	0	0.78944	0	0.0729232	0.0750395	0
chr13	91351071	91351091	TAAAGTGCTTATAGTGCAGG	MIMAT0000075	MIMAT0000075	hsa-miR-20a-5p|0|-3|	MI0000076	157	187	57	30	513	196	366	33	13.53	15.2078	5.14967	2.36832	42.0831	14.2929	27.4645	2.19319
chr13	91351071	91351092	TAAAGTGCTTATAGTGCAGGT	MIMAT0000075	MIMAT0000075	hsa-miR-20a-5p|0|-2|	MI0000076	245	476	173	73	1299	319	460	91	21.1136	38.7108	15.6297	5.76291	106.561	23.2625	34.5182	6.04789
chr13	91351071	91351093	TAAAGTGCTTATAGTGCAGGTA	MIMAT0000075	MIMAT0000075	hsa-miR-20a-5p|0|-1|	MI0000076	98	312	115	81	666	280	284	71	8.44545	25.3735	10.3897	6.39446	54.6343	20.4185	21.3112	4.71868
chr13	91351071	91351094	TAAAGTGCTTATAGTGCAGGTAG	MIMAT0000075	MIMAT0000075	hsa-miR-20a-5p|0|0|	MI0000076	4326	18785	6307	4625	10599	20467	6650	4153	372.806	1527.7	569.806	365.116	869.472	1492.52	499.013	276.01
chr13	91351071	91351095	TAAAGTGCTTATAGTGCAGGTAGT	MIMAT0000075	MIMAT0000075	hsa-miR-20a-5p|0|1|	MI0000076	364	7237	2148	789	2277	5196	1421	898	31.3688	588.551	194.061	62.2868	186.79	378.909	106.631	59.6814
chr13	91351071	91351096	TAAAGTGCTTATAGTGCAGGTAGTG	MIMAT0000075	MIMAT0000075	hsa-miR-20a-5p|0|2|	MI0000076	8	209	58	28	51	160	78	24	0.689425	16.997	5.24001	2.21043	4.1837	11.6677	5.85308	1.59505
chr13	91351071	91351097	TAAAGTGCTTATAGTGCAGGTAGTGT	MIMAT0000075	MIMAT0000075	hsa-miR-20a-5p|0|3|	MI0000076	1	41	21	5	9	62	14	1	0.0861781	3.33434	1.89725	0.39472	0.738301	4.52124	1.05055	0.0664603
chr17	59841273	59841291	AGCTTATCAGACTGATGT	MIMAT0000076	MIMAT0000076	hsa-miR-21-5p|1|-3|	MI0000077	7	2	2	3	8	2	1	14	0.603247	0.162651	0.18069	0.236832	0.656267	0.145846	0.0750395	0.930445
chr17	59841273	59841292	AGCTTATCAGACTGATGTT	MIMAT0000076	MIMAT0000076	hsa-miR-21-5p|1|-2|	MI0000077	160	0	1	1	4	1	5	4	13.7885	0	0.0903451	0.078944	0.328134	0.0729232	0.375197	0.265841
chr17	59841273	59841293	AGCTTATCAGACTGATGTTG	MIMAT0000076	MIMAT0000076	hsa-miR-21-5p|1|-1|	MI0000077	199	10	5	26	62	7	23	40	17.1494	0.813253	0.451725	2.05254	5.08607	0.510462	1.72591	2.65841
chr17	59841273	59841294	AGCTTATCAGACTGATGTTGA	MIMAT0000076	MIMAT0000076	hsa-miR-21-5p|1|0|	MI0000077	1708	252	136	451	634	252	268	841	147.192	20.494	12.2869	35.6037	52.0092	18.3766	20.1106	55.8931
chr17	59841273	59841295	AGCTTATCAGACTGATGTTGAC	MIMAT0000076	MIMAT0000076	hsa-miR-21-5p|1|1|	MI0000077	1851	456	195	540	483	518	163	911	159.516	37.0843	17.6173	42.6298	39.6221	37.7742	12.2314	60.5454
chr17	59841273	59841296	AGCTTATCAGACTGATGTTGACT	MIMAT0000076	MIMAT0000076	hsa-miR-21-5p|1|2|	MI0000077	2495	977	229	1037	1050	826	310	2371	215.014	79.4548	20.689	81.8649	86.1351	60.2346	23.2622	157.577
chr17	59841273	59841297	AGCTTATCAGACTGATGTTGACTG	MIMAT0000076	MIMAT0000076	hsa-miR-21-5p|1|3|	MI0000077	16	15	1	15	7	7	1	22	1.37885	1.21988	0.0903451	1.18416	0.574234	0.510462	0.0750395	1.46213
chr17	59841275	59841291	CTTATCAGACTGATGT	MIMAT0000076	MIMAT0000076	hsa-miR-21-5p|3|-3|	MI0000077	1	0	0	0	0	0	0	0	0.0861781	0	0	0	0	0	0	0
chr17	59841275	59841293	CTTATCAGACTGATGTTG	MIMAT0000076	MIMAT0000076	hsa-miR-21-5p|3|-1|	MI0000077	150	0	1	5	4	3	1	3	12.9267	0	0.0903451	0.39472	0.328134	0.21877	0.0750395	0.199381
chr17	59841275	59841294	CTTATCAGACTGATGTTGA	MIMAT0000076	MIMAT0000076	hsa-miR-21-5p|3|0|	MI0000077	140	19	6	50	34	13	19	74	12.0649	1.54518	0.54207	3.9472	2.78914	0.948001	1.42575	4.91807
chr17	59841275	59841295	CTTATCAGACTGATGTTGAC	MIMAT0000076	MIMAT0000076	hsa-miR-21-5p|3|1|	MI0000077	207	39	23	64	36	45	26	176	17.8389	3.17169	2.07794	5.05242	2.9532	3.28154	1.95103	11.697
chr17	59841275	59841296	CTTATCAGACTGATGTTGACT	MIMAT0000076	MIMAT0000076	hsa-miR-21-5p|3|2|	MI0000077	59	25	4	26	19	17	7	57	5.08451	2.03313	0.36138	2.05254	1.55864	1.23969	0.525276	3.78824
chr17	59841275	59841297	CTTATCAGACTGATGTTGACTG	MIMAT0000076	MIMAT0000076	hsa-miR-21-5p|3|3|	MI0000077	1	10	0	0	0	0	0	2	0.0861781	0.813253	0	0	0	0	0	0.132921
chr17	59841274	59841292	GCTTATCAGACTGATGTT	MIMAT0000076	MIMAT0000076	hsa-miR-21-5p|2|-2|	MI0000077	2	0	0	0	0	0	0	0	0.172356	0	0	0	0	0	0	0
chr17	59841274	59841293	GCTTATCAGACTGATGTTG	MIMAT0000076	MIMAT0000076	hsa-miR-21-5p|2|-1|	MI0000077	85	5	3	9	32	3	4	16	7.32514	0.406626	0.271035	0.710496	2.62507	0.21877	0.300158	1.06337
chr17	59841274	59841294	GCTTATCAGACTGATGTTGA	MIMAT0000076	MIMAT0000076	hsa-miR-21-5p|2|0|	MI0000077	313	44	30	106	101	26	23	115	26.9737	3.57831	2.71035	8.36806	8.28538	1.896	1.72591	7.64294
chr17	59841274	59841295	GCTTATCAGACTGATGTTGAC	MIMAT0000076	MIMAT0000076	hsa-miR-21-5p|2|1|	MI0000077	669	178	87	271	141	165	39	275	57.6531	14.4759	7.86002	21.3938	11.5667	12.0323	2.92654	18.2766
chr17	59841274	59841296	GCTTATCAGACTGATGTTGACT	MIMAT0000076	MIMAT0000076	hsa-miR-21-5p|2|2|	MI0000077	236	94	18	82	56	45	15	146	20.338	7.64458	1.62621	6.47341	4.59387	3.28154	1.12559	9.70321
chr17	59841274	59841297	GCTTATCAGACTGATGTTGACTG	MIMAT0000076	MIMAT0000076	hsa-miR-21-5p|2|3|	MI0000077	0	0	0	2	1	2	1	1	0	0	0	0.157888	0.0820334	0.145846	0.0750395	0.0664603
chr17	59841269	59841291	GGGTAGCTTATCAGACTGATGT	MIMAT0000076	MIMAT0000076	hsa-miR-21-5p|-3|-3|	MI0000077	7	10	0	0	5	2	2	3	0.603247	0.813253	0	0	0.410167	0.145846	0.150079	0.199381
chr17	59841269	59841292	GGGTAGCTTATCAGACTGATGTT	MIMAT0000076	MIMAT0000076	hsa-miR-21-5p|-3|-2|	MI0000077	33	2	4	9	12	6	4	6	2.84388	0.162651	0.36138	0.710496	0.984401	0.437539	0.300158	0.398762
chr17	59841269	59841293	GGGTAGCTTATCAGACTGATGTTG	MIMAT0000076	MIMAT0000076	hsa-miR-21-5p|-3|-1|	MI0000077	30	0	0	20	0	0	2	1	2.58534	0	0	1.57888	0	0	0.150079	0.0664603
chr17	59841269	59841294	GGGTAGCTTATCAGACTGATGTTGA	MIMAT0000076	MIMAT0000076	hsa-miR-21-5p|-3|0|	MI0000077	0	0	0	0	10	0	1	0	0	0	0	0	0.820334	0	0.0750395	0
chr17	59841269	59841295	GGGTAGCTTATCAGACTGATGTTGAC	MIMAT0000076	MIMAT0000076	hsa-miR-21-5p|-3|1|	MI0000077	0	0	0	0	0	0	1	0	0	0	0	0	0	0	0.0750395	0
chr17	59841271	59841291	GTAGCTTATCAGACTGATGT	MIMAT0000076	MIMAT0000076	hsa-miR-21-5p|-1|-3|	MI0000077	34	3	5	12	19	10	6	9	2.93006	0.243976	0.451725	0.947328	1.55864	0.729232	0.450237	0.598143
chr17	59841271	59841292	GTAGCTTATCAGACTGATGTT	MIMAT0000076	MIMAT0000076	hsa-miR-21-5p|-1|-2|	MI0000077	235	5	9	19	58	6	31	32	20.2519	0.406626	0.813106	1.49994	4.75794	0.437539	2.32622	2.12673
chr17	59841271	59841293	GTAGCTTATCAGACTGATGTTG	MIMAT0000076	MIMAT0000076	hsa-miR-21-5p|-1|-1|	MI0000077	1367	41	33	163	368	94	125	300	117.805	3.33434	2.98139	12.8679	30.1883	6.85478	9.37994	19.9381
chr17	59841271	59841294	GTAGCTTATCAGACTGATGTTGA	MIMAT0000076	MIMAT0000076	hsa-miR-21-5p|-1|0|	MI0000077	4535	563	427	1140	1220	923	822	1660	390.818	45.7861	38.5774	89.9961	100.081	67.3081	61.6825	110.324
chr17	59841271	59841295	GTAGCTTATCAGACTGATGTTGAC	MIMAT0000076	MIMAT0000076	hsa-miR-21-5p|-1|1|	MI0000077	4273	931	591	1374	1091	1352	873	1860	368.239	75.7138	53.3939	108.469	89.4985	98.5922	65.5095	123.616
chr17	59841271	59841296	GTAGCTTATCAGACTGATGTTGACT	MIMAT0000076	MIMAT0000076	hsa-miR-21-5p|-1|2|	MI0000077	912	390	93	383	178	269	141	535	78.5944	31.7169	8.40209	30.2355	14.6019	19.6163	10.5806	35.5563
chr17	59841271	59841297	GTAGCTTATCAGACTGATGTTGACTG	MIMAT0000076	MIMAT0000076	hsa-miR-21-5p|-1|3|	MI0000077	8	2	1	60	0	20	0	1	0.689425	0.162651	0.0903451	4.73664	0	1.45846	0	0.0664603
chr17	59841272	59841291	TAGCTTATCAGACTGATGT	MIMAT0000076	MIMAT0000076	hsa-miR-21-5p|0|-3|	MI0000077	6418	1630	599	2345	3216	1461	822	6740	553.091	132.56	54.1167	185.124	263.819	106.541	61.6825	447.943
chr17	59841272	59841292	TAGCTTATCAGACTGATGTT	MIMAT0000076	MIMAT0000076	hsa-miR-21-5p|0|-2|	MI0000077	11925	1129	615	2617	5920	852	1657	7132	1027.67	91.8162	55.5622	206.596	485.638	62.1306	124.34	473.995
chr17	59841272	59841293	TAGCTTATCAGACTGATGTTG	MIMAT0000076	MIMAT0000076	hsa-miR-21-5p|0|-1|	MI0000077	206721	14721	8645	33428	82432	11236	20435	84170	17814.8	1197.19	781.033	2638.94	6762.18	819.365	1533.43	5593.97
chr17	59841272	59841294	TAGCTTATCAGACTGATGTTGA	MIMAT0000076	MIMAT0000076	hsa-miR-21-5p|0|0|	MI0000077	689540	147682	45173	192575	257518	102239	79791	498061	59423.2	12010.3	4081.16	15202.6	21125.1	7455.59	5987.48	33101.3
chr17	59841272	59841295	TAGCTTATCAGACTGATGTTGAC	MIMAT0000076	MIMAT0000076	hsa-miR-21-5p|0|1|	MI0000077	1903794	787901	223810	817692	589303	680642	196167	1783706	164065	64076.3	20220.1	64551.9	48342.5	49634.6	14720.3	118546
chr17	59841272	59841296	TAGCTTATCAGACTGATGTTGACT	MIMAT0000076	MIMAT0000076	hsa-miR-21-5p|0|2|	MI0000077	635758	487509	61578	278881	229560	228904	64290	778464	54788.4	39646.8	5563.27	22016	18831.6	16692.4	4824.29	51737
chr17	59841272	59841297	TAGCTTATCAGACTGATGTTGACTG	MIMAT0000076	MIMAT0000076	hsa-miR-21-5p|0|3|	MI0000077	1353	1851	45	551	321	788	83	1614	116.599	150.533	4.06553	43.4981	26.3327	57.4635	6.22828	107.267
chr17	1713916	1713936	AAAGCTGCCAGTTGAAGAAC	MIMAT0000077	MIMAT0000077	hsa-miR-22-3p|-1|-3|	MI0000078	0	1	0	0	0	0	0	0	0	0.0813253	0	0	0	0	0	0
chr17	1713915	1713936	AAAGCTGCCAGTTGAAGAACT	MIMAT0000077	MIMAT0000077	hsa-miR-22-3p|-1|-2|	MI0000078	30	0	3	2	10	0	3	2	2.58534	0	0.271035	0.157888	0.820334	0	0.225118	0.132921
chr17	1713914	1713936	AAAGCTGCCAGTTGAAGAACTG	MIMAT0000077	MIMAT0000077	hsa-miR-22-3p|-1|-1|	MI0000078	11	4	11	14	4	4	4	16	0.947959	0.325301	0.993796	1.10522	0.328134	0.291693	0.300158	1.06337
chr17	1713913	1713936	AAAGCTGCCAGTTGAAGAACTGT	MIMAT0000077	MIMAT0000077	hsa-miR-22-3p|-1|0|	MI0000078	39	62	61	93	27	45	56	165	3.36095	5.04217	5.51105	7.34179	2.2149	3.28154	4.20221	10.966
chr17	1713916	1713935	AAGCTGCCAGTTGAAGAAC	MIMAT0000077	MIMAT0000077	hsa-miR-22-3p|0|-3|	MI0000078	628	299	307	557	326	251	885	758	54.1198	24.3163	27.7359	43.9718	26.7429	18.3037	66.4099	50.3769
chr17	1713915	1713935	AAGCTGCCAGTTGAAGAACT	MIMAT0000077	MIMAT0000077	hsa-miR-22-3p|0|-2|	MI0000078	3683	1653	1513	1919	1605	1024	6132	3435	317.394	134.431	136.692	151.494	131.664	74.6733	460.142	228.291
chr17	1713914	1713935	AAGCTGCCAGTTGAAGAACTG	MIMAT0000077	MIMAT0000077	hsa-miR-22-3p|0|-1|	MI0000078	24698	18696	12926	22309	6419	9855	22148	36269	2128.43	1520.46	1167.8	1761.16	526.573	718.658	1661.97	2410.45
chr17	1713913	1713935	AAGCTGCCAGTTGAAGAACTGT	MIMAT0000077	MIMAT0000077	hsa-miR-22-3p|0|0|	MI0000078	247259	508472	349443	695782	137151	299992	323382	1167393	21308.3	41351.6	31570.5	54927.8	11251	21876.4	24266.4	77585.3
chr17	1713912	1713935	AAGCTGCCAGTTGAAGAACTGTT	MIMAT0000077	MIMAT0000077	hsa-miR-22-3p|0|1|	MI0000078	2007	4880	1790	5293	1201	2857	2383	11532	172.959	396.867	161.718	417.851	98.5221	208.342	178.819	766.421
chr17	1713911	1713935	AAGCTGCCAGTTGAAGAACTGTTG	MIMAT0000077	MIMAT0000077	hsa-miR-22-3p|0|2|	MI0000078	76	263	75	211	67	166	132	534	6.54954	21.3885	6.77588	16.6572	5.49624	12.1052	9.90521	35.4898
chr17	1713910	1713935	AAGCTGCCAGTTGAAGAACTGTTGC	MIMAT0000077	MIMAT0000077	hsa-miR-22-3p|0|3|	MI0000078	6	16	3	60	0	7	5	24	0.517069	1.3012	0.271035	4.73664	0	0.510462	0.375197	1.59505
chr17	1713916	1713934	AGCTGCCAGTTGAAGAAC	MIMAT0000077	MIMAT0000077	hsa-miR-22-3p|1|-3|	MI0000078	10	0	10	0	1	1	2	0	0.861781	0	0.903451	0	0.0820334	0.0729232	0.150079	0
chr17	1713915	1713934	AGCTGCCAGTTGAAGAACT	MIMAT0000077	MIMAT0000077	hsa-miR-22-3p|1|-2|	MI0000078	6	3	1	3	3	4	12	6	0.517069	0.243976	0.0903451	0.236832	0.2461	0.291693	0.900474	0.398762
chr17	1713914	1713934	AGCTGCCAGTTGAAGAACTG	MIMAT0000077	MIMAT0000077	hsa-miR-22-3p|1|-1|	MI0000078	68	54	24	41	14	25	58	72	5.86011	4.39156	2.16828	3.2367	1.14847	1.82308	4.35229	4.78514
chr17	1713913	1713934	AGCTGCCAGTTGAAGAACTGT	MIMAT0000077	MIMAT0000077	hsa-miR-22-3p|1|0|	MI0000078	489	1060	707	1360	326	746	663	2089	42.1411	86.2048	63.874	107.364	26.7429	54.4007	49.7512	138.836
chr17	1713912	1713934	AGCTGCCAGTTGAAGAACTGTT	MIMAT0000077	MIMAT0000077	hsa-miR-22-3p|1|1|	MI0000078	11	24	10	23	4	13	15	63	0.947959	1.95181	0.903451	1.81571	0.328134	0.948001	1.12559	4.187
chr17	1713911	1713934	AGCTGCCAGTTGAAGAACTGTTG	MIMAT0000077	MIMAT0000077	hsa-miR-22-3p|1|2|	MI0000078	2	3	2	30	0	2	3	10	0.172356	0.243976	0.18069	2.36832	0	0.145846	0.225118	0.664603
chr17	1713910	1713934	AGCTGCCAGTTGAAGAACTGTTGC	MIMAT0000077	MIMAT0000077	hsa-miR-22-3p|1|3|	MI0000078	0	0	1	1	0	0	0	0	0	0	0.0903451	0.078944	0	0	0	0
chr17	1713915	1713938	CTAAAGCTGCCAGTTGAAGAACT	MIMAT0000077	MIMAT0000077	hsa-miR-22-3p|-3|-2|	MI0000078	0	1	0	0	0	0	0	0	0	0.0813253	0	0	0	0	0	0
chr17	1713915	1713932	CTGCCAGTTGAAGAACT	MIMAT0000077	MIMAT0000077	hsa-miR-22-3p|3|-2|	MI0000078	10	0	0	0	10	0	1	1	0.861781	0	0	0	0.820334	0	0.0750395	0.0664603
chr17	1713914	1713932	CTGCCAGTTGAAGAACTG	MIMAT0000077	MIMAT0000077	hsa-miR-22-3p|3|-1|	MI0000078	50	0	0	10	0	2	2	4	4.30891	0	0	0.78944	0	0.145846	0.150079	0.265841
chr17	1713913	1713932	CTGCCAGTTGAAGAACTGT	MIMAT0000077	MIMAT0000077	hsa-miR-22-3p|3|0|	MI0000078	25	32	20	39	16	25	24	86	2.15445	2.60241	1.8069	3.07882	1.31253	1.82308	1.80095	5.71559
chr17	1713912	1713932	CTGCCAGTTGAAGAACTGTT	MIMAT0000077	MIMAT0000077	hsa-miR-22-3p|3|1|	MI0000078	0	0	0	10	0	0	0	2	0	0	0	0.78944	0	0	0	0.132921
chr17	1713916	1713933	GCTGCCAGTTGAAGAAC	MIMAT0000077	MIMAT0000077	hsa-miR-22-3p|2|-3|	MI0000078	0	1	0	0	0	0	0	0	0	0.0813253	0	0	0	0	0	0
chr17	1713915	1713933	GCTGCCAGTTGAAGAACT	MIMAT0000077	MIMAT0000077	hsa-miR-22-3p|2|-2|	MI0000078	0	0	0	0	0	0	1	0	0	0	0	0	0	0	0.0750395	0
chr17	1713914	1713933	GCTGCCAGTTGAAGAACTG	MIMAT0000077	MIMAT0000077	hsa-miR-22-3p|2|-1|	MI0000078	1	10	0	0	0	10	0	1	0.0861781	0.813253	0	0	0	0.729232	0	0.0664603
chr17	1713913	1713933	GCTGCCAGTTGAAGAACTGT	MIMAT0000077	MIMAT0000077	hsa-miR-22-3p|2|0|	MI0000078	6	12	14	31	5	4	13	42	0.517069	0.975903	1.26483	2.44726	0.410167	0.291693	0.975513	2.79133
chr17	1713912	1713933	GCTGCCAGTTGAAGAACTGTT	MIMAT0000077	MIMAT0000077	hsa-miR-22-3p|2|1|	MI0000078	0	0	0	10	0	0	3	2	0	0	0	0.78944	0	0	0.225118	0.132921
chr17	1713911	1713933	GCTGCCAGTTGAAGAACTGTTG	MIMAT0000077	MIMAT0000077	hsa-miR-22-3p|2|2|	MI0000078	0	20	0	10	0	1	1	6	0	1.62651	0	0.78944	0	0.0729232	0.0750395	0.398762
chr17	1713910	1713933	GCTGCCAGTTGAAGAACTGTTGC	MIMAT0000077	MIMAT0000077	hsa-miR-22-3p|2|3|	MI0000078	0	0	0	0	0	0	0	1	0	0	0	0	0	0	0	0.0664603
chr17	1713914	1713937	TAAAGCTGCCAGTTGAAGAACTG	MIMAT0000077	MIMAT0000077	hsa-miR-22-3p|-2|-1|	MI0000078	0	0	1	0	0	0	0	0	0	0	0.0903451	0	0	0	0	0
chr17	1713913	1713937	TAAAGCTGCCAGTTGAAGAACTGT	MIMAT0000077	MIMAT0000077	hsa-miR-22-3p|-2|0|	MI0000078	0	0	0	1	0	0	0	0	0	0	0	0.078944	0	0	0	0
chr19	13836594	13836617	AAATCACATTGCCAGGGATTTCC	MIMAT0000078	MIMAT0000078	hsa-miR-23a-3p|-2|0|	MI0000079	0	0	0	0	2	1	0	0	0	0	0	0	0.164067	0.0729232	0	0
chr19	13836592	13836617	AAATCACATTGCCAGGGATTTCCAA	MIMAT0000078	MIMAT0000078	hsa-miR-23a-3p|-2|2|	MI0000079	0	0	0	0	0	0	1	0	0	0	0	0	0	0	0.0750395	0
chr19	13836597	13836616	AATCACATTGCCAGGGATT	MIMAT0000078	MIMAT0000078	hsa-miR-23a-3p|-1|-3|	MI0000079	19	7	3	1	11	3	42	15	1.63738	0.569277	0.271035	0.078944	0.902368	0.21877	3.15166	0.996905
chr19	13836596	13836616	AATCACATTGCCAGGGATTT	MIMAT0000078	MIMAT0000078	hsa-miR-23a-3p|-1|-2|	MI0000079	20	20	0	1	11	14	32	20	1.72356	1.62651	0	0.078944	0.902368	1.02092	2.40126	1.32921
chr19	13836595	13836616	AATCACATTGCCAGGGATTTC	MIMAT0000078	MIMAT0000078	hsa-miR-23a-3p|-1|-1|	MI0000079	19	12	8	11	42	28	38	47	1.63738	0.975903	0.722761	0.868384	3.4454	2.04185	2.8515	3.12364
chr19	13836594	13836616	AATCACATTGCCAGGGATTTCC	MIMAT0000078	MIMAT0000078	hsa-miR-23a-3p|-1|0|	MI0000079	68	73	47	99	156	153	84	229	5.86011	5.93675	4.24622	7.81545	12.7972	11.1572	6.30332	15.2194
chr19	13836593	13836616	AATCACATTGCCAGGGATTTCCA	MIMAT0000078	MIMAT0000078	hsa-miR-23a-3p|-1|1|	MI0000079	4	11	4	12	14	17	14	31	0.344712	0.894578	0.36138	0.947328	1.14847	1.23969	1.05055	2.06027
chr19	13836592	13836616	AATCACATTGCCAGGGATTTCCAA	MIMAT0000078	MIMAT0000078	hsa-miR-23a-3p|-1|2|	MI0000079	1	14	2	2	9	23	3	9	0.0861781	1.13855	0.18069	0.157888	0.738301	1.67723	0.225118	0.598143
chr19	13836591	13836616	AATCACATTGCCAGGGATTTCCAAC	MIMAT0000078	MIMAT0000078	hsa-miR-23a-3p|-1|3|	MI0000079	0	70	0	3	1	9	3	5	0	5.69277	0	0.236832	0.0820334	0.656309	0.225118	0.332302
chr19	13836596	13836612	ACATTGCCAGGGATTT	MIMAT0000078	MIMAT0000078	hsa-miR-23a-3p|3|-2|	MI0000079	10	0	0	1	2	1	2	0	0.861781	0	0	0.078944	0.164067	0.0729232	0.150079	0
chr19	13836595	13836612	ACATTGCCAGGGATTTC	MIMAT0000078	MIMAT0000078	hsa-miR-23a-3p|3|-1|	MI0000079	14	11	6	3	27	8	30	7	1.20649	0.894578	0.54207	0.236832	2.2149	0.583386	2.25118	0.465222
chr19	13836594	13836612	ACATTGCCAGGGATTTCC	MIMAT0000078	MIMAT0000078	hsa-miR-23a-3p|3|0|	MI0000079	100	74	67	83	271	171	168	165	8.61781	6.01807	6.05312	6.55235	22.2311	12.4699	12.6066	10.966
chr19	13836593	13836612	ACATTGCCAGGGATTTCCA	MIMAT0000078	MIMAT0000078	hsa-miR-23a-3p|3|1|	MI0000079	22	35	20	28	107	110	40	80	1.89592	2.84638	1.8069	2.21043	8.77758	8.02155	3.00158	5.31683
chr19	13836592	13836612	ACATTGCCAGGGATTTCCAA	MIMAT0000078	MIMAT0000078	hsa-miR-23a-3p|3|2|	MI0000079	14	22	9	26	38	93	17	41	1.20649	1.78916	0.813106	2.05254	3.11727	6.78186	1.27567	2.72487
chr19	13836591	13836612	ACATTGCCAGGGATTTCCAAC	MIMAT0000078	MIMAT0000078	hsa-miR-23a-3p|3|3|	MI0000079	4	34	6	3	13	28	8	20	0.344712	2.76506	0.54207	0.236832	1.06643	2.04185	0.600316	1.32921
chr19	13836597	13836615	ATCACATTGCCAGGGATT	MIMAT0000078	MIMAT0000078	hsa-miR-23a-3p|0|-3|	MI0000079	1504	273	199	155	806	186	2377	835	129.612	22.2018	17.9787	12.2363	66.1189	13.5637	178.369	55.4944
chr19	13836596	13836615	ATCACATTGCCAGGGATTT	MIMAT0000078	MIMAT0000078	hsa-miR-23a-3p|0|-2|	MI0000079	2518	463	115	124	1736	473	4435	2463	216.996	37.6536	10.3897	9.78905	142.41	34.4927	332.8	163.692
chr19	13836595	13836615	ATCACATTGCCAGGGATTTC	MIMAT0000078	MIMAT0000078	hsa-miR-23a-3p|0|-1|	MI0000079	3705	2606	1263	938	9401	3120	9659	7442	319.29	211.934	114.106	74.0495	771.196	227.52	724.806	494.598
chr19	13836594	13836615	ATCACATTGCCAGGGATTTCC	MIMAT0000078	MIMAT0000078	hsa-miR-23a-3p|0|0|	MI0000079	13492	15058	8476	15430	37428	27643	22946	44819	1162.71	1224.6	765.765	1218.11	3070.35	2015.82	1721.86	2978.69
chr19	13836593	13836615	ATCACATTGCCAGGGATTTCCA	MIMAT0000078	MIMAT0000078	hsa-miR-23a-3p|0|1|	MI0000079	3898	7370	3352	6460	14442	16862	8948	20445	335.922	599.367	302.837	509.978	1184.73	1229.63	671.453	1358.78
chr19	13836592	13836615	ATCACATTGCCAGGGATTTCCAA	MIMAT0000078	MIMAT0000078	hsa-miR-23a-3p|0|2|	MI0000079	1747	5702	2289	3576	5562	15289	4156	9472	150.553	463.717	206.8	282.304	456.27	1114.92	311.864	629.512
chr19	13836591	13836615	ATCACATTGCCAGGGATTTCCAAC	MIMAT0000078	MIMAT0000078	hsa-miR-23a-3p|0|3|	MI0000079	449	5174	955	1338	1930	5499	1556	4906	38.694	420.777	86.2796	105.627	158.325	401.005	116.761	326.054
chr19	13836597	13836613	CACATTGCCAGGGATT	MIMAT0000078	MIMAT0000078	hsa-miR-23a-3p|2|-3|	MI0000079	0	0	0	0	0	0	1	0	0	0	0	0	0	0	0.0750395	0
chr19	13836596	13836613	CACATTGCCAGGGATTT	MIMAT0000078	MIMAT0000078	hsa-miR-23a-3p|2|-2|	MI0000079	0	0	0	0	0	0	0	1	0	0	0	0	0	0	0	0.0664603
chr19	13836595	13836613	CACATTGCCAGGGATTTC	MIMAT0000078	MIMAT0000078	hsa-miR-23a-3p|2|-1|	MI0000079	0	0	0	20	0	0	2	0	0	0	0	1.57888	0	0	0.150079	0
chr19	13836594	13836613	CACATTGCCAGGGATTTCC	MIMAT0000078	MIMAT0000078	hsa-miR-23a-3p|2|0|	MI0000079	1	3	4	3	10	3	2	12	0.0861781	0.243976	0.36138	0.236832	0.820334	0.21877	0.150079	0.797524
chr19	13836593	13836613	CACATTGCCAGGGATTTCCA	MIMAT0000078	MIMAT0000078	hsa-miR-23a-3p|2|1|	MI0000079	0	1	2	1	3	4	5	10	0	0.0813253	0.18069	0.078944	0.2461	0.291693	0.375197	0.664603
chr19	13836592	13836613	CACATTGCCAGGGATTTCCAA	MIMAT0000078	MIMAT0000078	hsa-miR-23a-3p|2|2|	MI0000079	20	0	1	10	0	5	1	3	1.72356	0	0.0903451	0.78944	0	0.364616	0.0750395	0.199381
chr19	13836591	13836613	CACATTGCCAGGGATTTCCAAC	MIMAT0000078	MIMAT0000078	hsa-miR-23a-3p|2|3|	MI0000079	1	30	0	0	2	8	2	3	0.0861781	2.43976	0	0	0.164067	0.583386	0.150079	0.199381
chr19	13836597	13836614	TCACATTGCCAGGGATT	MIMAT0000078	MIMAT0000078	hsa-miR-23a-3p|1|-3|	MI0000079	0	1	1	1	5	1	4	0	0	0.0813253	0.0903451	0.078944	0.410167	0.0729232	0.300158	0
chr19	13836596	13836614	TCACATTGCCAGGGATTT	MIMAT0000078	MIMAT0000078	hsa-miR-23a-3p|1|-2|	MI0000079	70	0	0	0	5	2	11	1	6.03247	0	0	0	0.410167	0.145846	0.825434	0.0664603
chr19	13836595	13836614	TCACATTGCCAGGGATTTC	MIMAT0000078	MIMAT0000078	hsa-miR-23a-3p|1|-1|	MI0000079	15	21	18	6	67	32	64	23	1.29267	1.70783	1.62621	0.473664	5.49624	2.33354	4.80253	1.52859
chr19	13836594	13836614	TCACATTGCCAGGGATTTCC	MIMAT0000078	MIMAT0000078	hsa-miR-23a-3p|1|0|	MI0000079	30	53	29	59	129	99	93	127	2.58534	4.31024	2.62001	4.6577	10.5823	7.2194	6.97867	8.44046
chr19	13836593	13836614	TCACATTGCCAGGGATTTCCA	MIMAT0000078	MIMAT0000078	hsa-miR-23a-3p|1|1|	MI0000079	16	51	37	48	133	118	108	95	1.37885	4.14759	3.34277	3.78931	10.9104	8.60494	8.10426	6.31373
chr19	13836592	13836614	TCACATTGCCAGGGATTTCCAA	MIMAT0000078	MIMAT0000078	hsa-miR-23a-3p|1|2|	MI0000079	20	57	19	37	93	201	105	105	1.72356	4.63554	1.71656	2.92093	7.62911	14.6576	7.87915	6.97834
chr19	13836591	13836614	TCACATTGCCAGGGATTTCCAAC	MIMAT0000078	MIMAT0000078	hsa-miR-23a-3p|1|3|	MI0000079	70	286	115	163	223	928	205	313	6.03247	23.259	10.3897	12.8679	18.2935	67.6727	15.3831	20.8021
chr9	95086023	95086045	CGGTGCCTACTGAGCTGATATC	MIMAT0000079	MIMAT0000079	hsa-miR-24-1-5p|-3|-3|	MI0000080	120	0	6	10	44	3	45	0	10.3414	0	0.54207	0.78944	3.60947	0.21877	3.37678	0
chr9	95086023	95086046	CGGTGCCTACTGAGCTGATATCA	MIMAT0000079	MIMAT0000079	hsa-miR-24-1-5p|-3|-2|	MI0000080	11	2	13	3	17	4	18	0	0.947959	0.162651	1.17449	0.236832	1.39457	0.291693	1.35071	0
chr9	95086027	95086048	GCCTACTGAGCTGATATCAGT	MIMAT0000079	MIMAT0000079	hsa-miR-24-1-5p|1|0|	MI0000080	0	0	0	0	0	0	1	0	0	0	0	0	0	0	0.0750395	0
chr9	95086024	95086046	GGTGCCTACTGAGCTGATATCA	MIMAT0000079	MIMAT0000079	hsa-miR-24-1-5p|-2|-2|	MI0000080	15	5	1	12	17	4	20	19	1.29267	0.406626	0.0903451	0.947328	1.39457	0.291693	1.50079	1.26275
chr9	95086024	95086047	GGTGCCTACTGAGCTGATATCAG	MIMAT0000079	MIMAT0000079	hsa-miR-24-1-5p|-2|-1|	MI0000080	80	0	7	11	13	15	20	17	6.89425	0	0.632416	0.868384	1.06643	1.09385	1.50079	1.12983
chr9	95086024	95086048	GGTGCCTACTGAGCTGATATCAGT	MIMAT0000079	MIMAT0000079	hsa-miR-24-1-5p|-2|0|	MI0000080	7	7	13	15	5	21	13	25	0.603247	0.569277	1.17449	1.18416	0.410167	1.53139	0.975513	1.66151
chr9	95086024	95086045	GGTGCCTACTGAGCTGATATC	MIMAT0000079	MIMAT0000079	hsa-miR-24-1-5p|-2|-3|	MI0000080	2	1	1	1	10	1	6	11	0.172356	0.0813253	0.0903451	0.078944	0.820334	0.0729232	0.450237	0.731064
chr9	95086025	95086045	GTGCCTACTGAGCTGATATC	MIMAT0000079	MIMAT0000079	hsa-miR-24-1-5p|-1|-3|	MI0000080	12	5	11	15	3	8	26	8	1.03414	0.406626	0.993796	1.18416	0.2461	0.583386	1.95103	0.531683
chr9	95086025	95086046	GTGCCTACTGAGCTGATATCA	MIMAT0000079	MIMAT0000079	hsa-miR-24-1-5p|-1|-2|	MI0000080	4	5	7	7	1	1	16	6	0.344712	0.406626	0.632416	0.552608	0.0820334	0.0729232	1.20063	0.398762
chr9	95086025	95086047	GTGCCTACTGAGCTGATATCAG	MIMAT0000079	MIMAT0000079	hsa-miR-24-1-5p|-1|-1|	MI0000080	28	14	23	27	59	21	79	55	2.41299	1.13855	2.07794	2.13149	4.83997	1.53139	5.92812	3.65532
chr9	95086025	95086048	GTGCCTACTGAGCTGATATCAGT	MIMAT0000079	MIMAT0000079	hsa-miR-24-1-5p|-1|0|	MI0000080	49	60	107	104	44	134	96	164	4.22273	4.87952	9.66692	8.21017	3.60947	9.77171	7.20379	10.8995
chr9	95086025	95086049	GTGCCTACTGAGCTGATATCAGTT	MIMAT0000079	MIMAT0000079	hsa-miR-24-1-5p|-1|1|	MI0000080	1	20	0	20	0	0	2	3	0.0861781	1.62651	0	1.57888	0	0	0.150079	0.199381
chr9	95086025	95086050	GTGCCTACTGAGCTGATATCAGTTC	MIMAT0000079	MIMAT0000079	hsa-miR-24-1-5p|-1|2|	MI0000080	0	1	0	0	0	0	0	0	0	0.0813253	0	0	0	0	0	0
chr9	95086026	95086046	TGCCTACTGAGCTGATATCA	MIMAT0000079	MIMAT0000079	hsa-miR-24-1-5p|0|-2|	MI0000080	1	1	4	2	4	3	12	1	0.0861781	0.0813253	0.36138	0.157888	0.328134	0.21877	0.900474	0.0664603
chr9	95086026	95086047	TGCCTACTGAGCTGATATCAG	MIMAT0000079	MIMAT0000079	hsa-miR-24-1-5p|0|-1|	MI0000080	11	6	24	6	11	1	29	14	0.947959	0.487952	2.16828	0.473664	0.902368	0.0729232	2.17614	0.930445
chr9	95086026	95086048	TGCCTACTGAGCTGATATCAGT	MIMAT0000079	MIMAT0000079	hsa-miR-24-1-5p|0|0|	MI0000080	39	34	108	63	71	59	105	70	3.36095	2.76506	9.75727	4.97347	5.82437	4.30247	7.87915	4.65222
chr9	95086026	95086049	TGCCTACTGAGCTGATATCAGTT	MIMAT0000079	MIMAT0000079	hsa-miR-24-1-5p|0|1|	MI0000080	0	10	0	0	10	0	1	1	0	0.813253	0	0	0.820334	0	0.0750395	0.0664603
chr9	95086026	95086050	TGCCTACTGAGCTGATATCAGTTC	MIMAT0000079	MIMAT0000079	hsa-miR-24-1-5p|0|2|	MI0000080	0	0	0	0	0	0	0	1	0	0	0	0	0	0	0	0.0664603
chr9	95086026	95086045	TGCCTACTGAGCTGATATC	MIMAT0000079	MIMAT0000079	hsa-miR-24-1-5p|0|-3|	MI0000080	1	2	4	4	20	0	1	0	0.0861781	0.162651	0.36138	0.315776	1.64067	0	0.0750395	0
chr19	13836291	13836312	ACTGGCTCAGTTCAGCAGGAA	MIMAT0000080	MIMAT0000080	hsa-miR-24-3p|-2|-3|	MI0000081	2	1	10	0	1	2	1	1	0.172356	0.0813253	0.903451	0	0.0820334	0.145846	0.0750395	0.0664603
chr19	13836289	13836312	ACTGGCTCAGTTCAGCAGGAACA	MIMAT0000080	MIMAT0000080	hsa-miR-24-3p|-2|-1|	MI0000081	1	2	2	1	12	8	11	14	0.0861781	0.162651	0.18069	0.078944	0.984401	0.583386	0.825434	0.930445
chr19	13836288	13836312	ACTGGCTCAGTTCAGCAGGAACAG	MIMAT0000080	MIMAT0000080	hsa-miR-24-3p|-2|0|	MI0000081	1	4	5	4	1	13	6	3	0.0861781	0.325301	0.451725	0.315776	0.0820334	0.948001	0.450237	0.199381
chr19	13836290	13836312	ACTGGCTCAGTTCAGCAGGAAC	MIMAT0000080	MIMAT0000080	hsa-miR-24-3p|-2|-2|	MI0000081	16	11	1	18	4	48	5	73	1.37885	0.894578	0.0903451	1.42099	0.328134	3.50031	0.375197	4.85161
chr19	13836290	13836313	CACTGGCTCAGTTCAGCAGGAAC	MIMAT0000080	MIMAT0000080	hsa-miR-24-3p|-3|-2|	MI0000081	10	0	0	0	1	0	0	0	0.861781	0	0	0	0.0820334	0	0	0
chr19	13836289	13836313	CACTGGCTCAGTTCAGCAGGAACA	MIMAT0000080	MIMAT0000080	hsa-miR-24-3p|-3|-1|	MI0000081	0	0	0	0	1	0	0	0	0	0	0	0	0.0820334	0	0	0
chr19	13836291	13836307	CTCAGTTCAGCAGGAA	MIMAT0000080	MIMAT0000080	hsa-miR-24-3p|3|-3|	MI0000081	10	0	0	0	1	0	0	0	0.861781	0	0	0	0.0820334	0	0	0
chr19	13836289	13836307	CTCAGTTCAGCAGGAACA	MIMAT0000080	MIMAT0000080	hsa-miR-24-3p|3|-1|	MI0000081	12	8	12	5	29	21	18	19	1.03414	0.650602	1.08414	0.39472	2.37897	1.53139	1.35071	1.26275
chr19	13836288	13836307	CTCAGTTCAGCAGGAACAG	MIMAT0000080	MIMAT0000080	hsa-miR-24-3p|3|0|	MI0000081	56	46	106	57	90	167	68	112	4.82597	3.74096	9.57658	4.49981	7.38301	12.1782	5.10268	7.44356
chr19	13836287	13836307	CTCAGTTCAGCAGGAACAGG	MIMAT0000080	MIMAT0000080	hsa-miR-24-3p|3|1|	MI0000081	17	75	41	30	59	94	43	116	1.46503	6.0994	3.70415	2.36832	4.83997	6.85478	3.2267	7.7094
chr19	13836286	13836307	CTCAGTTCAGCAGGAACAGGG	MIMAT0000080	MIMAT0000080	hsa-miR-24-3p|3|2|	MI0000081	0	1	10	0	2	3	0	0	0	0.0813253	0.903451	0	0.164067	0.21877	0	0
chr19	13836285	13836307	CTCAGTTCAGCAGGAACAGGGG	MIMAT0000080	MIMAT0000080	hsa-miR-24-3p|3|3|	MI0000081	0	0	0	0	0	1	0	0	0	0	0	0	0	0.0729232	0	0
chr19	13836290	13836307	CTCAGTTCAGCAGGAAC	MIMAT0000080	MIMAT0000080	hsa-miR-24-3p|3|-2|	MI0000081	1	6	9	13	25	29	27	11	0.0861781	0.487952	0.813106	1.02627	2.05084	2.11477	2.02607	0.731064
chr19	13836289	13836311	CTGGCTCAGTTCAGCAGGAACA	MIMAT0000080	MIMAT0000080	hsa-miR-24-3p|-1|-1|	MI0000081	22	1	1	12	36	69	2	48	1.89592	0.0813253	0.0903451	0.947328	2.9532	5.0317	0.150079	3.1901
chr19	13836288	13836311	CTGGCTCAGTTCAGCAGGAACAG	MIMAT0000080	MIMAT0000080	hsa-miR-24-3p|-1|0|	MI0000081	68	44	66	59	63	146	65	83	5.86011	3.57831	5.96278	4.6577	5.16811	10.6468	4.87757	5.51621
chr19	13836287	13836311	CTGGCTCAGTTCAGCAGGAACAGG	MIMAT0000080	MIMAT0000080	hsa-miR-24-3p|-1|1|	MI0000081	42	96	45	49	63	184	56	165	3.61948	7.80723	4.06553	3.86826	5.16811	13.4179	4.20221	10.966
chr19	13836286	13836311	CTGGCTCAGTTCAGCAGGAACAGGG	MIMAT0000080	MIMAT0000080	hsa-miR-24-3p|-1|2|	MI0000081	0	2	1	1	1	10	0	3	0	0.162651	0.0903451	0.078944	0.0820334	0.729232	0	0.199381
chr19	13836290	13836311	CTGGCTCAGTTCAGCAGGAAC	MIMAT0000080	MIMAT0000080	hsa-miR-24-3p|-1|-2|	MI0000081	35	20	24	1	5	1	77	70	3.01623	1.62651	2.16828	0.078944	0.410167	0.0729232	5.77804	4.65222
chr19	13836291	13836311	CTGGCTCAGTTCAGCAGGAA	MIMAT0000080	MIMAT0000080	hsa-miR-24-3p|-1|-3|	MI0000081	10	0	0	0	0	3	1	0	0.861781	0	0	0	0	0.21877	0.0750395	0
chr19	13836291	13836308	GCTCAGTTCAGCAGGAA	MIMAT0000080	MIMAT0000080	hsa-miR-24-3p|2|-3|	MI0000081	0	0	0	0	0	0	1	0	0	0	0	0	0	0	0.0750395	0
chr19	13836290	13836308	GCTCAGTTCAGCAGGAAC	MIMAT0000080	MIMAT0000080	hsa-miR-24-3p|2|-2|	MI0000081	2	3	6	6	16	9	9	2	0.172356	0.243976	0.54207	0.473664	1.31253	0.656309	0.675355	0.132921
chr19	13836289	13836308	GCTCAGTTCAGCAGGAACA	MIMAT0000080	MIMAT0000080	hsa-miR-24-3p|2|-1|	MI0000081	50	0	7	4	8	3	9	3	4.30891	0	0.632416	0.315776	0.656267	0.21877	0.675355	0.199381
chr19	13836288	13836308	GCTCAGTTCAGCAGGAACAG	MIMAT0000080	MIMAT0000080	hsa-miR-24-3p|2|0|	MI0000081	94	83	149	104	89	178	131	155	8.10074	6.75	13.4614	8.21017	7.30097	12.9803	9.83017	10.3014
chr19	13836287	13836308	GCTCAGTTCAGCAGGAACAGG	MIMAT0000080	MIMAT0000080	hsa-miR-24-3p|2|1|	MI0000081	257	365	488	375	229	566	233	585	22.1478	29.6837	44.0884	29.604	18.7857	41.2745	17.4842	38.8793
chr19	13836286	13836308	GCTCAGTTCAGCAGGAACAGGG	MIMAT0000080	MIMAT0000080	hsa-miR-24-3p|2|2|	MI0000081	50	132	79	83	96	105	93	205	4.30891	10.7349	7.13726	6.55235	7.87521	7.65693	6.97867	13.6244
chr19	13836285	13836308	GCTCAGTTCAGCAGGAACAGGGG	MIMAT0000080	MIMAT0000080	hsa-miR-24-3p|2|3|	MI0000081	0	2	3	3	3	8	4	3	0	0.162651	0.271035	0.236832	0.2461	0.583386	0.300158	0.199381
chr19	13836290	13836309	GGCTCAGTTCAGCAGGAAC	MIMAT0000080	MIMAT0000080	hsa-miR-24-3p|1|-2|	MI0000081	23	6	18	7	63	24	45	22	1.9821	0.487952	1.62621	0.552608	5.16811	1.75016	3.37678	1.46213
chr19	13836289	13836309	GGCTCAGTTCAGCAGGAACA	MIMAT0000080	MIMAT0000080	hsa-miR-24-3p|1|-1|	MI0000081	21	9	18	11	1	23	36	13	1.80974	0.731927	1.62621	0.868384	0.0820334	1.67723	2.70142	0.863984
chr19	13836288	13836309	GGCTCAGTTCAGCAGGAACAG	MIMAT0000080	MIMAT0000080	hsa-miR-24-3p|1|0|	MI0000081	180	176	306	196	371	682	311	401	15.5121	14.3132	27.6456	15.473	30.4344	49.7336	23.3373	26.6506
chr19	13836287	13836309	GGCTCAGTTCAGCAGGAACAGG	MIMAT0000080	MIMAT0000080	hsa-miR-24-3p|1|1|	MI0000081	462	1426	963	997	1089	1611	834	3223	39.8143	115.97	87.0023	78.7072	89.3344	117.479	62.5829	214.202
chr19	13836286	13836309	GGCTCAGTTCAGCAGGAACAGGG	MIMAT0000080	MIMAT0000080	hsa-miR-24-3p|1|2|	MI0000081	8	12	10	10	13	11	10	30	0.689425	0.975903	0.903451	0.78944	1.06643	0.802155	0.750395	1.99381
chr19	13836285	13836309	GGCTCAGTTCAGCAGGAACAGGGG	MIMAT0000080	MIMAT0000080	hsa-miR-24-3p|1|3|	MI0000081	0	0	0	1	0	0	0	0	0	0	0	0.078944	0	0	0	0
chr19	13836291	13836310	TGGCTCAGTTCAGCAGGAA	MIMAT0000080	MIMAT0000080	hsa-miR-24-3p|0|-3|	MI0000081	753	187	350	315	904	653	1062	324	64.8921	15.2078	31.6208	24.8674	74.1582	47.6188	79.6919	21.5332
chr19	13836290	13836310	TGGCTCAGTTCAGCAGGAAC	MIMAT0000080	MIMAT0000080	hsa-miR-24-3p|0|-2|	MI0000081	24538	10882	20495	18622	42834	37843	36106	18798	2114.64	884.982	1851.62	1470.09	3513.82	2759.63	2709.38	1249.32
chr19	13836289	13836310	TGGCTCAGTTCAGCAGGAACA	MIMAT0000080	MIMAT0000080	hsa-miR-24-3p|0|-1|	MI0000081	16841	8119	15263	11705	24551	27847	28687	15090	1451.33	660.28	1378.94	924.039	2014	2030.69	2152.66	1002.89
chr19	13836288	13836310	TGGCTCAGTTCAGCAGGAACAG	MIMAT0000080	MIMAT0000080	hsa-miR-24-3p|0|0|	MI0000081	174866	117693	242651	160348	153003	420484	146004	180836	15069.6	9571.42	21922.3	12658.5	12551.4	30663	10956.1	12018.4
chr19	13836287	13836310	TGGCTCAGTTCAGCAGGAACAGG	MIMAT0000080	MIMAT0000080	hsa-miR-24-3p|0|1|	MI0000081	40788	97685	41446	57679	63710	119757	52928	140529	3515.03	7944.26	3744.44	4553.41	5226.35	8733.06	3971.69	9339.61
chr19	13836286	13836310	TGGCTCAGTTCAGCAGGAACAGGG	MIMAT0000080	MIMAT0000080	hsa-miR-24-3p|0|2|	MI0000081	736	1636	735	929	1158	2332	1011	2731	63.4271	133.048	66.4036	73.339	94.9947	170.057	75.8649	181.503
chr19	13836285	13836310	TGGCTCAGTTCAGCAGGAACAGGGG	MIMAT0000080	MIMAT0000080	hsa-miR-24-3p|0|3|	MI0000081	7	11	13	10	15	29	13	26	0.603247	0.894578	1.17449	0.78944	1.2305	2.11477	0.975513	1.72797
chr9	95086061	95086082	ACTGGCTCAGTTCAGCAGGAA	MIMAT0000080_1	MIMAT0000080	hsa-miR-24-3p|-2|-3|	MI0000080	4	30	0	2	3	1	2	0	0.344712	2.43976	0	0.157888	0.2461	0.0729232	0.150079	0
chr9	95086061	95086084	ACTGGCTCAGTTCAGCAGGAACA	MIMAT0000080_1	MIMAT0000080	hsa-miR-24-3p|-2|-1|	MI0000080	1	1	1	2	1	2	1	0	0.0861781	0.0813253	0.0903451	0.157888	0.0820334	0.145846	0.0750395	0
chr9	95086061	95086085	ACTGGCTCAGTTCAGCAGGAACAG	MIMAT0000080_1	MIMAT0000080	hsa-miR-24-3p|-2|0|	MI0000080	0	1	4	3	1	3	1	3	0	0.0813253	0.36138	0.236832	0.0820334	0.21877	0.0750395	0.199381
chr9	95086061	95086083	ACTGGCTCAGTTCAGCAGGAAC	MIMAT0000080_1	MIMAT0000080	hsa-miR-24-3p|-2|-2|	MI0000080	13	1	13	3	12	17	29	1	1.12032	0.0813253	1.17449	0.236832	0.984401	1.23969	2.17614	0.0664603
chr9	95086060	95086082	CACTGGCTCAGTTCAGCAGGAA	MIMAT0000080_1	MIMAT0000080	hsa-miR-24-3p|-3|-3|	MI0000080	0	0	0	0	0	0	1	0	0	0	0	0	0	0	0.0750395	0
chr9	95086060	95086083	CACTGGCTCAGTTCAGCAGGAAC	MIMAT0000080_1	MIMAT0000080	hsa-miR-24-3p|-3|-2|	MI0000080	0	0	0	0	0	0	2	0	0	0	0	0	0	0	0.150079	0
chr9	95086060	95086084	CACTGGCTCAGTTCAGCAGGAACA	MIMAT0000080_1	MIMAT0000080	hsa-miR-24-3p|-3|-1|	MI0000080	0	0	0	0	0	1	0	0	0	0	0	0	0	0.0729232	0	0
chr9	95086066	95086083	CTCAGTTCAGCAGGAAC	MIMAT0000080_1	MIMAT0000080	hsa-miR-24-3p|3|-2|	MI0000080	3	1	2	4	11	8	10	2	0.258534	0.0813253	0.18069	0.315776	0.902368	0.583386	0.750395	0.132921
chr9	95086066	95086084	CTCAGTTCAGCAGGAACA	MIMAT0000080_1	MIMAT0000080	hsa-miR-24-3p|3|-1|	MI0000080	2	1	4	4	2	6	9	6	0.172356	0.0813253	0.36138	0.315776	0.164067	0.437539	0.675355	0.398762
chr9	95086066	95086085	CTCAGTTCAGCAGGAACAG	MIMAT0000080_1	MIMAT0000080	hsa-miR-24-3p|3|0|	MI0000080	22	12	29	16	16	54	18	29	1.89592	0.975903	2.62001	1.2631	1.31253	3.93785	1.35071	1.92735
chr9	95086066	95086086	CTCAGTTCAGCAGGAACAGG	MIMAT0000080_1	MIMAT0000080	hsa-miR-24-3p|3|1|	MI0000080	10	24	9	13	16	26	9	42	0.861781	1.95181	0.813106	1.02627	1.31253	1.896	0.675355	2.79133
chr9	95086066	95086087	CTCAGTTCAGCAGGAACAGGA	MIMAT0000080_1	MIMAT0000080	hsa-miR-24-3p|3|2|	MI0000080	0	0	0	0	1	3	2	1	0	0	0	0	0.0820334	0.21877	0.150079	0.0664603
chr9	95086066	95086088	CTCAGTTCAGCAGGAACAGGAG	MIMAT0000080_1	MIMAT0000080	hsa-miR-24-3p|3|3|	MI0000080	0	0	0	0	1	0	0	0	0	0	0	0	0.0820334	0	0	0
chr9	95086062	95086084	CTGGCTCAGTTCAGCAGGAACA	MIMAT0000080_1	MIMAT0000080	hsa-miR-24-3p|-1|-1|	MI0000080	1	3	1	2	5	16	21	13	0.0861781	0.243976	0.0903451	0.157888	0.410167	1.16677	1.57583	0.863984
chr9	95086062	95086085	CTGGCTCAGTTCAGCAGGAACAG	MIMAT0000080_1	MIMAT0000080	hsa-miR-24-3p|-1|0|	MI0000080	29	15	27	11	21	50	24	31	2.49916	1.21988	2.43932	0.868384	1.7227	3.64616	1.80095	2.06027
chr9	95086062	95086086	CTGGCTCAGTTCAGCAGGAACAGG	MIMAT0000080_1	MIMAT0000080	hsa-miR-24-3p|-1|1|	MI0000080	17	32	18	15	34	68	19	56	1.46503	2.60241	1.62621	1.18416	2.78914	4.95878	1.42575	3.72178
chr9	95086062	95086087	CTGGCTCAGTTCAGCAGGAACAGGA	MIMAT0000080_1	MIMAT0000080	hsa-miR-24-3p|-1|2|	MI0000080	0	1	10	0	0	10	0	2	0	0.0813253	0.903451	0	0	0.729232	0	0.132921
chr9	95086062	95086088	CTGGCTCAGTTCAGCAGGAACAGGAG	MIMAT0000080_1	MIMAT0000080	hsa-miR-24-3p|-1|3|	MI0000080	0	0	0	0	0	10	0	1	0	0	0	0	0	0.729232	0	0.0664603
chr9	95086062	95086083	CTGGCTCAGTTCAGCAGGAAC	MIMAT0000080_1	MIMAT0000080	hsa-miR-24-3p|-1|-2|	MI0000080	12	4	13	5	11	33	18	16	1.03414	0.325301	1.17449	0.39472	0.902368	2.40647	1.35071	1.06337
chr9	95086062	95086082	CTGGCTCAGTTCAGCAGGAA	MIMAT0000080_1	MIMAT0000080	hsa-miR-24-3p|-1|-3|	MI0000080	10	0	0	0	1	1	1	1	0.861781	0	0	0	0.0820334	0.0729232	0.0750395	0.0664603
chr9	95086065	95086083	GCTCAGTTCAGCAGGAAC	MIMAT0000080_1	MIMAT0000080	hsa-miR-24-3p|2|-2|	MI0000080	10	0	3	3	5	1	6	1	0.861781	0	0.271035	0.236832	0.410167	0.0729232	0.450237	0.0664603
chr9	95086065	95086084	GCTCAGTTCAGCAGGAACA	MIMAT0000080_1	MIMAT0000080	hsa-miR-24-3p|2|-1|	MI0000080	0	1	1	4	2	1	2	1	0	0.0813253	0.0903451	0.315776	0.164067	0.0729232	0.150079	0.0664603
chr9	95086065	95086085	GCTCAGTTCAGCAGGAACAG	MIMAT0000080_1	MIMAT0000080	hsa-miR-24-3p|2|0|	MI0000080	32	28	44	34	34	53	40	50	2.7577	2.27711	3.97518	2.6841	2.78914	3.86493	3.00158	3.32302
chr9	95086065	95086086	GCTCAGTTCAGCAGGAACAGG	MIMAT0000080_1	MIMAT0000080	hsa-miR-24-3p|2|1|	MI0000080	99	133	156	130	76	173	93	170	8.53163	10.8163	14.0938	10.2627	6.23454	12.6157	6.97867	11.2983
chr9	95086065	95086087	GCTCAGTTCAGCAGGAACAGGA	MIMAT0000080_1	MIMAT0000080	hsa-miR-24-3p|2|2|	MI0000080	33	57	47	51	47	73	43	157	2.84388	4.63554	4.24622	4.02614	3.85557	5.32339	3.2267	10.4343
chr9	95086065	95086088	GCTCAGTTCAGCAGGAACAGGAG	MIMAT0000080_1	MIMAT0000080	hsa-miR-24-3p|2|3|	MI0000080	10	0	3	5	4	4	2	5	0.861781	0	0.271035	0.39472	0.328134	0.291693	0.150079	0.332302
chr9	95086064	95086082	GGCTCAGTTCAGCAGGAA	MIMAT0000080_1	MIMAT0000080	hsa-miR-24-3p|1|-3|	MI0000080	0	0	0	0	10	0	1	0	0	0	0	0	0.820334	0	0.0750395	0
chr9	95086064	95086083	GGCTCAGTTCAGCAGGAAC	MIMAT0000080_1	MIMAT0000080	hsa-miR-24-3p|1|-2|	MI0000080	5	1	7	6	22	12	14	6	0.430891	0.0813253	0.632416	0.473664	1.80474	0.875078	1.05055	0.398762
chr9	95086064	95086084	GGCTCAGTTCAGCAGGAACA	MIMAT0000080_1	MIMAT0000080	hsa-miR-24-3p|1|-1|	MI0000080	4	5	2	5	2	7	11	11	0.344712	0.406626	0.18069	0.39472	0.164067	0.510462	0.825434	0.731064
chr9	95086064	95086085	GGCTCAGTTCAGCAGGAACAG	MIMAT0000080_1	MIMAT0000080	hsa-miR-24-3p|1|0|	MI0000080	61	61	95	60	121	255	104	133	5.25686	4.96084	8.58278	4.73664	9.92604	18.5954	7.80411	8.83923
chr9	95086064	95086086	GGCTCAGTTCAGCAGGAACAGG	MIMAT0000080_1	MIMAT0000080	hsa-miR-24-3p|1|1|	MI0000080	156	498	349	327	339	494	263	1080	13.4438	40.5	31.5304	25.8147	27.8093	36.0241	19.7354	71.7772
chr9	95086064	95086087	GGCTCAGTTCAGCAGGAACAGGA	MIMAT0000080_1	MIMAT0000080	hsa-miR-24-3p|1|2|	MI0000080	3	5	2	8	9	11	5	18	0.258534	0.406626	0.18069	0.631552	0.738301	0.802155	0.375197	1.19629
chr9	95086064	95086088	GGCTCAGTTCAGCAGGAACAGGAG	MIMAT0000080_1	MIMAT0000080	hsa-miR-24-3p|1|3|	MI0000080	0	0	0	0	0	0	1	4	0	0	0	0	0	0	0.0750395	0.265841
chr9	95086063	95086082	TGGCTCAGTTCAGCAGGAA	MIMAT0000080_1	MIMAT0000080	hsa-miR-24-3p|0|-3|	MI0000080	301	70	184	101	384	233	368	154	25.9396	5.69277	16.6235	7.97334	31.5008	16.9911	27.6145	10.2349
chr9	95086063	95086083	TGGCTCAGTTCAGCAGGAAC	MIMAT0000080_1	MIMAT0000080	hsa-miR-24-3p|0|-2|	MI0000080	8105	1	6837	6171	14157	12607	12085	6078	698.474	0.0813253	617.689	487.163	1161.35	919.343	906.852	403.946
chr9	95086063	95086084	TGGCTCAGTTCAGCAGGAACA	MIMAT0000080_1	MIMAT0000080	hsa-miR-24-3p|0|-1|	MI0000080	1	2692	2	3865	8267	9349	9369	5174	0.0861781	218.928	0.18069	305.119	678.17	681.759	703.045	343.866
chr9	95086063	95086085	TGGCTCAGTTCAGCAGGAACAG	MIMAT0000080_1	MIMAT0000080	hsa-miR-24-3p|0|0|	MI0000080	58609	39536	81234	53346	50827	139932	2	59705	5050.81	3215.28	7339.09	4211.35	4169.51	10204.3	0.150079	3968.01
chr9	95086063	95086086	TGGCTCAGTTCAGCAGGAACAGG	MIMAT0000080_1	MIMAT0000080	hsa-miR-24-3p|0|1|	MI0000080	13726	32748	13854	19036	21236	39478	17566	46923	1182.88	2663.24	1251.64	1502.78	1742.06	2878.86	1318.14	3118.52
chr9	95086063	95086087	TGGCTCAGTTCAGCAGGAACAGGA	MIMAT0000080_1	MIMAT0000080	hsa-miR-24-3p|0|2|	MI0000080	448	822	405	752	807	2281	681	1878	38.6078	66.8494	36.5898	59.3659	66.201	166.338	51.1019	124.813
chr9	95086063	95086088	TGGCTCAGTTCAGCAGGAACAGGAG	MIMAT0000080_1	MIMAT0000080	hsa-miR-24-3p|0|3|	MI0000080	41	75	58	104	82	347	59	177	3.5333	6.0994	5.24001	8.21017	6.72674	25.3043	4.42733	11.7635
chr7	100093573	100093591	ATTGCACTTGTCTCGGTC	MIMAT0000081	MIMAT0000081	hsa-miR-25-3p|1|-3|	MI0000082	11	5	5	2	13	4	5	1	0.947959	0.406626	0.451725	0.157888	1.06643	0.291693	0.375197	0.0664603
chr7	100093572	100093591	ATTGCACTTGTCTCGGTCT	MIMAT0000081	MIMAT0000081	hsa-miR-25-3p|1|-2|	MI0000082	85	28	23	15	103	7	54	15	7.32514	2.27711	2.07794	1.18416	8.44944	0.510462	4.05213	0.996905
chr7	100093571	100093591	ATTGCACTTGTCTCGGTCTG	MIMAT0000081	MIMAT0000081	hsa-miR-25-3p|1|-1|	MI0000082	132	34	59	38	145	28	75	15	11.3755	2.76506	5.33036	2.99987	11.8948	2.04185	5.62796	0.996905
chr7	100093570	100093591	ATTGCACTTGTCTCGGTCTGA	MIMAT0000081	MIMAT0000081	hsa-miR-25-3p|1|0|	MI0000082	408	266	341	290	569	353	386	77	35.1607	21.6325	30.8077	22.8938	46.677	25.7419	28.9652	5.11745
chr7	100093569	100093591	ATTGCACTTGTCTCGGTCTGAC	MIMAT0000081	MIMAT0000081	hsa-miR-25-3p|1|1|	MI0000082	19	18	20	16	29	19	21	6	1.63738	1.46385	1.8069	1.2631	2.37897	1.38554	1.57583	0.398762
chr7	100093568	100093591	ATTGCACTTGTCTCGGTCTGACA	MIMAT0000081	MIMAT0000081	hsa-miR-25-3p|1|2|	MI0000082	7	6	5	1	7	14	2	0	0.603247	0.487952	0.451725	0.078944	0.574234	1.02092	0.150079	0
chr7	100093567	100093591	ATTGCACTTGTCTCGGTCTGACAG	MIMAT0000081	MIMAT0000081	hsa-miR-25-3p|1|3|	MI0000082	0	0	0	0	1	1	1	0	0	0	0	0	0.0820334	0.0729232	0.0750395	0
chr7	100093573	100093592	CATTGCACTTGTCTCGGTC	MIMAT0000081	MIMAT0000081	hsa-miR-25-3p|0|-3|	MI0000082	1125	480	493	406	1463	509	699	307	96.9504	39.0361	44.5401	32.0513	120.015	37.1179	52.4526	20.4033
chr7	100093572	100093592	CATTGCACTTGTCTCGGTCT	MIMAT0000081	MIMAT0000081	hsa-miR-25-3p|0|-2|	MI0000082	10212	2651	2629	1899	11107	1838	5991	1790	880.051	215.593	237.517	149.915	911.145	134.033	449.562	118.964
chr7	100093571	100093592	CATTGCACTTGTCTCGGTCTG	MIMAT0000081	MIMAT0000081	hsa-miR-25-3p|0|-1|	MI0000082	16937	3870	6087	4575	14754	3641	8215	1916	1459.6	314.729	549.931	361.169	1210.32	265.513	616.449	127.338
chr7	100093570	100093592	CATTGCACTTGTCTCGGTCTGA	MIMAT0000081	MIMAT0000081	hsa-miR-25-3p|0|0|	MI0000082	41083	27898	28255	23340	45132	31836	35593	12224	3540.45	2268.81	2552.7	1842.55	3702.33	2321.58	2670.88	812.411
chr7	100093569	100093592	CATTGCACTTGTCTCGGTCTGAC	MIMAT0000081	MIMAT0000081	hsa-miR-25-3p|0|1|	MI0000082	2326	2119	1732	1387	3074	2539	2557	934	200.45	172.328	156.478	109.495	252.171	185.152	191.876	62.074
chr7	100093568	100093592	CATTGCACTTGTCTCGGTCTGACA	MIMAT0000081	MIMAT0000081	hsa-miR-25-3p|0|2|	MI0000082	535	627	535	457	775	1184	720	288	46.1053	50.9909	48.3346	36.0774	63.5759	86.3411	54.0284	19.1406
chr7	100093567	100093592	CATTGCACTTGTCTCGGTCTGACAG	MIMAT0000081	MIMAT0000081	hsa-miR-25-3p|0|3|	MI0000082	16	24	30	29	31	71	35	6	1.37885	1.95181	2.71035	2.28938	2.54304	5.17755	2.62638	0.398762
chr7	100093572	100093593	GCATTGCACTTGTCTCGGTCT	MIMAT0000081	MIMAT0000081	hsa-miR-25-3p|-1|-2|	MI0000082	10	0	0	1	10	0	1	0	0.861781	0	0	0.078944	0.820334	0	0.0750395	0
chr7	100093571	100093593	GCATTGCACTTGTCTCGGTCTG	MIMAT0000081	MIMAT0000081	hsa-miR-25-3p|-1|-1|	MI0000082	10	0	0	0	0	0	1	0	0.861781	0	0	0	0	0	0.0750395	0
chr7	100093570	100093593	GCATTGCACTTGTCTCGGTCTGA	MIMAT0000081	MIMAT0000081	hsa-miR-25-3p|-1|0|	MI0000082	20	0	0	2	1	2	2	1	1.72356	0	0	0.157888	0.0820334	0.145846	0.150079	0.0664603
chr7	100093569	100093593	GCATTGCACTTGTCTCGGTCTGAC	MIMAT0000081	MIMAT0000081	hsa-miR-25-3p|-1|1|	MI0000082	0	0	0	1	1	0	0	0	0	0	0	0.078944	0.0820334	0	0	0
chr7	100093570	100093595	GGGCATTGCACTTGTCTCGGTCTGA	MIMAT0000081	MIMAT0000081	hsa-miR-25-3p|-3|0|	MI0000082	0	0	0	0	1	0	0	0	0	0	0	0	0.0820334	0	0	0
chr7	100093572	100093589	TGCACTTGTCTCGGTCT	MIMAT0000081	MIMAT0000081	hsa-miR-25-3p|3|-2|	MI0000082	0	0	1	0	0	0	0	0	0	0	0.0903451	0	0	0	0	0
chr7	100093571	100093589	TGCACTTGTCTCGGTCTG	MIMAT0000081	MIMAT0000081	hsa-miR-25-3p|3|-1|	MI0000082	0	0	20	0	0	0	1	0	0	0	1.8069	0	0	0	0.0750395	0
chr7	100093570	100093589	TGCACTTGTCTCGGTCTGA	MIMAT0000081	MIMAT0000081	hsa-miR-25-3p|3|0|	MI0000082	3	2	6	4	2	3	3	1	0.258534	0.162651	0.54207	0.315776	0.164067	0.21877	0.225118	0.0664603
chr7	100093568	100093589	TGCACTTGTCTCGGTCTGACA	MIMAT0000081	MIMAT0000081	hsa-miR-25-3p|3|2|	MI0000082	0	0	0	0	0	1	0	0	0	0	0	0	0	0.0729232	0	0
chr7	100093572	100093590	TTGCACTTGTCTCGGTCT	MIMAT0000081	MIMAT0000081	hsa-miR-25-3p|2|-2|	MI0000082	0	0	0	0	1	0	0	0	0	0	0	0	0.0820334	0	0	0
chr7	100093571	100093590	TTGCACTTGTCTCGGTCTG	MIMAT0000081	MIMAT0000081	hsa-miR-25-3p|2|-1|	MI0000082	0	0	0	0	2	1	1	1	0	0	0	0	0.164067	0.0729232	0.0750395	0.0664603
chr7	100093570	100093590	TTGCACTTGTCTCGGTCTGA	MIMAT0000081	MIMAT0000081	hsa-miR-25-3p|2|0|	MI0000082	10	0	4	3	3	5	7	1	0.861781	0	0.36138	0.236832	0.2461	0.364616	0.525276	0.0664603
chr7	100093569	100093590	TTGCACTTGTCTCGGTCTGAC	MIMAT0000081	MIMAT0000081	hsa-miR-25-3p|2|1|	MI0000082	3	1	0	0	0	0	0	0	0.258534	0.0813253	0	0	0	0	0	0
chr7	100093568	100093590	TTGCACTTGTCTCGGTCTGACA	MIMAT0000081	MIMAT0000081	hsa-miR-25-3p|2|2|	MI0000082	5	1	3	2	2	2	1	1	0.430891	0.0813253	0.271035	0.157888	0.164067	0.145846	0.0750395	0.0664603
chr12	57824660	57824676	AAGTAATCCAGGATAG	MIMAT0000082	MIMAT0000082	hsa-miR-26a-5p|-3|3|	MI0000750	20	0	0	1	20	0	9	0	1.72356	0	0	0.078944	1.64067	0	0.675355	0
chr12	57824659	57824676	AAGTAATCCAGGATAGG	MIMAT0000082	MIMAT0000082	hsa-miR-26a-5p|3|-2|	MI0000750	21	3	8	2	10	2	48	2	1.80974	0.243976	0.722761	0.157888	0.820334	0.145846	3.6019	0.132921
chr12	57824658	57824676	AAGTAATCCAGGATAGGC	MIMAT0000082	MIMAT0000082	hsa-miR-26a-5p|3|-1|	MI0000750	21	6	17	4	17	12	37	5	1.80974	0.487952	1.53587	0.315776	1.39457	0.875078	2.77646	0.332302
chr12	57824657	57824676	AAGTAATCCAGGATAGGCT	MIMAT0000082	MIMAT0000082	hsa-miR-26a-5p|3|0|	MI0000750	478	391	763	205	567	261	533	133	41.1931	31.7982	68.9333	16.1835	46.513	19.033	39.996	8.83923
chr12	57824656	57824676	AAGTAATCCAGGATAGGCTG	MIMAT0000082	MIMAT0000082	hsa-miR-26a-5p|3|1|	MI0000750	6	21	35	10	15	11	15	6	0.517069	1.70783	3.16208	0.78944	1.2305	0.802155	1.12559	0.398762
chr12	57824655	57824676	AAGTAATCCAGGATAGGCTGT	MIMAT0000082	MIMAT0000082	hsa-miR-26a-5p|3|2|	MI0000750	1	5	16	1	4	5	10	2	0.0861781	0.406626	1.44552	0.078944	0.328134	0.364616	0.750395	0.132921
chr12	57824654	57824676	AAGTAATCCAGGATAGGCTGTT	MIMAT0000082	MIMAT0000082	hsa-miR-26a-5p|3|3|	MI0000750	0	1	20	0	0	5	0	0	0	0.0813253	1.8069	0	0	0.364616	0	0
chr12	57824660	57824680	ATTCAAGTAATCCAGGATAG	MIMAT0000082	MIMAT0000082	hsa-miR-26a-5p|-1|-3|	MI0000750	0	0	0	0	0	0	1	0	0	0	0	0	0	0	0.0750395	0
chr12	57824659	57824680	ATTCAAGTAATCCAGGATAGG	MIMAT0000082	MIMAT0000082	hsa-miR-26a-5p|-1|-2|	MI0000750	0	0	0	0	0	0	1	0	0	0	0	0	0	0	0.0750395	0
chr12	57824658	57824680	ATTCAAGTAATCCAGGATAGGC	MIMAT0000082	MIMAT0000082	hsa-miR-26a-5p|-1|-1|	MI0000750	10	0	0	0	30	0	3	1	0.861781	0	0	0	2.461	0	0.225118	0.0664603
chr12	57824657	57824680	ATTCAAGTAATCCAGGATAGGCT	MIMAT0000082	MIMAT0000082	hsa-miR-26a-5p|-1|0|	MI0000750	2	11	14	3	14	6	19	10	0.172356	0.894578	1.26483	0.236832	1.14847	0.437539	1.42575	0.664603
chr12	57824656	57824680	ATTCAAGTAATCCAGGATAGGCTG	MIMAT0000082	MIMAT0000082	hsa-miR-26a-5p|-1|1|	MI0000750	0	0	10	0	10	0	0	1	0	0	0.903451	0	0.820334	0	0	0.0664603
chr12	57824660	57824677	CAAGTAATCCAGGATAG	MIMAT0000082	MIMAT0000082	hsa-miR-26a-5p|2|-3|	MI0000750	0	0	10	0	10	0	3	0	0	0	0.903451	0	0.820334	0	0.225118	0
chr12	57824659	57824677	CAAGTAATCCAGGATAGG	MIMAT0000082	MIMAT0000082	hsa-miR-26a-5p|2|-2|	MI0000750	4	1	10	0	3	1	6	0	0.344712	0.0813253	0.903451	0	0.2461	0.0729232	0.450237	0
chr12	57824658	57824677	CAAGTAATCCAGGATAGGC	MIMAT0000082	MIMAT0000082	hsa-miR-26a-5p|2|-1|	MI0000750	2	2	100	0	8	1	14	0	0.172356	0.162651	9.03451	0	0.656267	0.0729232	1.05055	0
chr12	57824657	57824677	CAAGTAATCCAGGATAGGCT	MIMAT0000082	MIMAT0000082	hsa-miR-26a-5p|2|0|	MI0000750	89	103	199	57	127	66	145	49	7.66985	8.3765	17.9787	4.49981	10.4182	4.81293	10.8807	3.25656
chr12	57824656	57824677	CAAGTAATCCAGGATAGGCTG	MIMAT0000082	MIMAT0000082	hsa-miR-26a-5p|2|1|	MI0000750	4	4	5	4	6	2	4	3	0.344712	0.325301	0.451725	0.315776	0.492201	0.145846	0.300158	0.199381
chr12	57824655	57824677	CAAGTAATCCAGGATAGGCTGT	MIMAT0000082	MIMAT0000082	hsa-miR-26a-5p|2|2|	MI0000750	0	1	50	0	10	0	2	1	0	0.0813253	4.51725	0	0.820334	0	0.150079	0.0664603
chr12	57824654	57824677	CAAGTAATCCAGGATAGGCTGTT	MIMAT0000082	MIMAT0000082	hsa-miR-26a-5p|2|3|	MI0000750	0	1	0	0	0	0	0	0	0	0.0813253	0	0	0	0	0	0
chr12	57824658	57824681	GATTCAAGTAATCCAGGATAGGC	MIMAT0000082	MIMAT0000082	hsa-miR-26a-5p|-2|-1|	MI0000750	0	0	0	0	0	1	0	0	0	0	0	0	0	0.0729232	0	0
chr12	57824657	57824681	GATTCAAGTAATCCAGGATAGGCT	MIMAT0000082	MIMAT0000082	hsa-miR-26a-5p|-2|0|	MI0000750	0	0	0	0	0	0	0	1	0	0	0	0	0	0	0	0.0664603
chr12	57824658	57824682	GGATTCAAGTAATCCAGGATAGGC	MIMAT0000082	MIMAT0000082	hsa-miR-26a-5p|-3|-1|	MI0000750	0	0	0	0	10	0	1	0	0	0	0	0	0.820334	0	0.0750395	0
chr12	57824657	57824682	GGATTCAAGTAATCCAGGATAGGCT	MIMAT0000082	MIMAT0000082	hsa-miR-26a-5p|-3|0|	MI0000750	3	3	10	0	15	2	28	1	0.258534	0.243976	0.903451	0	1.2305	0.145846	2.10111	0.0664603
chr12	57824660	57824678	TCAAGTAATCCAGGATAG	MIMAT0000082	MIMAT0000082	hsa-miR-26a-5p|1|-3|	MI0000750	10	0	10	0	10	0	2	0	0.861781	0	0.903451	0	0.820334	0	0.150079	0
chr12	57824659	57824678	TCAAGTAATCCAGGATAGG	MIMAT0000082	MIMAT0000082	hsa-miR-26a-5p|1|-2|	MI0000750	3	1	20	0	1	2	8	2	0.258534	0.0813253	1.8069	0	0.0820334	0.145846	0.600316	0.132921
chr12	57824658	57824678	TCAAGTAATCCAGGATAGGC	MIMAT0000082	MIMAT0000082	hsa-miR-26a-5p|1|-1|	MI0000750	12	11	17	2	9	2	20	13	1.03414	0.894578	1.53587	0.157888	0.738301	0.145846	1.50079	0.863984
chr12	57824657	57824678	TCAAGTAATCCAGGATAGGCT	MIMAT0000082	MIMAT0000082	hsa-miR-26a-5p|1|0|	MI0000750	303	145	411	91	234	94	360	272	26.112	11.7922	37.1318	7.1839	19.1958	6.85478	27.0142	18.0772
chr12	57824656	57824678	TCAAGTAATCCAGGATAGGCTG	MIMAT0000082	MIMAT0000082	hsa-miR-26a-5p|1|1|	MI0000750	30	19	60	10	21	13	40	37	2.58534	1.54518	5.4207	0.78944	1.7227	0.948001	3.00158	2.45903
chr12	57824655	57824678	TCAAGTAATCCAGGATAGGCTGT	MIMAT0000082	MIMAT0000082	hsa-miR-26a-5p|1|2|	MI0000750	0	3	7	1	4	10	0	1	0	0.243976	0.632416	0.078944	0.328134	0.729232	0	0.0664603
chr12	57824654	57824678	TCAAGTAATCCAGGATAGGCTGTT	MIMAT0000082	MIMAT0000082	hsa-miR-26a-5p|1|3|	MI0000750	0	0	0	1	0	0	0	0	0	0	0	0.078944	0	0	0	0
chr12	57824660	57824679	TTCAAGTAATCCAGGATAG	MIMAT0000082	MIMAT0000082	hsa-miR-26a-5p|0|-3|	MI0000750	961	269	616	177	631	219	6369	161	82.8172	21.8765	55.6526	13.9731	51.7631	15.9702	477.926	10.7001
chr12	57824659	57824679	TTCAAGTAATCCAGGATAGG	MIMAT0000082	MIMAT0000082	hsa-miR-26a-5p|0|-2|	MI0000750	5791	1802	2965	878	3369	1258	26605	858	499.057	146.548	267.873	69.3128	276.371	91.7374	1996.43	57.023
chr12	57824658	57824679	TTCAAGTAATCCAGGATAGGC	MIMAT0000082	MIMAT0000082	hsa-miR-26a-5p|0|-1|	MI0000750	8256	5947	10977	3968	9642	3934	28671	3517	711.486	483.641	991.718	313.25	790.966	286.88	2151.46	233.741
chr12	57824657	57824679	TTCAAGTAATCCAGGATAGGCT	MIMAT0000082	MIMAT0000082	hsa-miR-26a-5p|0|0|	MI0000750	180943	208000	410939	133678	241405	146553	435682	119116	15593.3	16915.7	37126.3	10553.1	19803.3	10687.1	32693.4	7916.49
chr12	57824656	57824679	TTCAAGTAATCCAGGATAGGCTG	MIMAT0000082	MIMAT0000082	hsa-miR-26a-5p|0|1|	MI0000750	4888	18188	27480	7347	11320	7673	15962	6242	421.239	1479.14	2482.68	580.001	928.618	559.54	1197.78	414.845
chr12	57824655	57824679	TTCAAGTAATCCAGGATAGGCTGT	MIMAT0000082	MIMAT0000082	hsa-miR-26a-5p|0|2|	MI0000750	446	5250	8756	1202	2011	1972	3922	1365	38.4354	426.958	791.062	94.8907	164.969	143.805	294.305	90.7184
chr12	57824654	57824679	TTCAAGTAATCCAGGATAGGCTGTT	MIMAT0000082	MIMAT0000082	hsa-miR-26a-5p|0|3|	MI0000750	39	656	1130	115	221	224	635	162	3.36095	53.3494	102.09	9.07856	18.1294	16.3348	47.6501	10.7666
chr3	37969415	37969431	AAGTAATCCAGGATAG	MIMAT0000082_1	MIMAT0000082	hsa-miR-26a-5p|3|-3|	MI0000083	10	0	0	10	0	0	3	0	0.861781	0	0	0.78944	0	0	0.225118	0
chr3	37969415	37969432	AAGTAATCCAGGATAGG	MIMAT0000082_1	MIMAT0000082	hsa-miR-26a-5p|3|-2|	MI0000083	30	0	0	1	20	0	7	0	2.58534	0	0	0.078944	1.64067	0	0.525276	0
chr3	37969415	37969433	AAGTAATCCAGGATAGGC	MIMAT0000082_1	MIMAT0000082	hsa-miR-26a-5p|3|-1|	MI0000083	9	2	2	1	12	2	15	0	0.775603	0.162651	0.18069	0.078944	0.984401	0.145846	1.12559	0
chr3	37969415	37969434	AAGTAATCCAGGATAGGCT	MIMAT0000082_1	MIMAT0000082	hsa-miR-26a-5p|3|0|	MI0000083	140	156	241	75	185	91	190	66	12.0649	12.6867	21.7732	5.9208	15.1762	6.63601	14.2575	4.38638
chr3	37969415	37969435	AAGTAATCCAGGATAGGCTG	MIMAT0000082_1	MIMAT0000082	hsa-miR-26a-5p|3|1|	MI0000083	4	7	11	3	6	4	5	3	0.344712	0.569277	0.993796	0.236832	0.492201	0.291693	0.375197	0.199381
chr3	37969415	37969436	AAGTAATCCAGGATAGGCTGT	MIMAT0000082_1	MIMAT0000082	hsa-miR-26a-5p|3|2|	MI0000083	0	3	6	1	5	1	2	0	0	0.243976	0.54207	0.078944	0.410167	0.0729232	0.150079	0
chr3	37969414	37969431	CAAGTAATCCAGGATAG	MIMAT0000082_1	MIMAT0000082	hsa-miR-26a-5p|2|-3|	MI0000083	0	0	1	0	0	0	0	0	0	0	0.0903451	0	0	0	0	0
chr3	37969414	37969432	CAAGTAATCCAGGATAGG	MIMAT0000082_1	MIMAT0000082	hsa-miR-26a-5p|2|-2|	MI0000083	0	10	0	0	30	0	2	1	0	0.813253	0	0	2.461	0	0.150079	0.0664603
chr3	37969414	37969433	CAAGTAATCCAGGATAGGC	MIMAT0000082_1	MIMAT0000082	hsa-miR-26a-5p|2|-1|	MI0000083	10	0	0	0	10	0	2	1	0.861781	0	0	0	0.820334	0	0.150079	0.0664603
chr3	37969414	37969434	CAAGTAATCCAGGATAGGCT	MIMAT0000082_1	MIMAT0000082	hsa-miR-26a-5p|2|0|	MI0000083	28	30	57	17	40	18	53	11	2.41299	2.43976	5.14967	1.34205	3.28134	1.31262	3.97709	0.731064
chr3	37969414	37969435	CAAGTAATCCAGGATAGGCTG	MIMAT0000082_1	MIMAT0000082	hsa-miR-26a-5p|2|1|	MI0000083	0	2	40	0	2	1	1	1	0	0.162651	3.6138	0	0.164067	0.0729232	0.0750395	0.0664603
chr3	37969414	37969436	CAAGTAATCCAGGATAGGCTGT	MIMAT0000082_1	MIMAT0000082	hsa-miR-26a-5p|2|2|	MI0000083	0	1	30	0	10	0	0	1	0	0.0813253	2.71035	0	0.820334	0	0	0.0664603
chr3	37969414	37969437	CAAGTAATCCAGGATAGGCTGTG	MIMAT0000082_1	MIMAT0000082	hsa-miR-26a-5p|2|3|	MI0000083	0	1	1	0	0	0	0	0	0	0.0813253	0.0903451	0	0	0	0	0
chr3	37969410	37969434	CGTTCAAGTAATCCAGGATAGGCT	MIMAT0000082_1	MIMAT0000082	hsa-miR-26a-5p|-2|0|	MI0000083	0	0	0	10	0	0	3	0	0	0	0	0.78944	0	0	0.225118	0
chr3	37969411	37969433	GTTCAAGTAATCCAGGATAGGC	MIMAT0000082_1	MIMAT0000082	hsa-miR-26a-5p|-1|-1|	MI0000083	0	0	1	0	0	0	0	0	0	0	0.0903451	0	0	0	0	0
chr3	37969411	37969434	GTTCAAGTAATCCAGGATAGGCT	MIMAT0000082_1	MIMAT0000082	hsa-miR-26a-5p|-1|0|	MI0000083	0	0	0	0	1	0	0	0	0	0	0	0	0.0820334	0	0	0
chr3	37969413	37969431	TCAAGTAATCCAGGATAG	MIMAT0000082_1	MIMAT0000082	hsa-miR-26a-5p|1|-3|	MI0000083	0	0	1	0	0	0	0	0	0	0	0.0903451	0	0	0	0	0
chr3	37969413	37969432	TCAAGTAATCCAGGATAGG	MIMAT0000082_1	MIMAT0000082	hsa-miR-26a-5p|1|-2|	MI0000083	3	10	0	2	10	0	3	1	0.258534	0.813253	0	0.157888	0.820334	0	0.225118	0.0664603
chr3	37969413	37969433	TCAAGTAATCCAGGATAGGC	MIMAT0000082_1	MIMAT0000082	hsa-miR-26a-5p|1|-1|	MI0000083	3	3	60	0	10	0	6	2	0.258534	0.243976	5.4207	0	0.820334	0	0.450237	0.132921
chr3	37969413	37969434	TCAAGTAATCCAGGATAGGCT	MIMAT0000082_1	MIMAT0000082	hsa-miR-26a-5p|1|0|	MI0000083	127	53	136	28	65	40	112	88	10.9446	4.31024	12.2869	2.21043	5.33217	2.91693	8.40442	5.84851
chr3	37969413	37969435	TCAAGTAATCCAGGATAGGCTG	MIMAT0000082_1	MIMAT0000082	hsa-miR-26a-5p|1|1|	MI0000083	14	9	26	2	6	4	16	7	1.20649	0.731927	2.34897	0.157888	0.492201	0.291693	1.20063	0.465222
chr3	37969413	37969436	TCAAGTAATCCAGGATAGGCTGT	MIMAT0000082_1	MIMAT0000082	hsa-miR-26a-5p|1|2|	MI0000083	0	1	5	10	0	1	1	2	0	0.0813253	0.451725	0.78944	0	0.0729232	0.0750395	0.132921
chr3	37969412	37969431	TTCAAGTAATCCAGGATAG	MIMAT0000082_1	MIMAT0000082	hsa-miR-26a-5p|0|-3|	MI0000083	354	82	193	51	207	79	2225	57	30.507	6.66867	17.4366	4.02614	16.9809	5.76093	166.963	3.78824
chr3	37969412	37969432	TTCAAGTAATCCAGGATAGG	MIMAT0000082_1	MIMAT0000082	hsa-miR-26a-5p|0|-2|	MI0000083	1917	589	951	257	1095	390	8909	302	165.203	47.9006	85.9182	20.2886	89.8266	28.44	668.527	20.071
chr3	37969412	37969433	TTCAAGTAATCCAGGATAGGC	MIMAT0000082_1	MIMAT0000082	hsa-miR-26a-5p|0|-1|	MI0000083	2741	2069	3617	1275	3140	1329	9466	1199	236.214	168.262	326.778	100.654	257.585	96.9149	710.324	79.686
chr3	37969412	37969434	TTCAAGTAATCCAGGATAGGCT	MIMAT0000082_1	MIMAT0000082	hsa-miR-26a-5p|0|0|	MI0000083	60021	69129	136725	44518	80730	49122	145287	39946	5172.5	5621.94	12352.4	3514.43	6622.56	3582.13	10902.3	2654.82
chr3	37969412	37969435	TTCAAGTAATCCAGGATAGGCTG	MIMAT0000082_1	MIMAT0000082	hsa-miR-26a-5p|0|1|	MI0000083	1617	6037	9079	2430	3740	2570	5390	2092	139.35	490.961	820.243	191.834	306.805	187.413	404.463	139.035
chr3	37969412	37969436	TTCAAGTAATCCAGGATAGGCTGT	MIMAT0000082_1	MIMAT0000082	hsa-miR-26a-5p|0|2|	MI0000083	165	1795	2821	446	733	627	1317	470	14.2194	145.979	254.863	35.209	60.1305	45.7228	98.827	31.2364
chr3	37969412	37969437	TTCAAGTAATCCAGGATAGGCTGTG	MIMAT0000082_1	MIMAT0000082	hsa-miR-26a-5p|0|3|	MI0000083	6	23	54	10	11	12	38	14	0.517069	1.87048	4.87863	0.78944	0.902368	0.875078	2.8515	0.930445
chr2	218402659	218402675	AAGTAATTCAGGATAG	MIMAT0000083	MIMAT0000083	hsa-miR-26b-5p|3|-2|	MI0000084	0	0	0	0	0	1	1	0	0	0	0	0	0	0.0729232	0.0750395	0
chr2	218402659	218402676	AAGTAATTCAGGATAGG	MIMAT0000083	MIMAT0000083	hsa-miR-26b-5p|3|-1|	MI0000084	100	0	0	5	7	3	10	0	8.61781	0	0	0.39472	0.574234	0.21877	0.750395	0
chr2	218402659	218402677	AAGTAATTCAGGATAGGT	MIMAT0000083	MIMAT0000083	hsa-miR-26b-5p|3|0|	MI0000084	70	10	28	32	63	28	97	31	6.03247	0.813253	2.52966	2.52621	5.16811	2.04185	7.27883	2.06027
chr2	218402659	218402678	AAGTAATTCAGGATAGGTT	MIMAT0000083	MIMAT0000083	hsa-miR-26b-5p|3|1|	MI0000084	118	51	143	105	151	120	98	98	10.169	4.14759	12.9193	8.28912	12.387	8.75078	7.35387	6.51311
chr2	218402659	218402679	AAGTAATTCAGGATAGGTTG	MIMAT0000083	MIMAT0000083	hsa-miR-26b-5p|3|2|	MI0000084	6	10	22	13	26	16	17	16	0.517069	0.813253	1.98759	1.02627	2.13287	1.16677	1.27567	1.06337
chr2	218402659	218402680	AAGTAATTCAGGATAGGTTGT	MIMAT0000083	MIMAT0000083	hsa-miR-26b-5p|3|3|	MI0000084	10	0	30	0	0	2	1	0	0.861781	0	2.71035	0	0	0.145846	0.0750395	0
chr2	218402654	218402676	AGTTCAAGTAATTCAGGATAGG	MIMAT0000083	MIMAT0000083	hsa-miR-26b-5p|-2|-1|	MI0000084	0	0	0	0	1	0	0	0	0	0	0	0	0.0820334	0	0	0
chr2	218402654	218402678	AGTTCAAGTAATTCAGGATAGGTT	MIMAT0000083	MIMAT0000083	hsa-miR-26b-5p|-2|1|	MI0000084	0	0	0	0	1	0	0	0	0	0	0	0	0.0820334	0	0	0
chr2	218402658	218402676	CAAGTAATTCAGGATAGG	MIMAT0000083	MIMAT0000083	hsa-miR-26b-5p|2|-1|	MI0000084	10	0	0	0	20	0	2	0	0.861781	0	0	0	1.64067	0	0.150079	0
chr2	218402658	218402677	CAAGTAATTCAGGATAGGT	MIMAT0000083	MIMAT0000083	hsa-miR-26b-5p|2|0|	MI0000084	8	2	3	2	6	5	5	1	0.689425	0.162651	0.271035	0.157888	0.492201	0.364616	0.375197	0.0664603
chr2	218402658	218402678	CAAGTAATTCAGGATAGGTT	MIMAT0000083	MIMAT0000083	hsa-miR-26b-5p|2|1|	MI0000084	11	8	14	12	10	13	9	2	0.947959	0.650602	1.26483	0.947328	0.820334	0.948001	0.675355	0.132921
chr2	218402658	218402679	CAAGTAATTCAGGATAGGTTG	MIMAT0000083	MIMAT0000083	hsa-miR-26b-5p|2|2|	MI0000084	1	1	1	3	1	4	2	0	0.0861781	0.0813253	0.0903451	0.236832	0.0820334	0.291693	0.150079	0
chr2	218402658	218402680	CAAGTAATTCAGGATAGGTTGT	MIMAT0000083	MIMAT0000083	hsa-miR-26b-5p|2|3|	MI0000084	10	0	0	2	1	0	0	0	0.861781	0	0	0.157888	0.0820334	0	0	0
chr2	218402655	218402677	GTTCAAGTAATTCAGGATAGGT	MIMAT0000083	MIMAT0000083	hsa-miR-26b-5p|-1|0|	MI0000084	0	0	0	0	0	2	0	0	0	0	0	0	0	0.145846	0	0
chr2	218402655	218402678	GTTCAAGTAATTCAGGATAGGTT	MIMAT0000083	MIMAT0000083	hsa-miR-26b-5p|-1|1|	MI0000084	0	0	0	0	20	0	2	1	0	0	0	0	1.64067	0	0.150079	0.0664603
chr2	218402655	218402679	GTTCAAGTAATTCAGGATAGGTTG	MIMAT0000083	MIMAT0000083	hsa-miR-26b-5p|-1|2|	MI0000084	0	0	1	0	0	0	0	0	0	0	0.0903451	0	0	0	0	0
chr2	218402657	218402676	TCAAGTAATTCAGGATAGG	MIMAT0000083	MIMAT0000083	hsa-miR-26b-5p|1|-1|	MI0000084	0	0	20	0	10	0	2	0	0	0	1.8069	0	0.820334	0	0.150079	0
chr2	218402657	218402677	TCAAGTAATTCAGGATAGGT	MIMAT0000083	MIMAT0000083	hsa-miR-26b-5p|1|0|	MI0000084	50	0	5	3	5	3	9	1	4.30891	0	0.451725	0.236832	0.410167	0.21877	0.675355	0.0664603
chr2	218402657	218402678	TCAAGTAATTCAGGATAGGTT	MIMAT0000083	MIMAT0000083	hsa-miR-26b-5p|1|1|	MI0000084	5	4	12	14	14	9	7	8	0.430891	0.325301	1.08414	1.10522	1.14847	0.656309	0.525276	0.531683
chr2	218402657	218402679	TCAAGTAATTCAGGATAGGTTG	MIMAT0000083	MIMAT0000083	hsa-miR-26b-5p|1|2|	MI0000084	2	2	5	1	1	2	5	3	0.172356	0.162651	0.451725	0.078944	0.0820334	0.145846	0.375197	0.199381
chr2	218402657	218402680	TCAAGTAATTCAGGATAGGTTGT	MIMAT0000083	MIMAT0000083	hsa-miR-26b-5p|1|3|	MI0000084	0	10	0	1	3	1	0	0	0	0.813253	0	0.078944	0.2461	0.0729232	0	0
chr2	218402656	218402674	TTCAAGTAATTCAGGATA	MIMAT0000083	MIMAT0000083	hsa-miR-26b-5p|0|-3|	MI0000084	14	10	17	20	42	20	51	19	1.20649	0.813253	1.53587	1.57888	3.4454	1.45846	3.82701	1.26275
chr2	218402656	218402675	TTCAAGTAATTCAGGATAG	MIMAT0000083	MIMAT0000083	hsa-miR-26b-5p|0|-2|	MI0000084	112	19	36	53	94	57	297	25	9.65195	1.54518	3.25242	4.18403	7.71114	4.15662	22.2867	1.66151
chr2	218402656	218402676	TTCAAGTAATTCAGGATAGG	MIMAT0000083	MIMAT0000083	hsa-miR-26b-5p|0|-1|	MI0000084	2569	345	792	1067	2157	1427	5643	485	221.392	28.0572	71.5533	84.2332	176.946	104.061	423.448	32.2333
chr2	218402656	218402677	TTCAAGTAATTCAGGATAGGT	MIMAT0000083	MIMAT0000083	hsa-miR-26b-5p|0|0|	MI0000084	13101	2607	5786	6554	12617	5965	21555	3073	1129.02	212.015	522.737	517.399	1035.02	434.987	1617.48	204.233
chr2	218402656	218402678	TTCAAGTAATTCAGGATAGGTT	MIMAT0000083	MIMAT0000083	hsa-miR-26b-5p|0|1|	MI0000084	17275	8365	17774	14813	18420	14302	22076	8526	1488.73	680.286	1605.79	1169.4	1511.06	1042.95	1656.57	566.641
chr2	218402656	218402679	TTCAAGTAATTCAGGATAGGTTG	MIMAT0000083	MIMAT0000083	hsa-miR-26b-5p|0|2|	MI0000084	2133	2379	4885	3427	5552	4475	5951	1909	183.818	193.473	441.336	270.541	455.45	326.331	446.56	126.873
chr2	218402656	218402680	TTCAAGTAATTCAGGATAGGTTGT	MIMAT0000083	MIMAT0000083	hsa-miR-26b-5p|0|3|	MI0000084	125	312	655	273	415	549	763	156	10.7723	25.3735	59.176	21.5517	34.0439	40.0348	57.2551	10.3678
chr19	13836448	13836464	ACAGTGGCTAAGTTCC	MIMAT0000084	MIMAT0000084	hsa-miR-27a-3p|3|-2|	MI0000085	4	1	1	2	5	8	3	0	0.344712	0.0813253	0.0903451	0.157888	0.410167	0.583386	0.225118	0
chr19	13836447	13836464	ACAGTGGCTAAGTTCCG	MIMAT0000084	MIMAT0000084	hsa-miR-27a-3p|3|-1|	MI0000085	105	42	19	17	77	89	113	63	9.0487	3.41566	1.71656	1.34205	6.31657	6.49016	8.47946	4.187
chr19	13836446	13836464	ACAGTGGCTAAGTTCCGC	MIMAT0000084	MIMAT0000084	hsa-miR-27a-3p|3|0|	MI0000085	18	22	6	17	34	46	10	37	1.55121	1.78916	0.54207	1.34205	2.78914	3.35447	0.750395	2.45903
chr19	13836445	13836464	ACAGTGGCTAAGTTCCGCC	MIMAT0000084	MIMAT0000084	hsa-miR-27a-3p|3|1|	MI0000085	2	30	0	4	3	3	2	8	0.172356	2.43976	0	0.315776	0.2461	0.21877	0.150079	0.531683
chr19	13836444	13836464	ACAGTGGCTAAGTTCCGCCC	MIMAT0000084	MIMAT0000084	hsa-miR-27a-3p|3|2|	MI0000085	1	10	0	0	0	0	1	4	0.0861781	0.813253	0	0	0	0	0.0750395	0.265841
chr19	13836449	13836465	CACAGTGGCTAAGTTC	MIMAT0000084	MIMAT0000084	hsa-miR-27a-3p|2|-3|	MI0000085	10	0	10	0	0	0	0	1	0.861781	0	0.903451	0	0	0	0	0.0664603
chr19	13836448	13836465	CACAGTGGCTAAGTTCC	MIMAT0000084	MIMAT0000084	hsa-miR-27a-3p|2|-2|	MI0000085	1	1	10	0	1	4	1	0	0.0861781	0.0813253	0.903451	0	0.0820334	0.291693	0.0750395	0
chr19	13836447	13836465	CACAGTGGCTAAGTTCCG	MIMAT0000084	MIMAT0000084	hsa-miR-27a-3p|2|-1|	MI0000085	16	9	1	7	13	21	15	14	1.37885	0.731927	0.0903451	0.552608	1.06643	1.53139	1.12559	0.930445
chr19	13836446	13836465	CACAGTGGCTAAGTTCCGC	MIMAT0000084	MIMAT0000084	hsa-miR-27a-3p|2|0|	MI0000085	7	9	3	10	2	5	9	12	0.603247	0.731927	0.271035	0.78944	0.164067	0.364616	0.675355	0.797524
chr19	13836445	13836465	CACAGTGGCTAAGTTCCGCC	MIMAT0000084	MIMAT0000084	hsa-miR-27a-3p|2|1|	MI0000085	0	0	0	20	0	2	1	2	0	0	0	1.57888	0	0.145846	0.0750395	0.132921
chr19	13836444	13836465	CACAGTGGCTAAGTTCCGCCC	MIMAT0000084	MIMAT0000084	hsa-miR-27a-3p|2|2|	MI0000085	0	0	10	0	0	2	0	0	0	0	0.903451	0	0	0.145846	0	0
chr19	13836447	13836470	GTGTTCACAGTGGCTAAGTTCCG	MIMAT0000084	MIMAT0000084	hsa-miR-27a-3p|-3|-1|	MI0000085	0	0	0	0	0	0	0	1	0	0	0	0	0	0	0	0.0664603
chr19	13836449	13836468	GTTCACAGTGGCTAAGTTC	MIMAT0000084	MIMAT0000084	hsa-miR-27a-3p|-1|-3|	MI0000085	28	10	20	11	10	11	38	17	2.41299	0.813253	1.8069	0.868384	0.820334	0.802155	2.8515	1.12983
chr19	13836448	13836468	GTTCACAGTGGCTAAGTTCC	MIMAT0000084	MIMAT0000084	hsa-miR-27a-3p|-1|-2|	MI0000085	7	4	40	0	4	5	4	5	0.603247	0.325301	3.6138	0	0.328134	0.364616	0.300158	0.332302
chr19	13836447	13836468	GTTCACAGTGGCTAAGTTCCG	MIMAT0000084	MIMAT0000084	hsa-miR-27a-3p|-1|-1|	MI0000085	7	8	3	3	13	9	23	7	0.603247	0.650602	0.271035	0.236832	1.06643	0.656309	1.72591	0.465222
chr19	13836446	13836468	GTTCACAGTGGCTAAGTTCCGC	MIMAT0000084	MIMAT0000084	hsa-miR-27a-3p|-1|0|	MI0000085	4	3	5	3	4	8	8	4	0.344712	0.243976	0.451725	0.236832	0.328134	0.583386	0.600316	0.265841
chr19	13836445	13836468	GTTCACAGTGGCTAAGTTCCGCC	MIMAT0000084	MIMAT0000084	hsa-miR-27a-3p|-1|1|	MI0000085	5	2	16	7	3	2	1	4	0.430891	0.162651	1.44552	0.552608	0.2461	0.145846	0.0750395	0.265841
chr19	13836444	13836468	GTTCACAGTGGCTAAGTTCCGCCC	MIMAT0000084	MIMAT0000084	hsa-miR-27a-3p|-1|2|	MI0000085	0	3	20	0	0	0	1	6	0	0.243976	1.8069	0	0	0	0.0750395	0.398762
chr19	13836449	13836466	TCACAGTGGCTAAGTTC	MIMAT0000084	MIMAT0000084	hsa-miR-27a-3p|1|-3|	MI0000085	10	0	0	3	20	0	2	0	0.861781	0	0	0.236832	1.64067	0	0.150079	0
chr19	13836448	13836466	TCACAGTGGCTAAGTTCC	MIMAT0000084	MIMAT0000084	hsa-miR-27a-3p|1|-2|	MI0000085	5	1	10	0	1	5	1	2	0.430891	0.0813253	0.903451	0	0.0820334	0.364616	0.0750395	0.132921
chr19	13836447	13836466	TCACAGTGGCTAAGTTCCG	MIMAT0000084	MIMAT0000084	hsa-miR-27a-3p|1|-1|	MI0000085	18	9	3	2	19	7	6	4	1.55121	0.731927	0.271035	0.157888	1.55864	0.510462	0.450237	0.265841
chr19	13836446	13836466	TCACAGTGGCTAAGTTCCGC	MIMAT0000084	MIMAT0000084	hsa-miR-27a-3p|1|0|	MI0000085	5	3	2	4	5	100	0	5	0.430891	0.243976	0.18069	0.315776	0.410167	7.29232	0	0.332302
chr19	13836445	13836466	TCACAGTGGCTAAGTTCCGCC	MIMAT0000084	MIMAT0000084	hsa-miR-27a-3p|1|1|	MI0000085	4	7	4	1	4	3	2	8	0.344712	0.569277	0.36138	0.078944	0.328134	0.21877	0.150079	0.531683
chr19	13836444	13836466	TCACAGTGGCTAAGTTCCGCCC	MIMAT0000084	MIMAT0000084	hsa-miR-27a-3p|1|2|	MI0000085	3	19	5	16	5	40	0	22	0.258534	1.54518	0.451725	1.2631	0.410167	2.91693	0	1.46213
chr19	13836449	13836469	TGTTCACAGTGGCTAAGTTC	MIMAT0000084	MIMAT0000084	hsa-miR-27a-3p|-2|-3|	MI0000085	20	0	0	2	1	2	2	0	1.72356	0	0	0.157888	0.0820334	0.145846	0.150079	0
chr19	13836448	13836469	TGTTCACAGTGGCTAAGTTCC	MIMAT0000084	MIMAT0000084	hsa-miR-27a-3p|-2|-2|	MI0000085	40	0	0	1	1	4	5	1	3.44712	0	0	0.078944	0.0820334	0.291693	0.375197	0.0664603
chr19	13836447	13836469	TGTTCACAGTGGCTAAGTTCCG	MIMAT0000084	MIMAT0000084	hsa-miR-27a-3p|-2|-1|	MI0000085	80	0	1	4	22	8	14	6	6.89425	0	0.0903451	0.315776	1.80474	0.583386	1.05055	0.398762
chr19	13836446	13836469	TGTTCACAGTGGCTAAGTTCCGC	MIMAT0000084	MIMAT0000084	hsa-miR-27a-3p|-2|0|	MI0000085	30	0	5	2	13	3	6	3	2.58534	0	0.451725	0.157888	1.06643	0.21877	0.450237	0.199381
chr19	13836445	13836469	TGTTCACAGTGGCTAAGTTCCGCC	MIMAT0000084	MIMAT0000084	hsa-miR-27a-3p|-2|1|	MI0000085	10	0	0	2	1	3	0	0	0.861781	0	0	0.157888	0.0820334	0.21877	0	0
chr19	13836449	13836467	TTCACAGTGGCTAAGTTC	MIMAT0000084	MIMAT0000084	hsa-miR-27a-3p|0|-3|	MI0000085	3663	2389	1443	1267	4309	3646	5912	2273	315.67	194.286	130.368	100.022	353.482	265.878	443.633	151.064
chr19	13836448	13836467	TTCACAGTGGCTAAGTTCC	MIMAT0000084	MIMAT0000084	hsa-miR-27a-3p|0|-2|	MI0000085	6884	4384	1845	3876	7770	10507	8555	6290	593.25	356.53	166.687	305.987	637.4	766.204	641.963	418.036
chr19	13836447	13836467	TTCACAGTGGCTAAGTTCCG	MIMAT0000084	MIMAT0000084	hsa-miR-27a-3p|0|-1|	MI0000085	72050	39114	9354	18073	53263	66164	92070	58853	6209.13	3180.96	845.088	1426.75	4369.35	4824.89	6908.89	3911.39
chr19	13836446	13836467	TTCACAGTGGCTAAGTTCCGC	MIMAT0000084	MIMAT0000084	hsa-miR-27a-3p|0|0|	MI0000085	14192	23285	8684	21108	20452	48014	19486	37108	1223.04	1893.66	784.557	1666.35	1677.75	3501.33	1462.22	2466.21
chr19	13836445	13836467	TTCACAGTGGCTAAGTTCCGCC	MIMAT0000084	MIMAT0000084	hsa-miR-27a-3p|0|1|	MI0000085	2101	7495	1763	3484	2822	5227	3573	9908	181.06	609.533	159.278	275.041	231.498	381.17	268.116	658.489
chr19	13836444	13836467	TTCACAGTGGCTAAGTTCCGCCC	MIMAT0000084	MIMAT0000084	hsa-miR-27a-3p|0|2|	MI0000085	212	857	235	585	357	723	456	1416	18.2698	69.6958	21.2311	46.1822	29.2859	52.7235	34.218	94.1078
chr19	13836443	13836467	TTCACAGTGGCTAAGTTCCGCCCC	MIMAT0000084	MIMAT0000084	hsa-miR-27a-3p|0|3|	MI0000085	5	32	8	24	11	55	14	57	0.430891	2.60241	0.722761	1.89466	0.902368	4.01078	1.05055	3.78824
chr3	188688793	188688812	AAGGAGCTCACAGTCTATT	MIMAT0000085	MIMAT0000085	hsa-miR-28-5p|0|-3|	MI0000086	12	7	11	19	29	9	34	8	1.03414	0.569277	0.993796	1.49994	2.37897	0.656309	2.55134	0.531683
chr3	188688793	188688813	AAGGAGCTCACAGTCTATTG	MIMAT0000085	MIMAT0000085	hsa-miR-28-5p|0|-2|	MI0000086	308	273	420	459	590	164	684	285	26.5429	22.2018	37.9449	36.2353	48.3997	11.9594	51.327	18.9412
chr3	188688793	188688814	AAGGAGCTCACAGTCTATTGA	MIMAT0000085	MIMAT0000085	hsa-miR-28-5p|0|-1|	MI0000086	549	1090	1339	1610	1377	398	1509	916	47.3118	88.6446	120.972	127.1	112.96	29.0234	113.235	60.8777
chr3	188688793	188688815	AAGGAGCTCACAGTCTATTGAG	MIMAT0000085	MIMAT0000085	hsa-miR-28-5p|0|0|	MI0000086	5070	10310	12215	15116	10294	4186	11847	11895	436.923	838.464	1103.57	1193.32	844.452	305.256	888.993	790.546
chr3	188688793	188688816	AAGGAGCTCACAGTCTATTGAGT	MIMAT0000085	MIMAT0000085	hsa-miR-28-5p|0|1|	MI0000086	334	1397	802	1602	972	400	871	1728	28.7835	113.611	72.4568	126.468	79.7365	29.1693	65.3594	114.843
chr3	188688793	188688817	AAGGAGCTCACAGTCTATTGAGTT	MIMAT0000085	MIMAT0000085	hsa-miR-28-5p|0|2|	MI0000086	8	75	19	46	20	17	21	66	0.689425	6.0994	1.71656	3.63142	1.64067	1.23969	1.57583	4.38638
chr3	188688793	188688818	AAGGAGCTCACAGTCTATTGAGTTA	MIMAT0000085	MIMAT0000085	hsa-miR-28-5p|0|3|	MI0000086	0	10	0	0	1	20	0	3	0	0.813253	0	0	0.0820334	1.45846	0	0.199381
chr3	188688794	188688813	AGGAGCTCACAGTCTATTG	MIMAT0000085	MIMAT0000085	hsa-miR-28-5p|1|-2|	MI0000086	0	0	0	0	1	0	0	0	0	0	0	0	0.0820334	0	0	0
chr3	188688794	188688815	AGGAGCTCACAGTCTATTGAG	MIMAT0000085	MIMAT0000085	hsa-miR-28-5p|1|0|	MI0000086	4	3	3	2	2	2	1	3	0.344712	0.243976	0.271035	0.157888	0.164067	0.145846	0.0750395	0.199381
chr3	188688794	188688816	AGGAGCTCACAGTCTATTGAGT	MIMAT0000085	MIMAT0000085	hsa-miR-28-5p|1|1|	MI0000086	0	0	1	0	0	0	0	0	0	0	0.0903451	0	0	0	0	0
chr3	188688792	188688812	CAAGGAGCTCACAGTCTATT	MIMAT0000085	MIMAT0000085	hsa-miR-28-5p|-1|-3|	MI0000086	0	20	0	2	2	1	1	4	0	1.62651	0	0.157888	0.164067	0.0729232	0.0750395	0.265841
chr3	188688792	188688813	CAAGGAGCTCACAGTCTATTG	MIMAT0000085	MIMAT0000085	hsa-miR-28-5p|-1|-2|	MI0000086	13	23	29	29	27	11	18	19	1.12032	1.87048	2.62001	2.28938	2.2149	0.802155	1.35071	1.26275
chr3	188688792	188688814	CAAGGAGCTCACAGTCTATTGA	MIMAT0000085	MIMAT0000085	hsa-miR-28-5p|-1|-1|	MI0000086	4	7	5	13	2	7	3	10	0.344712	0.569277	0.451725	1.02627	0.164067	0.510462	0.225118	0.664603
chr3	188688792	188688815	CAAGGAGCTCACAGTCTATTGAG	MIMAT0000085	MIMAT0000085	hsa-miR-28-5p|-1|0|	MI0000086	9	13	11	20	5	8	9	16	0.775603	1.05723	0.993796	1.57888	0.410167	0.583386	0.675355	1.06337
chr3	188688792	188688816	CAAGGAGCTCACAGTCTATTGAGT	MIMAT0000085	MIMAT0000085	hsa-miR-28-5p|-1|1|	MI0000086	2	7	4	110	0	2	6	9	0.172356	0.569277	0.36138	8.68384	0	0.145846	0.450237	0.598143
chr3	188688792	188688817	CAAGGAGCTCACAGTCTATTGAGTT	MIMAT0000085	MIMAT0000085	hsa-miR-28-5p|-1|2|	MI0000086	0	0	0	20	0	0	1	2	0	0	0	1.57888	0	0	0.0750395	0.132921
chr3	188688796	188688814	GAGCTCACAGTCTATTGA	MIMAT0000085	MIMAT0000085	hsa-miR-28-5p|3|-1|	MI0000086	0	0	0	0	0	0	1	0	0	0	0	0	0	0	0.0750395	0
chr3	188688796	188688815	GAGCTCACAGTCTATTGAG	MIMAT0000085	MIMAT0000085	hsa-miR-28-5p|3|0|	MI0000086	0	10	0	0	0	0	1	0	0	0.813253	0	0	0	0	0.0750395	0
chr3	188688795	188688815	GGAGCTCACAGTCTATTGAG	MIMAT0000085	MIMAT0000085	hsa-miR-28-5p|2|0|	MI0000086	0	0	0	0	0	0	0	1	0	0	0	0	0	0	0	0.0664603
chr3	188688791	188688815	TCAAGGAGCTCACAGTCTATTGAG	MIMAT0000085	MIMAT0000085	hsa-miR-28-5p|-2|0|	MI0000086	0	0	0	0	0	0	1	0	0	0	0	0	0	0	0.0750395	0
chr7	130876749	130876768	AGCACCATCTGAAATCGGT	MIMAT0000086	MIMAT0000086	hsa-miR-29a-3p|1|-2|	MI0000087	0	20	0	2	20	0	0	3	0	1.62651	0	0.157888	1.64067	0	0	0.199381
chr7	130876748	130876768	AGCACCATCTGAAATCGGTT	MIMAT0000086	MIMAT0000086	hsa-miR-29a-3p|1|-1|	MI0000087	2	320	0	12	6	6	5	10	0.172356	26.0241	0	0.947328	0.492201	0.437539	0.375197	0.664603
chr7	130876747	130876768	AGCACCATCTGAAATCGGTTA	MIMAT0000086	MIMAT0000086	hsa-miR-29a-3p|1|0|	MI0000087	4	93	4	36	4	14	12	19	0.344712	7.56325	0.36138	2.84198	0.328134	1.02092	0.900474	1.26275
chr7	130876746	130876768	AGCACCATCTGAAATCGGTTAT	MIMAT0000086	MIMAT0000086	hsa-miR-29a-3p|1|1|	MI0000087	0	150	0	3	2	3	4	8	0	12.1988	0	0.236832	0.164067	0.21877	0.300158	0.531683
chr7	130876745	130876768	AGCACCATCTGAAATCGGTTATA	MIMAT0000086	MIMAT0000086	hsa-miR-29a-3p|1|2|	MI0000087	0	20	0	0	0	1	0	0	0	1.62651	0	0	0	0.0729232	0	0
chr7	130876750	130876766	CACCATCTGAAATCGG	MIMAT0000086	MIMAT0000086	hsa-miR-29a-3p|3|-3|	MI0000087	0	0	10	0	0	1	0	0	0	0	0.903451	0	0	0.0729232	0	0
chr7	130876749	130876766	CACCATCTGAAATCGGT	MIMAT0000086	MIMAT0000086	hsa-miR-29a-3p|3|-2|	MI0000087	0	10	0	1	0	0	0	0	0	0.813253	0	0.078944	0	0	0	0
chr7	130876748	130876766	CACCATCTGAAATCGGTT	MIMAT0000086	MIMAT0000086	hsa-miR-29a-3p|3|-1|	MI0000087	0	110	0	2	1	1	1	6	0	8.94578	0	0.157888	0.0820334	0.0729232	0.0750395	0.398762
chr7	130876747	130876766	CACCATCTGAAATCGGTTA	MIMAT0000086	MIMAT0000086	hsa-miR-29a-3p|3|0|	MI0000087	2	110	0	5	1	30	0	1	0.172356	8.94578	0	0.39472	0.0820334	2.1877	0	0.0664603
chr7	130876746	130876766	CACCATCTGAAATCGGTTAT	MIMAT0000086	MIMAT0000086	hsa-miR-29a-3p|3|1|	MI0000087	0	10	0	0	0	10	0	2	0	0.813253	0	0	0	0.729232	0	0.132921
chr7	130876750	130876770	CTAGCACCATCTGAAATCGG	MIMAT0000086	MIMAT0000086	hsa-miR-29a-3p|-1|-3|	MI0000087	11	28	2	38	14	16	38	40	0.947959	2.27711	0.18069	2.99987	1.14847	1.16677	2.8515	2.65841
chr7	130876749	130876770	CTAGCACCATCTGAAATCGGT	MIMAT0000086	MIMAT0000086	hsa-miR-29a-3p|-1|-2|	MI0000087	60	392	12	224	77	146	158	251	5.17069	31.8795	1.08414	17.6835	6.31657	10.6468	11.8562	16.6815
chr7	130876748	130876770	CTAGCACCATCTGAAATCGGTT	MIMAT0000086	MIMAT0000086	hsa-miR-29a-3p|-1|-1|	MI0000087	612	8084	447	4548	864	2931	1880	4761	52.741	657.434	40.3843	359.037	70.8769	213.738	141.074	316.418
chr7	130876747	130876770	CTAGCACCATCTGAAATCGGTTA	MIMAT0000086	MIMAT0000086	hsa-miR-29a-3p|-1|0|	MI0000087	142	4650	200	1709	238	1796	717	1687	12.2373	378.163	18.069	134.915	19.524	130.97	53.8033	112.119
chr7	130876746	130876770	CTAGCACCATCTGAAATCGGTTAT	MIMAT0000086	MIMAT0000086	hsa-miR-29a-3p|-1|1|	MI0000087	13	619	24	161	21	276	44	178	1.12032	50.3403	2.16828	12.71	1.7227	20.1268	3.30174	11.8299
chr7	130876745	130876770	CTAGCACCATCTGAAATCGGTTATA	MIMAT0000086	MIMAT0000086	hsa-miR-29a-3p|-1|2|	MI0000087	2	34	1	8	1	35	6	12	0.172356	2.76506	0.0903451	0.631552	0.0820334	2.55231	0.450237	0.797524
chr7	130876744	130876770	CTAGCACCATCTGAAATCGGTTATAA	MIMAT0000086	MIMAT0000086	hsa-miR-29a-3p|-1|3|	MI0000087	0	20	0	0	0	60	0	2	0	1.62651	0	0	0	4.37539	0	0.132921
chr7	130876749	130876767	GCACCATCTGAAATCGGT	MIMAT0000086	MIMAT0000086	hsa-miR-29a-3p|2|-2|	MI0000087	0	30	0	0	0	0	0	2	0	2.43976	0	0	0	0	0	0.132921
chr7	130876748	130876767	GCACCATCTGAAATCGGTT	MIMAT0000086	MIMAT0000086	hsa-miR-29a-3p|2|-1|	MI0000087	1	160	0	2	2	2	4	2	0.0861781	13.012	0	0.157888	0.164067	0.145846	0.300158	0.132921
chr7	130876747	130876767	GCACCATCTGAAATCGGTTA	MIMAT0000086	MIMAT0000086	hsa-miR-29a-3p|2|0|	MI0000087	0	150	0	7	20	0	3	2	0	12.1988	0	0.552608	1.64067	0	0.225118	0.132921
chr7	130876746	130876767	GCACCATCTGAAATCGGTTAT	MIMAT0000086	MIMAT0000086	hsa-miR-29a-3p|2|1|	MI0000087	0	0	0	0	0	0	0	2	0	0	0	0	0	0	0	0.132921
chr7	130876745	130876767	GCACCATCTGAAATCGGTTATA	MIMAT0000086	MIMAT0000086	hsa-miR-29a-3p|2|2|	MI0000087	0	0	0	0	0	0	1	0	0	0	0	0	0	0	0.0750395	0
chr7	130876750	130876769	TAGCACCATCTGAAATCGG	MIMAT0000086	MIMAT0000086	hsa-miR-29a-3p|0|-3|	MI0000087	51	269	16	159	91	71	209	182	4.39508	21.8765	1.44552	12.5521	7.46504	5.17755	15.6833	12.0958
chr7	130876749	130876769	TAGCACCATCTGAAATCGGT	MIMAT0000086	MIMAT0000086	hsa-miR-29a-3p|0|-2|	MI0000087	543	4991	211	2033	1037	972	2186	2068	46.7947	405.894	19.0628	160.493	85.0687	70.8813	164.036	137.44
chr7	130876748	130876769	TAGCACCATCTGAAATCGGTT	MIMAT0000086	MIMAT0000086	hsa-miR-29a-3p|0|-1|	MI0000087	2393	36233	1507	14348	4343	6751	7093	12980	206.224	2946.66	136.15	1132.69	356.271	492.304	532.255	862.655
chr7	130876747	130876769	TAGCACCATCTGAAATCGGTTA	MIMAT0000086	MIMAT0000086	hsa-miR-29a-3p|0|0|	MI0000087	2209	74977	2138	24584	5837	15196	9553	21385	190.367	6097.53	193.158	1940.76	478.829	1108.14	716.852	1421.25
chr7	130876746	130876769	TAGCACCATCTGAAATCGGTTAT	MIMAT0000086	MIMAT0000086	hsa-miR-29a-3p|0|1|	MI0000087	347	9103	239	3193	660	3894	1066	4380	29.9038	740.304	21.5925	252.068	54.1421	283.963	79.9921	291.096
chr7	130876745	130876769	TAGCACCATCTGAAATCGGTTATA	MIMAT0000086	MIMAT0000086	hsa-miR-29a-3p|0|2|	MI0000087	35	919	34	340	65	736	98	494	3.01623	74.7379	3.07173	26.841	5.33217	53.6715	7.35387	32.8314
chr7	130876744	130876769	TAGCACCATCTGAAATCGGTTATAA	MIMAT0000086	MIMAT0000086	hsa-miR-29a-3p|0|3|	MI0000087	5	37	3	13	3	97	9	33	0.430891	3.00904	0.271035	1.02627	0.2461	7.07355	0.675355	2.19319
chr7	130876749	130876771	TCTAGCACCATCTGAAATCGGT	MIMAT0000086	MIMAT0000086	hsa-miR-29a-3p|-2|-2|	MI0000087	1	10	0	30	0	10	0	2	0.0861781	0.813253	0	2.36832	0	0.729232	0	0.132921
chr7	130876748	130876771	TCTAGCACCATCTGAAATCGGTT	MIMAT0000086	MIMAT0000086	hsa-miR-29a-3p|-2|-1|	MI0000087	1	40	0	10	0	0	1	0	0.0861781	3.25301	0	0.78944	0	0	0.0750395	0
chr7	130876747	130876771	TCTAGCACCATCTGAAATCGGTTA	MIMAT0000086	MIMAT0000086	hsa-miR-29a-3p|-2|0|	MI0000087	0	1	0	0	0	0	0	0	0	0.0813253	0	0	0	0	0	0
chr7	130876745	130876771	TCTAGCACCATCTGAAATCGGTTATA	MIMAT0000086	MIMAT0000086	hsa-miR-29a-3p|-2|2|	MI0000087	0	0	0	0	0	0	0	1	0	0	0	0	0	0	0	0.0664603
chr6	71403596	71403613	AAACATCCTCGACTGGA	MIMAT0000087	MIMAT0000087	hsa-miR-30a-5p|3|-2|	MI0000088	0	0	0	0	0	1	1	0	0	0	0	0	0	0.0729232	0.0750395	0
chr6	71403595	71403613	AAACATCCTCGACTGGAA	MIMAT0000087	MIMAT0000087	hsa-miR-30a-5p|3|-1|	MI0000088	0	0	0	0	0	0	0	1	0	0	0	0	0	0	0	0.0664603
chr6	71403594	71403613	AAACATCCTCGACTGGAAG	MIMAT0000087	MIMAT0000087	hsa-miR-30a-5p|3|0|	MI0000088	0	0	2	10	0	10	0	1	0	0	0.18069	0.78944	0	0.729232	0	0.0664603
chr6	71403593	71403613	AAACATCCTCGACTGGAAGC	MIMAT0000087	MIMAT0000087	hsa-miR-30a-5p|3|1|	MI0000088	0	3	2	50	0	8	3	0	0	0.243976	0.18069	3.9472	0	0.583386	0.225118	0
chr6	71403592	71403613	AAACATCCTCGACTGGAAGCT	MIMAT0000087	MIMAT0000087	hsa-miR-30a-5p|3|2|	MI0000088	0	59	13	33	1	62	10	20	0	4.79819	1.17449	2.60515	0.0820334	4.52124	0.750395	1.32921
chr6	71403591	71403613	AAACATCCTCGACTGGAAGCTG	MIMAT0000087	MIMAT0000087	hsa-miR-30a-5p|3|3|	MI0000088	0	50	0	0	0	2	0	0	0	4.06626	0	0	0	0.145846	0	0
chr6	71403596	71403618	ACTGTAAACATCCTCGACTGGA	MIMAT0000087	MIMAT0000087	hsa-miR-30a-5p|-2|-2|	MI0000088	0	0	0	0	0	1	0	0	0	0	0	0	0	0.0729232	0	0
chr6	71403592	71403618	ACTGTAAACATCCTCGACTGGAAGCT	MIMAT0000087	MIMAT0000087	hsa-miR-30a-5p|-2|2|	MI0000088	0	1	0	0	0	0	0	0	0	0.0813253	0	0	0	0	0	0
chr6	71403596	71403617	CTGTAAACATCCTCGACTGGA	MIMAT0000087	MIMAT0000087	hsa-miR-30a-5p|-1|-2|	MI0000088	10	0	0	1	0	0	0	0	0.861781	0	0	0.078944	0	0	0	0
chr6	71403595	71403617	CTGTAAACATCCTCGACTGGAA	MIMAT0000087	MIMAT0000087	hsa-miR-30a-5p|-1|-1|	MI0000088	0	0	0	10	0	1	2	0	0	0	0	0.78944	0	0.0729232	0.150079	0
chr6	71403594	71403617	CTGTAAACATCCTCGACTGGAAG	MIMAT0000087	MIMAT0000087	hsa-miR-30a-5p|-1|0|	MI0000088	1	3	0	0	0	0	0	0	0.0861781	0.243976	0	0	0	0	0	0
chr6	71403593	71403617	CTGTAAACATCCTCGACTGGAAGC	MIMAT0000087	MIMAT0000087	hsa-miR-30a-5p|-1|1|	MI0000088	1	15	1	10	0	18	2	3	0.0861781	1.21988	0.0903451	0.78944	0	1.31262	0.150079	0.199381
chr6	71403592	71403617	CTGTAAACATCCTCGACTGGAAGCT	MIMAT0000087	MIMAT0000087	hsa-miR-30a-5p|-1|2|	MI0000088	2	137	19	17	3	86	15	18	0.172356	11.1416	1.71656	1.34205	0.2461	6.27139	1.12559	1.19629
chr6	71403591	71403617	CTGTAAACATCCTCGACTGGAAGCTG	MIMAT0000087	MIMAT0000087	hsa-miR-30a-5p|-1|3|	MI0000088	0	90	0	0	0	0	0	2	0	7.31927	0	0	0	0	0	0.132921
chr6	71403596	71403619	GACTGTAAACATCCTCGACTGGA	MIMAT0000087	MIMAT0000087	hsa-miR-30a-5p|-3|-2|	MI0000088	0	1	0	0	0	0	0	0	0	0.0813253	0	0	0	0	0	0
chr6	71403592	71403619	GACTGTAAACATCCTCGACTGGAAGCT	MIMAT0000087	MIMAT0000087	hsa-miR-30a-5p|-3|2|	MI0000088	0	0	0	0	1	0	0	0	0	0	0	0	0.0820334	0	0	0
chr6	71403597	71403615	GTAAACATCCTCGACTGG	MIMAT0000087	MIMAT0000087	hsa-miR-30a-5p|1|-3|	MI0000088	0	10	0	10	0	0	3	1	0	0.813253	0	0.78944	0	0	0.225118	0.0664603
chr6	71403596	71403615	GTAAACATCCTCGACTGGA	MIMAT0000087	MIMAT0000087	hsa-miR-30a-5p|1|-2|	MI0000088	3	14	4	80	0	21	36	22	0.258534	1.13855	0.36138	6.31552	0	1.53139	2.70142	1.46213
chr6	71403595	71403615	GTAAACATCCTCGACTGGAA	MIMAT0000087	MIMAT0000087	hsa-miR-30a-5p|1|-1|	MI0000088	1	16	2	60	0	14	16	5	0.0861781	1.3012	0.18069	4.73664	0	1.02092	1.20063	0.332302
chr6	71403594	71403615	GTAAACATCCTCGACTGGAAG	MIMAT0000087	MIMAT0000087	hsa-miR-30a-5p|1|0|	MI0000088	0	14	1	8	2	17	11	10	0	1.13855	0.0903451	0.631552	0.164067	1.23969	0.825434	0.664603
chr6	71403593	71403615	GTAAACATCCTCGACTGGAAGC	MIMAT0000087	MIMAT0000087	hsa-miR-30a-5p|1|1|	MI0000088	9	240	67	143	24	419	108	147	0.775603	19.5181	6.05312	11.289	1.9688	30.5548	8.10426	9.76967
chr6	71403592	71403615	GTAAACATCCTCGACTGGAAGCT	MIMAT0000087	MIMAT0000087	hsa-miR-30a-5p|1|2|	MI0000088	163	7419	2625	3912	338	14024	1950	4572	14.047	603.352	237.156	308.829	27.7273	1022.67	146.327	303.857
chr6	71403591	71403615	GTAAACATCCTCGACTGGAAGCTG	MIMAT0000087	MIMAT0000087	hsa-miR-30a-5p|1|3|	MI0000088	9	478	51	113	5	261	45	180	0.775603	38.8735	4.6076	8.92067	0.410167	19.033	3.37678	11.9629
chr6	71403596	71403614	TAAACATCCTCGACTGGA	MIMAT0000087	MIMAT0000087	hsa-miR-30a-5p|2|-2|	MI0000088	0	10	0	10	0	1	0	0	0	0.813253	0	0.78944	0	0.0729232	0	0
chr6	71403595	71403614	TAAACATCCTCGACTGGAA	MIMAT0000087	MIMAT0000087	hsa-miR-30a-5p|2|-1|	MI0000088	0	0	0	10	0	0	1	0	0	0	0	0.78944	0	0	0.0750395	0
chr6	71403594	71403614	TAAACATCCTCGACTGGAAG	MIMAT0000087	MIMAT0000087	hsa-miR-30a-5p-2|0|	MI0000088	0	1	3	10	0	4	2	0	0	0.0813253	0.271035	0.78944	0	0.291693	0.150079	0
chr6	71403593	71403614	TAAACATCCTCGACTGGAAGC	MIMAT0000087	MIMAT0000087	hsa-miR-30a-5p|2|1|	MI0000088	1	12	9	70	0	20	8	3	0.0861781	0.975903	0.813106	5.52608	0	1.45846	0.600316	0.199381
chr6	71403592	71403614	TAAACATCCTCGACTGGAAGCT	MIMAT0000087	MIMAT0000087	hsa-miR-30a-5p|2|2|	MI0000088	7	300	94	151	15	440	61	84	0.603247	24.3976	8.49244	11.9205	1.2305	32.0862	4.57741	5.58267
chr6	71403591	71403614	TAAACATCCTCGACTGGAAGCTG	MIMAT0000087	MIMAT0000087	hsa-miR-30a-5p|2|3|	MI0000088	0	17	2	40	0	10	1	3	0	1.38253	0.18069	3.15776	0	0.729232	0.0750395	0.199381
chr6	71403597	71403616	TGTAAACATCCTCGACTGG	MIMAT0000087	MIMAT0000087	hsa-miR-30a-5p|0|-3|	MI0000088	26	138	55	133	50	189	221	145	2.24063	11.2229	4.96898	10.4996	4.10167	13.7825	16.5837	9.63675
chr6	71403596	71403616	TGTAAACATCCTCGACTGGA	MIMAT0000087	MIMAT0000087	hsa-miR-30a-5p|0|-2|	MI0000088	456	1779	880	1862	590	2265	4338	2501	39.2972	144.678	79.5037	146.994	48.3997	165.171	325.521	166.217
chr6	71403595	71403616	TGTAAACATCCTCGACTGGAA	MIMAT0000087	MIMAT0000087	hsa-miR-30a-5p|0|-1|	MI0000088	267	2004	520	1595	422	2530	3144	2498	23.0096	162.976	46.9794	125.916	34.6181	184.496	235.924	166.018
chr6	71403594	71403616	TGTAAACATCCTCGACTGGAAG	MIMAT0000087	MIMAT0000087	hsa-miR-30a-5p|0|0|	MI0000088	603	7447	1326	4257	704	9398	4518	6366	51.9654	605.629	119.798	336.065	57.7515	685.332	339.028	423.087
chr6	71403593	71403616	TGTAAACATCCTCGACTGGAAGC	MIMAT0000087	MIMAT0000087	hsa-miR-30a-5p|0|1|	MI0000088	1732	73289	14247	30141	3167	71498	15891	29908	149.26	5960.25	1287.15	2379.45	259.8	5213.86	1192.45	1987.7
chr6	71403592	71403616	TGTAAACATCCTCGACTGGAAGCT	MIMAT0000087	MIMAT0000087	hsa-miR-30a-5p|0|2|	MI0000088	6325	714981	146070	164748	11724	649676	100482	149985	545.076	58146	13196.7	13005.9	961.76	47376.4	7540.12	9968.05
chr6	71403591	71403616	TGTAAACATCCTCGACTGGAAGCTG	MIMAT0000087	MIMAT0000087	hsa-miR-30a-5p|0|3|	MI0000088	76	23591	2396	2249	134	9252	1563	2515	6.54954	1918.54	216.467	177.545	10.9925	674.685	117.287	167.148
chr6	71403556	71403575	CTTTCAGTCGGATGTTTGC	MIMAT0000088	MIMAT0000088	hsa-miR-30a-3p|0|-3|	MI0000088	2	54	10	22	6	47	57	27	0.172356	4.39156	0.903451	1.73677	0.492201	3.42739	4.27725	1.79443
chr6	71403555	71403575	CTTTCAGTCGGATGTTTGCA	MIMAT0000088	MIMAT0000088	hsa-miR-30a-3p|0|-2|	MI0000088	1	46	4	13	5	29	31	19	0.0861781	3.74096	0.36138	1.02627	0.410167	2.11477	2.32622	1.26275
chr6	71403554	71403575	CTTTCAGTCGGATGTTTGCAG	MIMAT0000088	MIMAT0000088	hsa-miR-30a-3p|0|-1|	MI0000088	13	546	65	111	24	636	219	336	1.12032	44.4036	5.87243	8.76278	1.9688	46.3791	16.4336	22.3307
chr6	71403553	71403575	CTTTCAGTCGGATGTTTGCAGC	MIMAT0000088	MIMAT0000088	hsa-miR-30a-3p|0|0|	MI0000088	108	10769	1643	2079	277	12701	1049	2998	9.30723	875.792	148.437	164.125	22.7233	926.197	78.7164	199.248
chr6	71403552	71403575	CTTTCAGTCGGATGTTTGCAGCT	MIMAT0000088	MIMAT0000088	hsa-miR-30a-3p|0|1|	MI0000088	36	703	76	154	63	736	90	222	3.10241	57.1717	6.86623	12.1574	5.16811	53.6715	6.75355	14.7542
chr6	71403551	71403575	CTTTCAGTCGGATGTTTGCAGCTG	MIMAT0000088	MIMAT0000088	hsa-miR-30a-3p|0|2|	MI0000088	1	70	1	50	0	19	4	5	0.0861781	5.69277	0.0903451	3.9472	0	1.38554	0.300158	0.332302
chr6	71403550	71403575	CTTTCAGTCGGATGTTTGCAGCTGC	MIMAT0000088	MIMAT0000088	hsa-miR-30a-3p|0|3|	MI0000088	0	6	0	0	0	0	0	0	0	0.487952	0	0	0	0	0	0
chr6	71403556	71403576	GCTTTCAGTCGGATGTTTGC	MIMAT0000088	MIMAT0000088	hsa-miR-30a-3p|-1|-3|	MI0000088	0	0	0	0	0	1	0	0	0	0	0	0	0	0.0729232	0	0
chr6	71403553	71403576	GCTTTCAGTCGGATGTTTGCAGC	MIMAT0000088	MIMAT0000088	hsa-miR-30a-3p|-1|0|	MI0000088	0	6	1	10	0	10	1	1	0	0.487952	0.0903451	0.78944	0	0.729232	0.0750395	0.0664603
chr6	71403552	71403576	GCTTTCAGTCGGATGTTTGCAGCT	MIMAT0000088	MIMAT0000088	hsa-miR-30a-3p|-1|1|	MI0000088	0	1	2	2	10	0	0	1	0	0.0813253	0.18069	0.157888	0.820334	0	0	0.0664603
chr6	71403553	71403577	GGCTTTCAGTCGGATGTTTGCAGC	MIMAT0000088	MIMAT0000088	hsa-miR-30a-3p|-2|0|	MI0000088	0	0	0	0	0	0	0	2	0	0	0	0	0	0	0	0.132921
chr6	71403553	71403578	GGGCTTTCAGTCGGATGTTTGCAGC	MIMAT0000088	MIMAT0000088	hsa-miR-30a-3p|-3|0|	MI0000088	0	0	0	0	0	1	0	0	0	0	0	0	0	0.0729232	0	0
chr6	71403554	71403572	TCAGTCGGATGTTTGCAG	MIMAT0000088	MIMAT0000088	hsa-miR-30a-3p|--3|-1|	MI0000088	0	0	0	0	0	2	0	0	0	0	0	0	0	0.145846	0	0
chr6	71403553	71403572	TCAGTCGGATGTTTGCAGC	MIMAT0000088	MIMAT0000088	hsa-miR-30a-3p|3|0|	MI0000088	0	16	1	20	0	21	0	0	0	1.3012	0.0903451	1.57888	0	1.53139	0	0
chr6	71403552	71403572	TCAGTCGGATGTTTGCAGCT	MIMAT0000088	MIMAT0000088	hsa-miR-30a-3p|3|1|	MI0000088	0	0	0	0	0	1	0	0	0	0	0	0	0	0.0729232	0	0
chr6	71403551	71403572	TCAGTCGGATGTTTGCAGCTG	MIMAT0000088	MIMAT0000088	hsa-miR-30a-3p|3|2|	MI0000088	0	1	0	0	0	0	0	0	0	0.0813253	0	0	0	0	0	0
chr6	71403550	71403572	TCAGTCGGATGTTTGCAGCTGC	MIMAT0000088	MIMAT0000088	hsa-miR-30a-3p|3|3|	MI0000088	0	1	0	0	0	0	0	0	0	0.0813253	0	0	0	0	0	0
chr6	71403554	71403573	TTCAGTCGGATGTTTGCAG	MIMAT0000088	MIMAT0000088	hsa-miR-30a-3p|2|-1|	MI0000088	0	1	10	0	1	4	2	0	0	0.0813253	0.903451	0	0.0820334	0.291693	0.150079	0
chr6	71403553	71403573	TTCAGTCGGATGTTTGCAGC	MIMAT0000088	MIMAT0000088	hsa-miR-30a-3p|2|0|	MI0000088	0	33	9	10	3	112	9	5	0	2.68373	0.813106	0.78944	0.2461	8.1674	0.675355	0.332302
chr6	71403552	71403573	TTCAGTCGGATGTTTGCAGCT	MIMAT0000088	MIMAT0000088	hsa-miR-30a-3p|2|1|	MI0000088	0	30	0	10	0	4	0	0	0	2.43976	0	0.78944	0	0.291693	0	0
chr6	71403551	71403573	TTCAGTCGGATGTTTGCAGCTG	MIMAT0000088	MIMAT0000088	hsa-miR-30a-3p|2|2|	MI0000088	0	40	0	0	1	2	0	0	0	3.25301	0	0	0.0820334	0.145846	0	0
chr6	71403556	71403574	TTTCAGTCGGATGTTTGC	MIMAT0000088	MIMAT0000088	hsa-miR-30a-3p|1|-3|	MI0000088	1	7	3	6	1	6	2	3	0.0861781	0.569277	0.271035	0.473664	0.0820334	0.437539	0.150079	0.199381
chr6	71403555	71403574	TTTCAGTCGGATGTTTGCA	MIMAT0000088	MIMAT0000088	hsa-miR-30a-3p|1|-2|	MI0000088	0	3	2	10	0	60	0	2	0	0.243976	0.18069	0.78944	0	4.37539	0	0.132921
chr6	71403554	71403574	TTTCAGTCGGATGTTTGCAG	MIMAT0000088	MIMAT0000088	hsa-miR-30a-3p|1|-1|	MI0000088	3	111	11	33	6	128	58	30	0.258534	9.02711	0.993796	2.60515	0.492201	9.33417	4.35229	1.99381
chr6	71403553	71403574	TTTCAGTCGGATGTTTGCAGC	MIMAT0000088	MIMAT0000088	hsa-miR-30a-3p|1|0|	MI0000088	31	2629	488	618	54	3318	277	466	2.67152	213.804	44.0884	48.7874	4.4298	241.959	20.7859	30.9705
chr6	71403552	71403574	TTTCAGTCGGATGTTTGCAGCT	MIMAT0000088	MIMAT0000088	hsa-miR-30a-3p|1|1|	MI0000088	8	812	79	153	18	715	129	144	0.689425	66.0361	7.13726	12.0784	1.4766	52.1401	9.68009	9.57029
chr6	71403551	71403574	TTTCAGTCGGATGTTTGCAGCTG	MIMAT0000088	MIMAT0000088	hsa-miR-30a-3p|1|2|	MI0000088	0	99	9	14	2	46	11	19	0	8.0512	0.813106	1.10522	0.164067	3.35447	0.825434	1.26275
chr6	71403550	71403574	TTTCAGTCGGATGTTTGCAGCTGC	MIMAT0000088	MIMAT0000088	hsa-miR-30a-3p|1|3|	MI0000088	0	90	0	0	0	2	0	0	0	7.31927	0	0	0	0.145846	0	0
chr9	21512160	21512178	AGGCAAGATGCTGGCATA	MIMAT0000089	MIMAT0000089	hsa-miR-31-5p|0|-3|	MI0000089	10	0	0	8	2	11	28	34	0.861781	0	0	0.631552	0.164067	0.802155	2.10111	2.25965
chr9	21512159	21512178	AGGCAAGATGCTGGCATAG	MIMAT0000089	MIMAT0000089	hsa-miR-31-5p|0|-2|	MI0000089	70	0	0	203	60	253	867	624	6.03247	0	0	16.0256	4.92201	18.4496	65.0592	41.4713
chr9	21512158	21512178	AGGCAAGATGCTGGCATAGC	MIMAT0000089	MIMAT0000089	hsa-miR-31-5p|0|-1|	MI0000089	50	0	0	501	44	306	339	867	4.30891	0	0	39.5509	3.60947	22.3145	25.4384	57.6211
chr9	21512157	21512178	AGGCAAGATGCTGGCATAGCT	MIMAT0000089	MIMAT0000089	hsa-miR-31-5p|0|0|	MI0000089	490	0	2	5060	629	4519	4661	15846	42.2273	0	0.18069	399.457	51.599	329.54	349.759	1053.13
chr9	21512156	21512178	AGGCAAGATGCTGGCATAGCTG	MIMAT0000089	MIMAT0000089	hsa-miR-31-5p|0|1|	MI0000089	3260	0	20	40822	1239	37603	8536	83168	280.941	0	1.8069	3222.65	101.639	2742.13	640.537	5527.37
chr9	21512155	21512178	AGGCAAGATGCTGGCATAGCTGT	MIMAT0000089	MIMAT0000089	hsa-miR-31-5p|0|2|	MI0000089	1220	0	9	18469	827	13421	4106	51590	105.137	0	0.813106	1458.02	67.8416	978.702	308.112	3428.69
chr9	21512154	21512178	AGGCAAGATGCTGGCATAGCTGTT	MIMAT0000089	MIMAT0000089	hsa-miR-31-5p|0|3|	MI0000089	40	0	1	568	28	546	184	2316	3.44712	0	0.0903451	44.8402	2.29694	39.8161	13.8073	153.922
chr9	21512158	21512175	CAAGATGCTGGCATAGC	MIMAT0000089	MIMAT0000089	hsa-miR-31-5p|3|-1|	MI0000089	0	0	0	0	0	1	0	0	0	0	0	0	0	0.0729232	0	0
chr9	21512157	21512175	CAAGATGCTGGCATAGCT	MIMAT0000089	MIMAT0000089	hsa-miR-31-5p|3|0|	MI0000089	0	0	0	0	0	20	0	5	0	0	0	0	0	1.45846	0	0.332302
chr9	21512156	21512175	CAAGATGCTGGCATAGCTG	MIMAT0000089	MIMAT0000089	hsa-miR-31-5p|3|1|	MI0000089	0	0	0	20	0	4	1	10	0	0	0	1.57888	0	0.291693	0.0750395	0.664603
chr9	21512155	21512175	CAAGATGCTGGCATAGCTGT	MIMAT0000089	MIMAT0000089	hsa-miR-31-5p|3|2|	MI0000089	0	0	0	3	1	10	0	5	0	0	0	0.236832	0.0820334	0.729232	0	0.332302
chr9	21512154	21512175	CAAGATGCTGGCATAGCTGTT	MIMAT0000089	MIMAT0000089	hsa-miR-31-5p|3|3|	MI0000089	0	0	0	0	0	1	0	0	0	0	0	0	0	0.0729232	0	0
chr9	21512159	21512179	GAGGCAAGATGCTGGCATAG	MIMAT0000089	MIMAT0000089	hsa-miR-31-5p|-1|-2|	MI0000089	0	0	0	10	0	0	1	1	0	0	0	0.78944	0	0	0.0750395	0.0664603
chr9	21512158	21512179	GAGGCAAGATGCTGGCATAGC	MIMAT0000089	MIMAT0000089	hsa-miR-31-5p|-1|-1|	MI0000089	0	0	0	10	0	0	1	3	0	0	0	0.78944	0	0	0.0750395	0.199381
chr9	21512157	21512179	GAGGCAAGATGCTGGCATAGCT	MIMAT0000089	MIMAT0000089	hsa-miR-31-5p|-1|0|	MI0000089	0	0	0	60	0	2	3	19	0	0	0	4.73664	0	0.145846	0.225118	1.26275
chr9	21512156	21512179	GAGGCAAGATGCTGGCATAGCTG	MIMAT0000089	MIMAT0000089	hsa-miR-31-5p|-1|1|	MI0000089	0	0	0	0	0	10	0	1	0	0	0	0	0	0.729232	0	0.0664603
chr9	21512158	21512176	GCAAGATGCTGGCATAGC	MIMAT0000089	MIMAT0000089	hsa-miR-31-5p|2|-1|	MI0000089	0	0	0	0	0	0	0	1	0	0	0	0	0	0	0	0.0664603
chr9	21512157	21512176	GCAAGATGCTGGCATAGCT	MIMAT0000089	MIMAT0000089	hsa-miR-31-5p|2|0|	MI0000089	0	0	0	0	0	0	1	0	0	0	0	0	0	0	0.0750395	0
chr9	21512156	21512176	GCAAGATGCTGGCATAGCTG	MIMAT0000089	MIMAT0000089	hsa-miR-31-5p|2|1|	MI0000089	0	0	0	20	0	0	0	5	0	0	0	1.57888	0	0	0	0.332302
chr9	21512155	21512176	GCAAGATGCTGGCATAGCTGT	MIMAT0000089	MIMAT0000089	hsa-miR-31-5p|2|2|	MI0000089	0	0	0	0	0	1	0	0	0	0	0	0	0	0.0729232	0	0
chr9	21512159	21512177	GGCAAGATGCTGGCATAG	MIMAT0000089	MIMAT0000089	hsa-miR-31-5p|1|-2|	MI0000089	0	0	0	0	1	0	0	0	0	0	0	0	0.0820334	0	0	0
chr9	21512158	21512177	GGCAAGATGCTGGCATAGC	MIMAT0000089	MIMAT0000089	hsa-miR-31-5p|1|-1|	MI0000089	0	0	0	20	0	0	0	1	0	0	0	1.57888	0	0	0	0.0664603
chr9	21512157	21512177	GGCAAGATGCTGGCATAGCT	MIMAT0000089	MIMAT0000089	hsa-miR-31-5p|1|0|	MI0000089	0	0	0	20	0	10	0	2	0	0	0	1.57888	0	0.729232	0	0.132921
chr9	21512156	21512177	GGCAAGATGCTGGCATAGCTG	MIMAT0000089	MIMAT0000089	hsa-miR-31-5p|1|1|	MI0000089	0	0	0	31	1	28	12	36	0	0	0	2.44726	0.0820334	2.04185	0.900474	2.39257
chr9	21512155	21512177	GGCAAGATGCTGGCATAGCTGT	MIMAT0000089	MIMAT0000089	hsa-miR-31-5p|1|2|	MI0000089	0	0	0	66	2	33	10	90	0	0	0	5.2103	0.164067	2.40647	0.750395	5.98143
chr9	21512154	21512177	GGCAAGATGCTGGCATAGCTGTT	MIMAT0000089	MIMAT0000089	hsa-miR-31-5p|1|3|	MI0000089	0	0	0	40	0	0	1	4	0	0	0	3.15776	0	0	0.0750395	0.265841
chr9	109046273	109046294	ATATTGCACATTACTAAGTTG	MIMAT0000090	MIMAT0000090	hsa-miR-32-5p|1|2|	MI0000090	14	2	1	2	8	5	45	5	1.20649	0.162651	0.0903451	0.157888	0.656267	0.364616	3.37678	0.332302
chr9	109046272	109046294	ATATTGCACATTACTAAGTTGC	MIMAT0000090	MIMAT0000090	hsa-miR-32-5p|1|1|	MI0000090	7	5	14	9	140	0	16	5	0.603247	0.406626	1.26483	0.710496	11.4847	0	1.20063	0.332302
chr9	109046271	109046294	ATATTGCACATTACTAAGTTGCA	MIMAT0000090	MIMAT0000090	hsa-miR-32-5p|1|0|	MI0000090	2	3	8	7	10	2	15	1	0.172356	0.243976	0.722761	0.552608	0.820334	0.145846	1.12559	0.0664603
chr9	109046270	109046294	ATATTGCACATTACTAAGTTGCAT	MIMAT0000090	MIMAT0000090	hsa-miR-32-5p|1|-1|	MI0000090	0	0	1	10	0	0	1	0	0	0	0.0903451	0.78944	0	0	0.0750395	0
chr9	109046273	109046292	ATTGCACATTACTAAGTTG	MIMAT0000090	MIMAT0000090	hsa-miR-32-5p|-1|2|	MI0000090	0	0	0	0	0	0	1	0	0	0	0	0	0	0	0.0750395	0
chr9	109046272	109046292	ATTGCACATTACTAAGTTGC	MIMAT0000090	MIMAT0000090	hsa-miR-32-5p|-1|1|	MI0000090	10	0	1	2	1	1	1	0	0.861781	0	0.0903451	0.157888	0.0820334	0.0729232	0.0750395	0
chr9	109046271	109046292	ATTGCACATTACTAAGTTGCA	MIMAT0000090	MIMAT0000090	hsa-miR-32-5p|-1|0|	MI0000090	0	2	20	0	2	1	4	1	0	0.162651	1.8069	0	0.164067	0.0729232	0.300158	0.0664603
chr9	109046270	109046292	ATTGCACATTACTAAGTTGCAT	MIMAT0000090	MIMAT0000090	hsa-miR-32-5p|-1|-1|	MI0000090	0	0	0	1	0	0	0	0	0	0	0	0.078944	0	0	0	0
chr9	109046269	109046292	ATTGCACATTACTAAGTTGCATG	MIMAT0000090	MIMAT0000090	hsa-miR-32-5p|-1|-2|	MI0000090	0	2	0	0	0	0	0	0	0	0.162651	0	0	0	0	0	0
chr9	109046274	109046293	TATTGCACATTACTAAGTT	MIMAT0000090	MIMAT0000090	hsa-miR-32-5p|0|3|	MI0000090	2	2	4	4	10	0	7	0	0.172356	0.162651	0.36138	0.315776	0.820334	0	0.525276	0
chr9	109046273	109046293	TATTGCACATTACTAAGTTG	MIMAT0000090	MIMAT0000090	hsa-miR-32-5p|0|2|	MI0000090	377	120	122	117	266	31	957	85	32.4891	9.75903	11.0221	9.23645	21.8209	2.26062	71.8128	5.64913
chr9	109046272	109046293	TATTGCACATTACTAAGTTGC	MIMAT0000090	MIMAT0000090	hsa-miR-32-5p|0|1|	MI0000090	486	464	1035	897	1337	207	1978	266	41.8826	37.7349	93.5072	70.8128	109.679	15.0951	148.428	17.6785
chr9	109046271	109046293	TATTGCACATTACTAAGTTGCA	MIMAT0000090	MIMAT0000090	hsa-miR-32-5p|0|0|	MI0000090	178	427	560	542	386	198	817	174	15.3397	34.7259	50.5932	42.7876	31.6649	14.4388	61.3073	11.5641
chr9	109046270	109046293	TATTGCACATTACTAAGTTGCAT	MIMAT0000090	MIMAT0000090	hsa-miR-32-5p|0|-1|	MI0000090	14	43	67	65	51	40	78	25	1.20649	3.49699	6.05312	5.13136	4.1837	2.91693	5.85308	1.66151
chr9	109046269	109046293	TATTGCACATTACTAAGTTGCATG	MIMAT0000090	MIMAT0000090	hsa-miR-32-5p|0|-2|	MI0000090	2	9	6	4	2	3	7	2	0.172356	0.731927	0.54207	0.315776	0.164067	0.21877	0.525276	0.132921
chr9	109046268	109046293	TATTGCACATTACTAAGTTGCATGT	MIMAT0000090	MIMAT0000090	hsa-miR-32-5p|0|-3|	MI0000090	0	0	0	1	0	0	0	0	0	0	0	0.078944	0	0	0	0
chr9	109046272	109046290	TGCACATTACTAAGTTGC	MIMAT0000090	MIMAT0000090	hsa-miR-32-5p|-3|1|	MI0000090	1	0	0	0	0	0	0	0	0.0861781	0	0	0	0	0	0	0
chr9	109046272	109046291	TTGCACATTACTAAGTTGC	MIMAT0000090	MIMAT0000090	hsa-miR-32-5p|-2|1|	MI0000090	0	0	0	1	0	0	0	0	0	0	0	0.078944	0	0	0	0
chr9	109046271	109046291	TTGCACATTACTAAGTTGCA	MIMAT0000090	MIMAT0000090	hsa-miR-32-5p|-2|0|	MI0000090	0	0	1	0	0	0	0	0	0	0	0.0903451	0	0	0	0	0
chr22	41900951	41900968	CATTGTAGTTGCATTGC	MIMAT0000091	MIMAT0000091	hsa-miR-33a-5p|3|-1|	MI0000091	0	0	1	0	0	0	0	0	0	0	0.0903451	0	0	0	0	0
chr22	41900951	41900969	CATTGTAGTTGCATTGCA	MIMAT0000091	MIMAT0000091	hsa-miR-33a-5p|3|0|	MI0000091	0	0	1	10	0	2	0	0	0	0	0.0903451	0.78944	0	0.145846	0	0
chr22	41900951	41900970	CATTGTAGTTGCATTGCAT	MIMAT0000091	MIMAT0000091	hsa-miR-33a-5p|3|1|	MI0000091	0	0	0	0	0	1	0	0	0	0	0	0	0	0.0729232	0	0
chr22	41900950	41900967	GCATTGTAGTTGCATTG	MIMAT0000091	MIMAT0000091	hsa-miR-33a-5p|2|-2|	MI0000091	0	0	0	0	0	0	1	0	0	0	0	0	0	0	0.0750395	0
chr22	41900950	41900968	GCATTGTAGTTGCATTGC	MIMAT0000091	MIMAT0000091	hsa-miR-33a-5p|2|-1|	MI0000091	0	0	2	0	0	0	0	0	0	0	0.18069	0	0	0	0	0
chr22	41900948	41900966	GTGCATTGTAGTTGCATT	MIMAT0000091	MIMAT0000091	hsa-miR-33a-5p|0|-3|	MI0000091	19	9	20	9	33	8	29	0	1.63738	0.731927	1.8069	0.710496	2.7071	0.583386	2.17614	0
chr22	41900948	41900967	GTGCATTGTAGTTGCATTG	MIMAT0000091	MIMAT0000091	hsa-miR-33a-5p|0|-2|	MI0000091	219	84	215	85	247	110	271	64	18.873	6.83132	19.4242	6.71024	20.2623	8.02155	20.3357	4.25346
chr22	41900948	41900968	GTGCATTGTAGTTGCATTGC	MIMAT0000091	MIMAT0000091	hsa-miR-33a-5p|0|-1|	MI0000091	409	484	1452	734	1059	971	726	351	35.2468	39.3614	131.181	57.9449	86.8734	70.8084	54.4787	23.3276
chr22	41900948	41900969	GTGCATTGTAGTTGCATTGCA	MIMAT0000091	MIMAT0000091	hsa-miR-33a-5p|0|0|	MI0000091	1165	1403	2806	1907	9075	4837	7693	1427	100.397	114.099	253.508	150.546	744.453	352.729	577.279	94.8389
chr22	41900948	41900970	GTGCATTGTAGTTGCATTGCAT	MIMAT0000091	MIMAT0000091	hsa-miR-33a-5p|0|1|	MI0000091	15	16	19	23	38	57	20	10	1.29267	1.3012	1.71656	1.81571	3.11727	4.15662	1.50079	0.664603
chr22	41900948	41900971	GTGCATTGTAGTTGCATTGCATG	MIMAT0000091	MIMAT0000091	hsa-miR-33a-5p|0|2|	MI0000091	10	9	22	9	15	17	33	11	0.861781	0.731927	1.98759	0.710496	1.2305	1.23969	2.4763	0.731064
chr22	41900948	41900972	GTGCATTGTAGTTGCATTGCATGT	MIMAT0000091	MIMAT0000091	hsa-miR-33a-5p|0|3|	MI0000091	0	0	10	0	0	1	0	0	0	0	0.903451	0	0	0.0729232	0	0
chr22	41900949	41900968	TGCATTGTAGTTGCATTGC	MIMAT0000091	MIMAT0000091	hsa-miR-33a-5p|1|-1|	MI0000091	0	0	1	0	0	0	0	0	0	0	0.0903451	0	0	0	0	0
chr22	41900949	41900971	TGCATTGTAGTTGCATTGCATG	MIMAT0000091	MIMAT0000091	hsa-miR-33a-5p|1|2|	MI0000091	0	1	0	0	0	0	0	0	0	0.0813253	0	0	0	0	0	0
chr13	91351361	91351379	ATTGCACTTGTCCCGGCC	MIMAT0000092	MIMAT0000092	hsa-miR-92a-3p|1|-3|	MI0000093	6	2	10	0	8	2	4	0	0.517069	0.162651	0.903451	0	0.656267	0.145846	0.300158	0
chr13	91351361	91351380	ATTGCACTTGTCCCGGCCT	MIMAT0000092	MIMAT0000092	hsa-miR-92a-3p|1|-2|	MI0000093	2	30	0	1	3	4	5	0	0.172356	2.43976	0	0.078944	0.2461	0.291693	0.375197	0
chr13	91351361	91351381	ATTGCACTTGTCCCGGCCTG	MIMAT0000092	MIMAT0000092	hsa-miR-92a-3p|1|-1|	MI0000093	40	41	10	11	48	64	64	7	3.44712	3.33434	0.903451	0.868384	3.9376	4.66708	4.80253	0.465222
chr13	91351361	91351382	ATTGCACTTGTCCCGGCCTGT	MIMAT0000092	MIMAT0000092	hsa-miR-92a-3p|1|0|	MI0000093	275	717	272	266	689	1042	506	118	23.699	58.3102	24.5739	20.9991	56.521	75.986	37.97	7.84232
chr13	91351361	91351383	ATTGCACTTGTCCCGGCCTGTT	MIMAT0000092	MIMAT0000092	hsa-miR-92a-3p|1|1|	MI0000093	60	400	73	185	237	499	440	53	5.17069	32.5301	6.59519	14.6046	19.4419	36.3887	33.0174	3.5224
chr13	91351361	91351384	ATTGCACTTGTCCCGGCCTGTTG	MIMAT0000092	MIMAT0000092	hsa-miR-92a-3p|1|2|	MI0000093	62	291	70	155	283	522	323	73	5.34304	23.6657	6.32416	12.2363	23.2155	38.0659	24.2378	4.85161
chr13	91351361	91351385	ATTGCACTTGTCCCGGCCTGTTGA	MIMAT0000092	MIMAT0000092	hsa-miR-92a-3p|1|3|	MI0000093	2	46	8	26	30	101	56	9	0.172356	3.74096	0.722761	2.05254	2.461	7.36524	4.20221	0.598143
chr13	91351358	91351382	GGTATTGCACTTGTCCCGGCCTGT	MIMAT0000092	MIMAT0000092	hsa-miR-92a-3p|-2|0|	MI0000093	0	10	0	0	1	0	0	0	0	0.813253	0	0	0.0820334	0	0	0
chr13	91351359	91351382	GTATTGCACTTGTCCCGGCCTGT	MIMAT0000092	MIMAT0000092	hsa-miR-92a-3p|-1|0|	MI0000093	0	0	0	0	0	1	0	0	0	0	0	0	0	0.0729232	0	0
chr13	91351359	91351383	GTATTGCACTTGTCCCGGCCTGTT	MIMAT0000092	MIMAT0000092	hsa-miR-92a-3p|-1|1|	MI0000093	0	20	0	0	0	1	4	0	0	1.62651	0	0	0	0.0729232	0.300158	0
chr13	91351359	91351384	GTATTGCACTTGTCCCGGCCTGTTG	MIMAT0000092	MIMAT0000092	hsa-miR-92a-3p|-1|2|	MI0000093	0	0	0	10	0	0	1	0	0	0	0	0.78944	0	0	0.0750395	0
chr13	91351359	91351385	GTATTGCACTTGTCCCGGCCTGTTGA	MIMAT0000092	MIMAT0000092	hsa-miR-92a-3p|-1|3|	MI0000093	0	0	0	0	0	1	0	0	0	0	0	0	0	0.0729232	0	0
chr13	91351360	91351379	TATTGCACTTGTCCCGGCC	MIMAT0000092	MIMAT0000092	hsa-miR-92a-3p|0|-3|	MI0000093	179	504	163	162	421	428	356	64	15.4259	40.9879	14.7262	12.7889	34.5361	31.2111	26.7141	4.25346
chr13	91351360	91351380	TATTGCACTTGTCCCGGCCT	MIMAT0000092	MIMAT0000092	hsa-miR-92a-3p|0|-2|	MI0000093	182	318	73	71	394	296	532	47	15.6844	25.8614	6.59519	5.60502	32.3212	21.5853	39.921	3.12364
chr13	91351360	91351381	TATTGCACTTGTCCCGGCCTG	MIMAT0000092	MIMAT0000092	hsa-miR-92a-3p|0|-1|	MI0000093	1431	3232	826	852	2377	2901	2333	368	123.321	262.843	74.625	67.2603	194.993	211.55	175.067	24.4574
chr13	91351360	91351382	TATTGCACTTGTCCCGGCCTGT	MIMAT0000092	MIMAT0000092	hsa-miR-92a-3p|0|0|	MI0000093	14746	76866	24797	24420	45055	66874	27351	10097	1270.78	6251.15	2240.29	1927.81	3696.02	4876.67	2052.4	671.05
chr13	91351360	91351383	TATTGCACTTGTCCCGGCCTGTT	MIMAT0000092	MIMAT0000092	hsa-miR-92a-3p|0|1|	MI0000093	4551	33423	7385	7353	17275	21352	9547	4292	392.197	2718.13	667.198	580.475	1417.13	1557.06	716.402	285.248
chr13	91351360	91351384	TATTGCACTTGTCCCGGCCTGTTG	MIMAT0000092	MIMAT0000092	hsa-miR-92a-3p|0|2|	MI0000093	4851	28304	8867	10068	20172	39022	10932	6909	418.05	2301.83	801.09	794.808	1654.78	2845.61	820.332	459.175
chr13	91351360	91351385	TATTGCACTTGTCCCGGCCTGTTGA	MIMAT0000092	MIMAT0000092	hsa-miR-92a-3p|0|3|	MI0000093	528	4949	1324	1234	1792	6934	1628	959	45.502	402.479	119.617	97.4169	147.004	505.649	122.164	63.7355
chr13	91351363	91351381	TGCACTTGTCCCGGCCTG	MIMAT0000092	MIMAT0000092	hsa-miR-92a-3p|3|-1|	MI0000093	0	0	0	10	0	1	0	0	0	0	0	0.78944	0	0.0729232	0	0
chr13	91351363	91351382	TGCACTTGTCCCGGCCTGT	MIMAT0000092	MIMAT0000092	hsa-miR-92a-3p|3|0|	MI0000093	2	3	4	4	3	2	4	1	0.172356	0.243976	0.36138	0.315776	0.2461	0.145846	0.300158	0.0664603
chr13	91351363	91351383	TGCACTTGTCCCGGCCTGTT	MIMAT0000092	MIMAT0000092	hsa-miR-92a-3p|3|1|	MI0000093	0	40	0	0	1	0	0	0	0	3.25301	0	0	0.0820334	0	0	0
chr13	91351363	91351384	TGCACTTGTCCCGGCCTGTTG	MIMAT0000092	MIMAT0000092	hsa-miR-92a-3p|3|2|	MI0000093	1	4	1	10	0	4	1	0	0.0861781	0.325301	0.0903451	0.78944	0	0.291693	0.0750395	0
chr13	91351362	91351381	TTGCACTTGTCCCGGCCTG	MIMAT0000092	MIMAT0000092	hsa-miR-92a-3p|2|-1|	MI0000093	0	0	1	0	0	0	0	0	0	0	0.0903451	0	0	0	0	0
chr13	91351362	91351382	TTGCACTTGTCCCGGCCTGT	MIMAT0000092	MIMAT0000092	hsa-miR-92a-3p|2|0|	MI0000093	3	9	5	9	3	10	2	0	0.258534	0.731927	0.451725	0.710496	0.2461	0.729232	0.150079	0
chr13	91351362	91351383	TTGCACTTGTCCCGGCCTGTT	MIMAT0000092	MIMAT0000092	hsa-miR-92a-3p|2|1|	MI0000093	2	24	4	6	6	14	10	1	0.172356	1.95181	0.36138	0.473664	0.492201	1.02092	0.750395	0.0664603
chr13	91351362	91351384	TTGCACTTGTCCCGGCCTGTTG	MIMAT0000092	MIMAT0000092	hsa-miR-92a-3p|2|2|	MI0000093	1	35	9	12	19	22	21	0	0.0861781	2.84638	0.813106	0.947328	1.55864	1.60431	1.57583	0
chr13	91351362	91351385	TTGCACTTGTCCCGGCCTGTTGA	MIMAT0000092	MIMAT0000092	hsa-miR-92a-3p|2|3|	MI0000093	2	110	0	3	2	10	6	1	0.172356	8.94578	0	0.236832	0.164067	0.729232	0.450237	0.0664603
chrX	134169543	134169568	AAGTATTGCACTTGTCCCGGCCTGT	MIMAT0000092_1	MIMAT0000092	hsa-miR-92a-3p|3|0|	MI0000094	0	0	0	0	2	0	0	0	0	0	0	0	0.164067	0	0	0
chrX	134169543	134169567	AGTATTGCACTTGTCCCGGCCTGT	MIMAT0000092_1	MIMAT0000092	hsa-miR-92a-3p|2|0|	MI0000094	0	0	0	0	1	0	0	0	0	0	0	0	0.0820334	0	0	0
chrX	134169546	134169564	ATTGCACTTGTCCCGGCC	MIMAT0000092_1	MIMAT0000092	hsa-miR-92a-3p|-1|3|	MI0000094	7	17	5	7	14	14	9	1	0.603247	1.38253	0.451725	0.552608	1.14847	1.02092	0.675355	0.0664603
chrX	134169545	134169564	ATTGCACTTGTCCCGGCCT	MIMAT0000092_1	MIMAT0000092	hsa-miR-92a-3p|-1|2|	MI0000094	4	8	40	0	9	11	20	0	0.344712	0.650602	3.6138	0	0.738301	0.802155	1.50079	0
chrX	134169544	134169564	ATTGCACTTGTCCCGGCCTG	MIMAT0000092_1	MIMAT0000092	hsa-miR-92a-3p|-1|1|	MI0000094	106	122	29	42	147	173	174	11	9.13488	9.92168	2.62001	3.31565	12.0589	12.6157	13.0569	0.731064
chrX	134169543	134169564	ATTGCACTTGTCCCGGCCTGT	MIMAT0000092_1	MIMAT0000092	hsa-miR-92a-3p|-1|0|	MI0000094	819	2199	793	805	2012	3176	1540	425	70.5799	178.834	71.6437	63.5499	165.051	231.604	115.561	28.2456
chrX	134169542	134169564	ATTGCACTTGTCCCGGCCTGTG	MIMAT0000092_1	MIMAT0000092	hsa-miR-92a-3p|-1|-1|	MI0000094	40	104	50	85	147	235	185	27	3.44712	8.45783	4.51725	6.71024	12.0589	17.1369	13.8823	1.79443
chrX	134169541	134169564	ATTGCACTTGTCCCGGCCTGTGG	MIMAT0000092_1	MIMAT0000092	hsa-miR-92a-3p|-1|-2|	MI0000094	156	386	140	298	512	1107	456	144	13.4438	31.3916	12.6483	23.5253	42.0011	80.726	34.218	9.57029
chrX	134169540	134169564	ATTGCACTTGTCCCGGCCTGTGGA	MIMAT0000092_1	MIMAT0000092	hsa-miR-92a-3p|-1|-3|	MI0000094	9	17	13	15	31	100	32	7	0.775603	1.38253	1.17449	1.18416	2.54304	7.29232	2.40126	0.465222
chrX	134169545	134169566	GTATTGCACTTGTCCCGGCCT	MIMAT0000092_1	MIMAT0000092	hsa-miR-92a-3p|1|2|	MI0000094	0	0	0	0	0	0	1	0	0	0	0	0	0	0	0.0750395	0
chrX	134169543	134169566	GTATTGCACTTGTCCCGGCCTGT	MIMAT0000092_1	MIMAT0000092	hsa-miR-92a-3p|1|0|	MI0000094	10	0	0	0	1	2	2	0	0.861781	0	0	0	0.0820334	0.145846	0.150079	0
chrX	134169542	134169566	GTATTGCACTTGTCCCGGCCTGTG	MIMAT0000092_1	MIMAT0000092	hsa-miR-92a-3p|1|-1|	MI0000094	0	10	0	0	0	1	0	0	0	0.813253	0	0	0	0.0729232	0	0
chrX	134169541	134169566	GTATTGCACTTGTCCCGGCCTGTGG	MIMAT0000092_1	MIMAT0000092	hsa-miR-92a-3p|1|-2|	MI0000094	0	0	0	0	0	0	2	0	0	0	0	0	0	0	0.150079	0
chrX	134169546	134169565	TATTGCACTTGTCCCGGCC	MIMAT0000092_1	MIMAT0000092	hsa-miR-92a-3p|0|3|	MI0000094	617	1436	506	465	1302	1392	968	169	53.1719	116.783	45.7146	36.709	106.808	101.509	72.6382	11.2318
chrX	134169545	134169565	TATTGCACTTGTCCCGGCCT	MIMAT0000092_1	MIMAT0000092	hsa-miR-92a-3p|0|2|	MI0000094	503	1029	188	234	1258	933	1531	144	43.3476	83.6837	16.9849	18.4729	103.198	68.0373	114.885	9.57029
chrX	134169544	134169565	TATTGCACTTGTCCCGGCCTG	MIMAT0000092_1	MIMAT0000092	hsa-miR-92a-3p|0|1|	MI0000094	4240	9594	2396	2499	7149	8308	6742	1209	365.395	780.235	216.467	197.281	586.457	605.846	505.916	80.3506
chrX	134169543	134169565	TATTGCACTTGTCCCGGCCTGT	MIMAT0000092_1	MIMAT0000092	hsa-miR-92a-3p|0|0|	MI0000094	43833	230008	74306	72571	134735	201583	82365	30034	3777.44	18705.5	6713.18	5729.04	11052.8	14700.1	6180.63	1996.07
chrX	134169542	134169565	TATTGCACTTGTCCCGGCCTGTG	MIMAT0000092_1	MIMAT0000092	hsa-miR-92a-3p|0|-1|	MI0000094	4752	11351	4387	6446	15065	16768	7247	3166	409.518	923.123	396.344	508.873	1235.83	1222.78	543.811	210.413
chrX	134169541	134169565	TATTGCACTTGTCCCGGCCTGTGG	MIMAT0000092_1	MIMAT0000092	hsa-miR-92a-3p|0|-2|	MI0000094	12644	46156	19967	25094	48866	96144	25468	15957	1089.64	3753.65	1803.92	1981.02	4008.65	7011.13	1911.11	1060.51
chrX	134169540	134169565	TATTGCACTTGTCCCGGCCTGTGGA	MIMAT0000092_1	MIMAT0000092	hsa-miR-92a-3p|0|-3|	MI0000094	897	3262	1347	2007	2267	10324	2197	1368	77.3018	265.283	121.695	158.441	185.97	752.859	164.862	90.9177
chrX	134169544	134169562	TGCACTTGTCCCGGCCTG	MIMAT0000092_1	MIMAT0000092	hsa-miR-92a-3p|-3|1|	MI0000094	0	1	10	0	0	0	1	0	0	0.0813253	0.903451	0	0	0	0.0750395	0
chrX	134169543	134169562	TGCACTTGTCCCGGCCTGT	MIMAT0000092_1	MIMAT0000092	hsa-miR-92a-3p|-3|0|	MI0000094	9	18	11	10	9	12	5	0	0.775603	1.46385	0.993796	0.78944	0.738301	0.875078	0.375197	0
chrX	134169542	134169562	TGCACTTGTCCCGGCCTGTG	MIMAT0000092_1	MIMAT0000092	hsa-miR-92a-3p|-3|-1|	MI0000094	0	0	0	0	1	1	1	0	0	0	0	0	0.0820334	0.0729232	0.0750395	0
chrX	134169541	134169562	TGCACTTGTCCCGGCCTGTGG	MIMAT0000092_1	MIMAT0000092	hsa-miR-92a-3p|-3|-2|	MI0000094	1	1	2	1	5	6	2	0	0.0861781	0.0813253	0.18069	0.078944	0.410167	0.437539	0.150079	0
chrX	134169540	134169562	TGCACTTGTCCCGGCCTGTGGA	MIMAT0000092_1	MIMAT0000092	hsa-miR-92a-3p|-3|-3|	MI0000094	0	0	0	2	0	0	0	0	0	0	0	0.157888	0	0	0	0
chrX	134169545	134169563	TTGCACTTGTCCCGGCCT	MIMAT0000092_1	MIMAT0000092	hsa-miR-92a-3p|-2|2|	MI0000094	0	0	0	0	1	0	0	0	0	0	0	0	0.0820334	0	0	0
chrX	134169544	134169563	TTGCACTTGTCCCGGCCTG	MIMAT0000092_1	MIMAT0000092	hsa-miR-92a-3p|-2|1|	MI0000094	2	10	0	0	0	1	1	0	0.172356	0.813253	0	0	0	0.0729232	0.0750395	0
chrX	134169543	134169563	TTGCACTTGTCCCGGCCTGT	MIMAT0000092_1	MIMAT0000092	hsa-miR-92a-3p|-2|0|	MI0000094	9	25	14	26	23	31	18	4	0.775603	2.03313	1.26483	2.05254	1.88677	2.26062	1.35071	0.265841
chrX	134169542	134169563	TTGCACTTGTCCCGGCCTGTG	MIMAT0000092_1	MIMAT0000092	hsa-miR-92a-3p|-2|-1|	MI0000094	0	50	0	2	1	6	3	0	0	4.06626	0	0.157888	0.0820334	0.437539	0.225118	0
chrX	134169541	134169563	TTGCACTTGTCCCGGCCTGTGG	MIMAT0000092_1	MIMAT0000092	hsa-miR-92a-3p|-2|-2|	MI0000094	4	14	9	16	21	36	20	2	0.344712	1.13855	0.813106	1.2631	1.7227	2.62523	1.50079	0.132921
chrX	134169540	134169563	TTGCACTTGTCCCGGCCTGTGGA	MIMAT0000092_1	MIMAT0000092	hsa-miR-92a-3p|-2|-3|	MI0000094	10	0	1	20	0	4	0	0	0.861781	0	0.0903451	1.57888	0	0.291693	0	0
chr7	100093817	100093836	AAAGTGCTGTTCGTGCAGG	MIMAT0000093	MIMAT0000093	hsa-miR-93-5p|1|-3|	MI0000095	21	2	2	1	30	6	17	0	1.80974	0.162651	0.18069	0.078944	2.461	0.437539	1.27567	0
chr7	100093816	100093836	AAAGTGCTGTTCGTGCAGGT	MIMAT0000093	MIMAT0000093	hsa-miR-93-5p|1|-2|	MI0000095	322	46	66	38	454	65	164	35	27.7493	3.74096	5.96278	2.99987	37.2432	4.74001	12.3065	2.32611
chr7	100093815	100093836	AAAGTGCTGTTCGTGCAGGTA	MIMAT0000093	MIMAT0000093	hsa-miR-93-5p|1|-1|	MI0000095	42	7	16	11	58	16	30	7	3.61948	0.569277	1.44552	0.868384	4.75794	1.16677	2.25118	0.465222
chr7	100093814	100093836	AAAGTGCTGTTCGTGCAGGTAG	MIMAT0000093	MIMAT0000093	hsa-miR-93-5p|1|0|	MI0000095	296	120	170	101	343	183	198	80	25.5087	9.75903	15.3587	7.97334	28.1375	13.3449	14.8578	5.31683
chr7	100093813	100093836	AAAGTGCTGTTCGTGCAGGTAGT	MIMAT0000093	MIMAT0000093	hsa-miR-93-5p|1|1|	MI0000095	59	53	53	21	108	69	71	25	5.08451	4.31024	4.78829	1.65782	8.85961	5.0317	5.3278	1.66151
chr7	100093812	100093836	AAAGTGCTGTTCGTGCAGGTAGTG	MIMAT0000093	MIMAT0000093	hsa-miR-93-5p|1|2|	MI0000095	4	5	20	0	2	3	3	1	0.344712	0.406626	1.8069	0	0.164067	0.21877	0.225118	0.0664603
chr7	100093811	100093836	AAAGTGCTGTTCGTGCAGGTAGTGT	MIMAT0000093	MIMAT0000093	hsa-miR-93-5p|1|3|	MI0000095	9	4	20	0	2	3	4	1	0.775603	0.325301	1.8069	0	0.164067	0.21877	0.300158	0.0664603
chr7	100093817	100093835	AAGTGCTGTTCGTGCAGG	MIMAT0000093	MIMAT0000093	hsa-miR-93-5p|2|-3|	MI0000095	0	0	0	0	1	0	0	0	0	0	0	0	0.0820334	0	0	0
chr7	100093816	100093835	AAGTGCTGTTCGTGCAGGT	MIMAT0000093	MIMAT0000093	hsa-miR-93-5p|2|-2|	MI0000095	60	0	30	0	130	0	2	0	5.17069	0	2.71035	0	10.6643	0	0.150079	0
chr7	100093815	100093835	AAGTGCTGTTCGTGCAGGTA	MIMAT0000093	MIMAT0000093	hsa-miR-93-5p|2|-1|	MI0000095	0	0	0	0	1	2	0	0	0	0	0	0	0.0820334	0.145846	0	0
chr7	100093814	100093835	AAGTGCTGTTCGTGCAGGTAG	MIMAT0000093	MIMAT0000093	hsa-miR-93-5p|2|0|	MI0000095	60	0	1	3	2	2	1	0	5.17069	0	0.0903451	0.236832	0.164067	0.145846	0.0750395	0
chr7	100093813	100093835	AAGTGCTGTTCGTGCAGGTAGT	MIMAT0000093	MIMAT0000093	hsa-miR-93-5p|2|1|	MI0000095	1	1	2	1	3	1	1	0	0.0861781	0.0813253	0.18069	0.078944	0.2461	0.0729232	0.0750395	0
chr7	100093812	100093835	AAGTGCTGTTCGTGCAGGTAGTG	MIMAT0000093	MIMAT0000093	hsa-miR-93-5p|2|2|	MI0000095	0	0	0	0	2	0	0	0	0	0	0	0	0.164067	0	0	0
chr7	100093811	100093835	AAGTGCTGTTCGTGCAGGTAGTGT	MIMAT0000093	MIMAT0000093	hsa-miR-93-5p|2|3|	MI0000095	0	0	0	1	1	1	0	0	0	0	0	0.078944	0.0820334	0.0729232	0	0
chr7	100093816	100093834	AGTGCTGTTCGTGCAGGT	MIMAT0000093	MIMAT0000093	hsa-miR-93-5p|3|-2|	MI0000095	20	0	10	0	30	0	1	0	1.72356	0	0.903451	0	2.461	0	0.0750395	0
chr7	100093815	100093834	AGTGCTGTTCGTGCAGGTA	MIMAT0000093	MIMAT0000093	hsa-miR-93-5p|3|-1|	MI0000095	0	1	1	0	0	0	0	0	0	0.0813253	0.0903451	0	0	0	0	0
chr7	100093814	100093834	AGTGCTGTTCGTGCAGGTAG	MIMAT0000093	MIMAT0000093	hsa-miR-93-5p|3|0|	MI0000095	10	0	1	2	2	2	1	1	0.861781	0	0.0903451	0.157888	0.164067	0.145846	0.0750395	0.0664603
chr7	100093813	100093834	AGTGCTGTTCGTGCAGGTAGT	MIMAT0000093	MIMAT0000093	hsa-miR-93-5p|3|1|	MI0000095	0	10	0	0	20	0	1	0	0	0.813253	0	0	1.64067	0	0.0750395	0
chr7	100093817	100093837	CAAAGTGCTGTTCGTGCAGG	MIMAT0000093	MIMAT0000093	hsa-miR-93-5p|0|-3|	MI0000095	1725	131	221	119	2044	328	1300	149	148.657	10.6536	19.9663	9.39433	167.676	23.9188	97.5513	9.90259
chr7	100093816	100093837	CAAAGTGCTGTTCGTGCAGGT	MIMAT0000093	MIMAT0000093	hsa-miR-93-5p|0|-2|	MI0000095	45368	4558	9238	4326	63448	6517	20153	5412	3909.73	370.681	834.608	341.512	5204.86	475.24	1512.27	359.683
chr7	100093815	100093837	CAAAGTGCTGTTCGTGCAGGTA	MIMAT0000093	MIMAT0000093	hsa-miR-93-5p|0|-1|	MI0000095	5399	988	1513	951	7149	1448	2509	981	465.276	80.3494	136.692	75.0757	586.457	105.593	188.274	65.1976
chr7	100093814	100093837	CAAAGTGCTGTTCGTGCAGGTAG	MIMAT0000093	MIMAT0000093	hsa-miR-93-5p|0|0|	MI0000095	27553	11909	18968	11176	32034	20528	19863	8682	2374.47	968.503	1713.67	882.278	2627.86	1496.97	1490.51	577.009
chr7	100093813	100093837	CAAAGTGCTGTTCGTGCAGGTAGT	MIMAT0000093	MIMAT0000093	hsa-miR-93-5p|0|1|	MI0000095	3666	7158	10119	3174	9959	8659	7272	3067	315.929	582.126	914.202	250.568	816.971	631.442	545.687	203.834
chr7	100093812	100093837	CAAAGTGCTGTTCGTGCAGGTAGTG	MIMAT0000093	MIMAT0000093	hsa-miR-93-5p|0|2|	MI0000095	93	206	324	103	278	336	349	78	8.01456	16.753	29.2718	8.13123	22.8053	24.5022	26.1888	5.18391
chr7	100093811	100093837	CAAAGTGCTGTTCGTGCAGGTAGTGT	MIMAT0000093	MIMAT0000093	hsa-miR-93-5p|0|3|	MI0000095	28	59	71	14	24	117	58	12	2.41299	4.79819	6.4145	1.10522	1.9688	8.53201	4.35229	0.797524
chr7	100093817	100093838	CCAAAGTGCTGTTCGTGCAGG	MIMAT0000093	MIMAT0000093	hsa-miR-93-5p|-1|-3|	MI0000095	10	0	0	0	2	0	0	0	0.861781	0	0	0	0.164067	0	0	0
chr7	100093815	100093838	CCAAAGTGCTGTTCGTGCAGGTA	MIMAT0000093	MIMAT0000093	hsa-miR-93-5p|-1|-1|	MI0000095	0	0	0	0	10	0	4	0	0	0	0	0	0.820334	0	0.300158	0
chr7	100093814	100093838	CCAAAGTGCTGTTCGTGCAGGTAG	MIMAT0000093	MIMAT0000093	hsa-miR-93-5p|-1|0|	MI0000095	1	2	2	1	1	3	5	1	0.0861781	0.162651	0.18069	0.078944	0.0820334	0.21877	0.375197	0.0664603
chr7	100093813	100093838	CCAAAGTGCTGTTCGTGCAGGTAGT	MIMAT0000093	MIMAT0000093	hsa-miR-93-5p|-1|1|	MI0000095	0	0	30	0	0	0	2	0	0	0	2.71035	0	0	0	0.150079	0
chr7	100093812	100093838	CCAAAGTGCTGTTCGTGCAGGTAGTG	MIMAT0000093	MIMAT0000093	hsa-miR-93-5p|-1|2|	MI0000095	0	0	0	0	1	0	0	0	0	0	0	0	0.0820334	0	0	0
chr7	100093816	100093838	CCAAAGTGCTGTTCGTGCAGGT	MIMAT0000093	MIMAT0000093	hsa-miR-93-5p|-1|-2|	MI0000095	14	1	4	1	25	6	15	3	1.20649	0.0813253	0.36138	0.078944	2.05084	0.437539	1.12559	0.199381
chr7	100093814	100093840	CTCCAAAGTGCTGTTCGTGCAGGTAG	MIMAT0000093	MIMAT0000093	hsa-miR-93-5p|-3|0|	MI0000095	0	0	0	0	1	0	0	0	0	0	0	0	0.0820334	0	0	0
chr7	100093817	100093839	TCCAAAGTGCTGTTCGTGCAGG	MIMAT0000093	MIMAT0000093	hsa-miR-93-5p|-2|-3|	MI0000095	0	0	0	0	1	0	0	0	0	0	0	0	0.0820334	0	0	0
chr7	100093816	100093839	TCCAAAGTGCTGTTCGTGCAGGT	MIMAT0000093	MIMAT0000093	hsa-miR-93-5p|-2|-2|	MI0000095	1	1	10	0	1	5	2	0	0.0861781	0.0813253	0.903451	0	0.0820334	0.364616	0.150079	0
chr7	100093815	100093839	TCCAAAGTGCTGTTCGTGCAGGTA	MIMAT0000093	MIMAT0000093	hsa-miR-93-5p|-2|-1|	MI0000095	0	0	0	1	0	0	0	0	0	0	0	0.078944	0	0	0	0
chr7	100093814	100093839	TCCAAAGTGCTGTTCGTGCAGGTAG	MIMAT0000093	MIMAT0000093	hsa-miR-93-5p|-2|0|	MI0000095	0	1	10	0	1	1	0	0	0	0.0813253	0.903451	0	0.0820334	0.0729232	0	0
chr4	8005312	8005330	AACGGGTATTTATTGAGC	MIMAT0000094	MIMAT0000094	hsa-miR-95-3p|3|-1|	MI0000097	80	0	0	0	8	3	6	0	6.89425	0	0	0	0.656267	0.21877	0.450237	0
chr4	8005311	8005330	AACGGGTATTTATTGAGCA	MIMAT0000094	MIMAT0000094	hsa-miR-95-3p|3|0|	MI0000097	0	0	0	0	0	1	0	0	0	0	0	0	0	0.0729232	0	0
chr4	8005310	8005330	AACGGGTATTTATTGAGCAC	MIMAT0000094	MIMAT0000094	hsa-miR-95-3p|3|1|	MI0000097	0	0	0	0	0	1	0	0	0	0	0	0	0	0.0729232	0	0
chr4	8005314	8005334	ATTCAACGGGTATTTATTGA	MIMAT0000094	MIMAT0000094	hsa-miR-95-3p|-1|-3|	MI0000097	0	0	0	0	1	0	0	0	0	0	0	0	0.0820334	0	0	0
chr4	8005312	8005334	ATTCAACGGGTATTTATTGAGC	MIMAT0000094	MIMAT0000094	hsa-miR-95-3p|-1|-1|	MI0000097	80	0	0	0	7	6	14	0	6.89425	0	0	0	0.574234	0.437539	1.05055	0
chr4	8005311	8005334	ATTCAACGGGTATTTATTGAGCA	MIMAT0000094	MIMAT0000094	hsa-miR-95-3p|-1|0|	MI0000097	0	0	0	0	10	0	1	0	0	0	0	0	0.820334	0	0.0750395	0
chr4	8005313	8005331	CAACGGGTATTTATTGAG	MIMAT0000094	MIMAT0000094	hsa-miR-95-3p|2|-2|	MI0000097	0	0	0	0	0	0	3	0	0	0	0	0	0	0	0.225118	0
chr4	8005312	8005331	CAACGGGTATTTATTGAGC	MIMAT0000094	MIMAT0000094	hsa-miR-95-3p|2|-1|	MI0000097	10	0	0	0	1	2	3	0	0.861781	0	0	0	0.0820334	0.145846	0.225118	0
chr4	8005311	8005331	CAACGGGTATTTATTGAGCA	MIMAT0000094	MIMAT0000094	hsa-miR-95-3p|2|0|	MI0000097	0	0	0	0	0	0	5	0	0	0	0	0	0	0	0.375197	0
chr4	8005310	8005331	CAACGGGTATTTATTGAGCAC	MIMAT0000094	MIMAT0000094	hsa-miR-95-3p|2|1|	MI0000097	90	0	0	0	12	14	12	0	7.75603	0	0	0	0.984401	1.02092	0.900474	0
chr4	8005309	8005331	CAACGGGTATTTATTGAGCACC	MIMAT0000094	MIMAT0000094	hsa-miR-95-3p|2|2|	MI0000097	20	0	0	0	3	4	2	0	1.72356	0	0	0	0.2461	0.291693	0.150079	0
chr4	8005313	8005332	TCAACGGGTATTTATTGAG	MIMAT0000094	MIMAT0000094	hsa-miR-95-3p|1|-2|	MI0000097	20	0	0	0	2	1	2	0	1.72356	0	0	0	0.164067	0.0729232	0.150079	0
chr4	8005312	8005332	TCAACGGGTATTTATTGAGC	MIMAT0000094	MIMAT0000094	hsa-miR-95-3p|1|-1|	MI0000097	280	0	1	1	64	15	67	0	24.1299	0	0.0903451	0.078944	5.25014	1.09385	5.02765	0
chr4	8005311	8005332	TCAACGGGTATTTATTGAGCA	MIMAT0000094	MIMAT0000094	hsa-miR-95-3p|1|0|	MI0000097	30	0	0	0	12	4	10	0	2.58534	0	0	0	0.984401	0.291693	0.750395	0
chr4	8005310	8005332	TCAACGGGTATTTATTGAGCAC	MIMAT0000094	MIMAT0000094	hsa-miR-95-3p|1|1|	MI0000097	180	0	0	1	24	18	23	0	15.5121	0	0	0.078944	1.9688	1.31262	1.72591	0
chr4	8005309	8005332	TCAACGGGTATTTATTGAGCACC	MIMAT0000094	MIMAT0000094	hsa-miR-95-3p|1|2|	MI0000097	10	0	0	0	0	0	1	0	0.861781	0	0	0	0	0	0.0750395	0
chr4	8005314	8005333	TTCAACGGGTATTTATTGA	MIMAT0000094	MIMAT0000094	hsa-miR-95-3p|0|-3|	MI0000097	60	0	0	0	7	1	19	1	5.17069	0	0	0	0.574234	0.0729232	1.42575	0.0664603
chr4	8005313	8005333	TTCAACGGGTATTTATTGAG	MIMAT0000094	MIMAT0000094	hsa-miR-95-3p|0|-2|	MI0000097	810	0	0	2	41	14	133	1	69.8043	0	0	0.157888	3.36337	1.02092	9.98025	0.0664603
chr4	8005312	8005333	TTCAACGGGTATTTATTGAGC	MIMAT0000094	MIMAT0000094	hsa-miR-95-3p|0|-1|	MI0000097	3130	14	70	93	2922	1125	4637	57	269.737	1.13855	6.32416	7.34179	239.702	82.0386	347.958	3.78824
chr4	8005311	8005333	TTCAACGGGTATTTATTGAGCA	MIMAT0000094	MIMAT0000094	hsa-miR-95-3p|0|0|	MI0000097	157	4	2	5	190	119	283	6	13.53	0.325301	0.18069	0.39472	15.5864	8.67786	21.2362	0.398762
chr4	8005310	8005333	TTCAACGGGTATTTATTGAGCAC	MIMAT0000094	MIMAT0000094	hsa-miR-95-3p|0|1|	MI0000097	19	20	0	3	54	35	48	2	1.63738	1.62651	0	0.236832	4.4298	2.55231	3.6019	0.132921
chr4	8005309	8005333	TTCAACGGGTATTTATTGAGCACC	MIMAT0000094	MIMAT0000094	hsa-miR-95-3p|0|2|	MI0000097	0	0	0	0	2	6	5	1	0	0	0	0	0.164067	0.437539	0.375197	0.0664603
chr7	129774741	129774763	ATTTTGGCACTAGCACATTTTT	MIMAT0000095	MIMAT0000095	hsa-miR-96-5p|-2|-3|	MI0000098	0	0	0	0	1	0	0	0	0	0	0	0	0.0820334	0	0	0
chr7	129774739	129774758	GGCACTAGCACATTTTTGC	MIMAT0000095	MIMAT0000095	hsa-miR-96-5p|3|-1|	MI0000098	0	0	1	1	1	0	0	0	0	0	0.0903451	0.078944	0.0820334	0	0	0
chr7	129774738	129774758	GGCACTAGCACATTTTTGCT	MIMAT0000095	MIMAT0000095	hsa-miR-96-5p|3|0|	MI0000098	10	0	0	0	2	3	1	2	0.861781	0	0	0	0.164067	0.21877	0.0750395	0.132921
chr7	129774738	129774759	TGGCACTAGCACATTTTTGCT	MIMAT0000095	MIMAT0000095	hsa-miR-96-5p|2|0|	MI0000098	0	0	0	0	0	0	1	0	0	0	0	0	0	0	0.0750395	0
chr7	129774739	129774760	TTGGCACTAGCACATTTTTGC	MIMAT0000095	MIMAT0000095	hsa-miR-96-5p|1|-1|	MI0000098	0	0	0	2	0	0	0	0	0	0	0	0.157888	0	0	0	0
chr7	129774738	129774760	TTGGCACTAGCACATTTTTGCT	MIMAT0000095	MIMAT0000095	hsa-miR-96-5p|1|0|	MI0000098	40	0	0	6	5	3	3	1	3.44712	0	0	0.473664	0.410167	0.21877	0.225118	0.0664603
chr7	129774741	129774761	TTTGGCACTAGCACATTTTT	MIMAT0000095	MIMAT0000095	hsa-miR-96-5p|0|-3|	MI0000098	90	0	4	1	13	2	20	7	7.75603	0	0.36138	0.078944	1.06643	0.145846	1.50079	0.465222
chr7	129774740	129774761	TTTGGCACTAGCACATTTTTG	MIMAT0000095	MIMAT0000095	hsa-miR-96-5p|0|-2|	MI0000098	267	8	21	25	228	16	335	78	23.0096	0.650602	1.89725	1.9736	18.7036	1.16677	25.1382	5.18391
chr7	129774739	129774761	TTTGGCACTAGCACATTTTTGC	MIMAT0000095	MIMAT0000095	hsa-miR-96-5p|0|-1|	MI0000098	286	16	128	199	563	71	324	128	24.6469	1.3012	11.5642	15.7099	46.1848	5.17755	24.3128	8.50692
chr7	129774738	129774761	TTTGGCACTAGCACATTTTTGCT	MIMAT0000095	MIMAT0000095	hsa-miR-96-5p|0|0|	MI0000098	3130	333	2089	3072	5105	2114	4079	1699	269.737	27.0813	188.731	242.516	418.781	154.16	306.086	112.916
chr7	129774737	129774761	TTTGGCACTAGCACATTTTTGCTT	MIMAT0000095	MIMAT0000095	hsa-miR-96-5p|0|1|	MI0000098	21	8	24	37	42	29	32	24	1.80974	0.650602	2.16828	2.92093	3.4454	2.11477	2.40126	1.59505
chr7	129774736	129774761	TTTGGCACTAGCACATTTTTGCTTG	MIMAT0000095	MIMAT0000095	hsa-miR-96-5p|0|2|	MI0000098	20	0	0	1	30	0	0	2	1.72356	0	0	0.078944	2.461	0	0	0.132921
chr7	129774735	129774761	TTTGGCACTAGCACATTTTTGCTTGT	MIMAT0000095	MIMAT0000095	hsa-miR-96-5p|0|3|	MI0000098	0	0	0	0	0	0	0	1	0	0	0	0	0	0	0	0.0664603
chrX	53556298	53556318	AGGTAGTAAGTTGTATTGTT	MIMAT0000096	MIMAT0000096	hsa-miR-98-5p|2|0|	MI0000100	0	0	0	1	2	4	1	1	0	0	0	0.078944	0.164067	0.291693	0.0750395	0.0664603
chrX	53556297	53556318	AGGTAGTAAGTTGTATTGTTG	MIMAT0000096	MIMAT0000096	hsa-miR-98-5p|2|1|	MI0000100	1	0	0	0	0	0	0	0	0.0861781	0	0	0	0	0	0	0
chrX	53556296	53556318	AGGTAGTAAGTTGTATTGTTGT	MIMAT0000096	MIMAT0000096	hsa-miR-98-5p|2|2|	MI0000100	10	0	0	30	0	2	0	0	0.861781	0	0	2.36832	0	0.145846	0	0
chrX	53556300	53556319	GAGGTAGTAAGTTGTATTG	MIMAT0000096	MIMAT0000096	hsa-miR-98-5p|1|-2|	MI0000100	0	0	0	0	1	0	0	0	0	0	0	0	0.0820334	0	0	0
chrX	53556299	53556319	GAGGTAGTAAGTTGTATTGT	MIMAT0000096	MIMAT0000096	hsa-miR-98-5p|1|-1|	MI0000100	30	0	0	1	3	0	0	0	2.58534	0	0	0.078944	0.2461	0	0	0
chrX	53556298	53556319	GAGGTAGTAAGTTGTATTGTT	MIMAT0000096	MIMAT0000096	hsa-miR-98-5p|1|0|	MI0000100	11	50	0	11	24	8	17	2	0.947959	4.06626	0	0.868384	1.9688	0.583386	1.27567	0.132921
chrX	53556297	53556319	GAGGTAGTAAGTTGTATTGTTG	MIMAT0000096	MIMAT0000096	hsa-miR-98-5p|1|1|	MI0000100	10	0	0	0	40	0	1	0	0.861781	0	0	0	3.28134	0	0.0750395	0
chrX	53556299	53556317	GGTAGTAAGTTGTATTGT	MIMAT0000096	MIMAT0000096	hsa-miR-98-5p|3|-1|	MI0000100	0	0	0	0	0	1	0	0	0	0	0	0	0	0.0729232	0	0
chrX	53556298	53556317	GGTAGTAAGTTGTATTGTT	MIMAT0000096	MIMAT0000096	hsa-miR-98-5p|3|0|	MI0000100	2	40	0	3	2	4	4	5	0.172356	3.25301	0	0.236832	0.164067	0.291693	0.300158	0.332302
chrX	53556297	53556317	GGTAGTAAGTTGTATTGTTG	MIMAT0000096	MIMAT0000096	hsa-miR-98-5p|3|1|	MI0000100	0	1	0	0	0	0	0	0	0	0.0813253	0	0	0	0	0	0
chrX	53556299	53556321	GTGAGGTAGTAAGTTGTATTGT	MIMAT0000096	MIMAT0000096	hsa-miR-98-5p|-1|-1|	MI0000100	0	0	1	0	0	0	0	0	0	0	0.0903451	0	0	0	0	0
chrX	53556301	53556320	TGAGGTAGTAAGTTGTATT	MIMAT0000096	MIMAT0000096	hsa-miR-98-5p|0|-3|	MI0000100	57	13	2	11	84	27	123	9	4.91215	1.05723	0.18069	0.868384	6.89081	1.96893	9.22986	0.598143
chrX	53556300	53556320	TGAGGTAGTAAGTTGTATTG	MIMAT0000096	MIMAT0000096	hsa-miR-98-5p|0|-2|	MI0000100	435	70	4	75	794	165	944	51	37.4875	5.69277	0.36138	5.9208	65.1345	12.0323	70.8373	3.38948
chrX	53556299	53556320	TGAGGTAGTAAGTTGTATTGT	MIMAT0000096	MIMAT0000096	hsa-miR-98-5p|0|-1|	MI0000100	1886	679	41	674	3341	1115	3210	357	162.532	55.2199	3.70415	53.2082	274.074	81.3094	240.877	23.7263
chrX	53556298	53556320	TGAGGTAGTAAGTTGTATTGTT	MIMAT0000096	MIMAT0000096	hsa-miR-98-5p|0|0|	MI0000100	14132	7768	473	7460	18896	13843	15947	3249	1217.87	631.735	42.7332	588.922	1550.1	1009.48	1196.65	215.93
chrX	53556297	53556320	TGAGGTAGTAAGTTGTATTGTTG	MIMAT0000096	MIMAT0000096	hsa-miR-98-5p|0|1|	MI0000100	638	471	26	527	1672	1477	1159	289	54.9816	38.3042	2.34897	41.6035	137.16	107.708	86.9708	19.207
chrX	53556296	53556320	TGAGGTAGTAAGTTGTATTGTTGT	MIMAT0000096	MIMAT0000096	hsa-miR-98-5p|0|2|	MI0000100	22	110	0	21	44	60	39	11	1.89592	8.94578	0	1.65782	3.60947	4.37539	2.92654	0.731064
chrX	53556295	53556320	TGAGGTAGTAAGTTGTATTGTTGTG	MIMAT0000096	MIMAT0000096	hsa-miR-98-5p|0|3|	MI0000100	0	0	0	0	0	0	0	1	0	0	0	0	0	0	0	0.0664603
chr21	16539099	16539119	AAACCCGTAGATCCGATCTT	MIMAT0000097	MIMAT0000097	hsa-miR-99a-5p|-1|-3|	MI0000101	1	0	0	0	0	0	0	0	0.0861781	0	0	0	0	0	0	0
chr21	16539099	16539120	AAACCCGTAGATCCGATCTTG	MIMAT0000097	MIMAT0000097	hsa-miR-99a-5p|-1|-2|	MI0000101	40	0	0	0	130	0	4	0	3.44712	0	0	0	10.6643	0	0.300158	0
chr21	16539099	16539121	AAACCCGTAGATCCGATCTTGT	MIMAT0000097	MIMAT0000097	hsa-miR-99a-5p|-1|-1|	MI0000101	26	6	150	0	48	3	31	1	2.24063	0.487952	13.5518	0	3.9376	0.21877	2.32622	0.0664603
chr21	16539099	16539122	AAACCCGTAGATCCGATCTTGTG	MIMAT0000097	MIMAT0000097	hsa-miR-99a-5p|-1|0|	MI0000101	40	0	0	0	160	0	8	0	3.44712	0	0	0	13.1253	0	0.600316	0
chr21	16539099	16539123	AAACCCGTAGATCCGATCTTGTGG	MIMAT0000097	MIMAT0000097	hsa-miR-99a-5p|-1|1|	MI0000101	0	0	0	0	1	1	1	0	0	0	0	0	0.0820334	0.0729232	0.0750395	0
chr21	16539100	16539119	AACCCGTAGATCCGATCTT	MIMAT0000097	MIMAT0000097	hsa-miR-99a-5p|0|-3|	MI0000101	3	1	20	0	4	1	6	0	0.258534	0.0813253	1.8069	0	0.328134	0.0729232	0.450237	0
chr21	16539100	16539120	AACCCGTAGATCCGATCTTG	MIMAT0000097	MIMAT0000097	hsa-miR-99a-5p|0|-2|	MI0000101	97	20	23	2	264	11	162	7	8.35928	1.62651	2.07794	0.157888	21.6568	0.802155	12.1564	0.465222
chr21	16539100	16539121	AACCCGTAGATCCGATCTTGT	MIMAT0000097	MIMAT0000097	hsa-miR-99a-5p|0|-1|	MI0000101	292	90	99	4	906	31	421	45	25.164	7.31927	8.94416	0.315776	74.3223	2.26062	31.5916	2.99072
chr21	16539100	16539122	AACCCGTAGATCCGATCTTGTG	MIMAT0000097	MIMAT0000097	hsa-miR-99a-5p|0|0|	MI0000101	853	375	299	2	4295	262	1724	186	73.5099	30.497	27.0132	0.157888	352.334	19.1059	129.368	12.3616
chr21	16539100	16539123	AACCCGTAGATCCGATCTTGTGG	MIMAT0000097	MIMAT0000097	hsa-miR-99a-5p|0|1|	MI0000101	118	39	300	0	308	12	114	39	10.169	3.17169	27.1035	0	25.2663	0.875078	8.5545	2.59195
chr21	16539100	16539124	AACCCGTAGATCCGATCTTGTGGT	MIMAT0000097	MIMAT0000097	hsa-miR-99a-5p|0|2|	MI0000101	30	0	10	0	25	3	6	1	2.58534	0	0.903451	0	2.05084	0.21877	0.450237	0.0664603
chr21	16539100	16539125	AACCCGTAGATCCGATCTTGTGGTG	MIMAT0000097	MIMAT0000097	hsa-miR-99a-5p|0|3|	MI0000101	0	0	0	0	0	0	1	0	0	0	0	0	0	0	0.0750395	0
chr21	16539101	16539121	ACCCGTAGATCCGATCTTGT	MIMAT0000097	MIMAT0000097	hsa-miR-99a-5p|1|-1|	MI0000101	0	0	0	0	1	0	0	0	0	0	0	0	0.0820334	0	0	0
chr21	16539101	16539122	ACCCGTAGATCCGATCTTGTG	MIMAT0000097	MIMAT0000097	hsa-miR-99a-5p|1|0|	MI0000101	0	0	0	0	3	0	0	0	0	0	0	0	0.2461	0	0	0
chr21	16539102	16539121	CCCGTAGATCCGATCTTGT	MIMAT0000097	MIMAT0000097	hsa-miR-99a-5p|2|-1|	MI0000101	0	0	0	0	0	0	0	1	0	0	0	0	0	0	0	0.0664603
chr21	16539102	16539122	CCCGTAGATCCGATCTTGTG	MIMAT0000097	MIMAT0000097	hsa-miR-99a-5p|2|0|	MI0000101	0	0	0	0	0	0	1	0	0	0	0	0	0	0	0.0750395	0
chr21	16539103	16539120	CCGTAGATCCGATCTTG	MIMAT0000097	MIMAT0000097	hsa-miR-99a-5p|3|-2|	MI0000101	1	10	0	0	20	0	2	0	0.0861781	0.813253	0	0	1.64067	0	0.150079	0
chr21	16539103	16539121	CCGTAGATCCGATCTTGT	MIMAT0000097	MIMAT0000097	hsa-miR-99a-5p|3|-1|	MI0000101	5	10	0	0	21	1	6	0	0.430891	0.813253	0	0	1.7227	0.0729232	0.450237	0
chr21	16539103	16539122	CCGTAGATCCGATCTTGTG	MIMAT0000097	MIMAT0000097	hsa-miR-99a-5p|3|0|	MI0000101	36	12	120	0	101	9	41	4	3.10241	0.975903	10.8414	0	8.28538	0.656309	3.07662	0.265841
chr21	16539103	16539123	CCGTAGATCCGATCTTGTGG	MIMAT0000097	MIMAT0000097	hsa-miR-99a-5p|3|1|	MI0000101	20	0	0	0	3	1	5	0	1.72356	0	0	0	0.2461	0.0729232	0.375197	0
chr21	16539103	16539124	CCGTAGATCCGATCTTGTGGT	MIMAT0000097	MIMAT0000097	hsa-miR-99a-5p|3|2|	MI0000101	0	0	0	0	2	0	0	0	0	0	0	0	0.164067	0	0	0
chr11	122152276	122152297	AAACCCGTAGATCCGAACTTG	MIMAT0000098	MIMAT0000098	hsa-miR-100-5p|-1|-2|	MI0000102	0	0	0	0	0	0	0	1	0	0	0	0	0	0	0	0.0664603
chr11	122152275	122152297	AAACCCGTAGATCCGAACTTGT	MIMAT0000098	MIMAT0000098	hsa-miR-100-5p|-1|-1|	MI0000102	0	10	0	0	0	0	0	1	0	0.813253	0	0	0	0	0	0.0664603
chr11	122152274	122152297	AAACCCGTAGATCCGAACTTGTG	MIMAT0000098	MIMAT0000098	hsa-miR-100-5p|-1|0|	MI0000102	0	50	0	0	0	0	0	1	0	4.06626	0	0	0	0	0	0.0664603
chr11	122152277	122152296	AACCCGTAGATCCGAACTT	MIMAT0000098	MIMAT0000098	hsa-miR-100-5p|0|-3|	MI0000102	0	161	4	20	0	0	0	101	0	13.0934	0.36138	1.57888	0	0	0	6.71249
chr11	122152276	122152296	AACCCGTAGATCCGAACTTG	MIMAT0000098	MIMAT0000098	hsa-miR-100-5p|0|-2|	MI0000102	15	5596	12	10	1	9	1	1650	1.29267	455.096	1.08414	0.78944	0.0820334	0.656309	0.0750395	109.66
chr11	122152275	122152296	AACCCGTAGATCCGAACTTGT	MIMAT0000098	MIMAT0000098	hsa-miR-100-5p|0|-1|	MI0000102	49	32946	65	57	2	31	4	10239	4.22273	2679.34	5.87243	4.49981	0.164067	2.26062	0.300158	680.487
chr11	122152274	122152296	AACCCGTAGATCCGAACTTGTG	MIMAT0000098	MIMAT0000098	hsa-miR-100-5p|0|0|	MI0000102	233	190959	202	238	7	64	15	49712	20.0795	15529.8	18.2497	18.7887	0.574234	4.66708	1.12559	3303.88
chr11	122152273	122152296	AACCCGTAGATCCGAACTTGTGG	MIMAT0000098	MIMAT0000098	hsa-miR-100-5p|0|1|	MI0000102	37	30418	46	54	1	270	0	14543	3.18859	2473.75	4.15587	4.26298	0.0820334	19.6893	0	966.533
chr11	122152272	122152296	AACCCGTAGATCCGAACTTGTGGT	MIMAT0000098	MIMAT0000098	hsa-miR-100-5p|0|2|	MI0000102	2	1059	2	40	0	20	0	1000	0.172356	86.1235	0.18069	3.15776	0	1.45846	0	66.4603
chr11	122152271	122152296	AACCCGTAGATCCGAACTTGTGGTA	MIMAT0000098	MIMAT0000098	hsa-miR-100-5p|0|3|	MI0000102	2	600	0	0	0	0	0	48	0.172356	48.7952	0	0	0	0	0	3.1901
chr11	122152276	122152295	ACCCGTAGATCCGAACTTG	MIMAT0000098	MIMAT0000098	hsa-miR-100-5p|1|-2|	MI0000102	0	70	0	0	0	0	0	1	0	5.69277	0	0	0	0	0	0.0664603
chr11	122152275	122152295	ACCCGTAGATCCGAACTTGT	MIMAT0000098	MIMAT0000098	hsa-miR-100-5p|1|-1|	MI0000102	0	440	0	10	0	0	0	10	0	35.7831	0	0.78944	0	0	0	0.664603
chr11	122152274	122152295	ACCCGTAGATCCGAACTTGTG	MIMAT0000098	MIMAT0000098	hsa-miR-100-5p|1|0|	MI0000102	0	2060	0	0	0	0	0	72	0	167.53	0	0	0	0	0	4.78514
chr11	122152273	122152295	ACCCGTAGATCCGAACTTGTGG	MIMAT0000098	MIMAT0000098	hsa-miR-100-5p|1|1|	MI0000102	0	34	10	0	0	10	0	34	0	2.76506	0.903451	0	0	0.729232	0	2.25965
chr11	122152272	122152295	ACCCGTAGATCCGAACTTGTGGT	MIMAT0000098	MIMAT0000098	hsa-miR-100-5p|1|2|	MI0000102	0	40	0	0	0	0	0	8	0	3.25301	0	0	0	0	0	0.531683
chr11	122152271	122152295	ACCCGTAGATCCGAACTTGTGGTA	MIMAT0000098	MIMAT0000098	hsa-miR-100-5p|1|3|	MI0000102	0	20	0	0	0	0	0	1	0	1.62651	0	0	0	0	0	0.0664603
chr11	122152275	122152294	CCCGTAGATCCGAACTTGT	MIMAT0000098	MIMAT0000098	hsa-miR-100-5p|2|-1|	MI0000102	0	0	0	0	0	0	0	1	0	0	0	0	0	0	0	0.0664603
chr11	122152274	122152294	CCCGTAGATCCGAACTTGTG	MIMAT0000098	MIMAT0000098	hsa-miR-100-5p|2|0|	MI0000102	0	30	0	0	0	0	0	3	0	2.43976	0	0	0	0	0	0.199381
chr11	122152277	122152293	CCGTAGATCCGAACTT	MIMAT0000098	MIMAT0000098	hsa-miR-100-5p|3|-3|	MI0000102	0	0	0	0	0	0	0	2	0	0	0	0	0	0	0	0.132921
chr11	122152276	122152293	CCGTAGATCCGAACTTG	MIMAT0000098	MIMAT0000098	hsa-miR-100-5p|3|-2|	MI0000102	0	180	0	0	0	0	0	3	0	14.6385	0	0	0	0	0	0.199381
chr11	122152275	122152293	CCGTAGATCCGAACTTGT	MIMAT0000098	MIMAT0000098	hsa-miR-100-5p|3|-1|	MI0000102	0	1990	0	0	0	10	0	78	0	161.837	0	0	0	0.729232	0	5.18391
chr11	122152274	122152293	CCGTAGATCCGAACTTGTG	MIMAT0000098	MIMAT0000098	hsa-miR-100-5p|3|0|	MI0000102	0	1119	1	10	0	0	0	274	0	91.003	0.0903451	0.78944	0	0	0	18.2101
chr11	122152273	122152293	CCGTAGATCCGAACTTGTGG	MIMAT0000098	MIMAT0000098	hsa-miR-100-5p|3|1|	MI0000102	0	1340	0	0	0	0	0	63	0	108.976	0	0	0	0	0	4.187
chr11	122152272	122152293	CCGTAGATCCGAACTTGTGGT	MIMAT0000098	MIMAT0000098	hsa-miR-100-5p|3|2|	MI0000102	0	70	0	0	0	0	0	1	0	5.69277	0	0	0	0	0	0.0664603
chr11	122152271	122152293	CCGTAGATCCGAACTTGTGGTA	MIMAT0000098	MIMAT0000098	hsa-miR-100-5p|3|3|	MI0000102	0	1	0	0	0	0	0	0	0	0.0813253	0	0	0	0	0	0
chr1	65058444	65058461	ACAGTACTGTGATAACT	MIMAT0000099	MIMAT0000099	hsa-miR-101-3p|1|-3|	MI0000103	0	0	0	0	0	0	2	0	0	0	0	0	0	0	0.150079	0
chr1	65058443	65058461	ACAGTACTGTGATAACTG	MIMAT0000099	MIMAT0000099	hsa-miR-101-3p|1|-2|	MI0000103	0	0	20	0	1	0	0	0	0	0	1.8069	0	0.0820334	0	0	0
chr1	65058442	65058461	ACAGTACTGTGATAACTGA	MIMAT0000099	MIMAT0000099	hsa-miR-101-3p|1|-1|	MI0000103	0	0	2	1	10	0	1	0	0	0	0.18069	0.078944	0.820334	0	0.0750395	0
chr1	65058441	65058461	ACAGTACTGTGATAACTGAA	MIMAT0000099	MIMAT0000099	hsa-miR-101-3p|1|0|	MI0000103	0	0	4	20	0	1	1	1	0	0	0.36138	1.57888	0	0.0729232	0.0750395	0.0664603
chr1	65058440	65058461	ACAGTACTGTGATAACTGAAG	MIMAT0000099	MIMAT0000099	hsa-miR-101-3p|1|1|	MI0000103	6	8	7	2	2	3	2	5	0.517069	0.650602	0.632416	0.157888	0.164067	0.21877	0.150079	0.332302
chr1	65058439	65058461	ACAGTACTGTGATAACTGAAGG	MIMAT0000099	MIMAT0000099	hsa-miR-101-3p|1|2|	MI0000103	1	3	20	0	0	2	3	4	0.0861781	0.243976	1.8069	0	0	0.145846	0.225118	0.265841
chr1	65058442	65058459	AGTACTGTGATAACTGA	MIMAT0000099	MIMAT0000099	hsa-miR-101-3p|3|-1|	MI0000103	10	0	20	0	0	0	2	0	0.861781	0	1.8069	0	0	0	0.150079	0
chr1	65058441	65058459	AGTACTGTGATAACTGAA	MIMAT0000099	MIMAT0000099	hsa-miR-101-3p|3|0|	MI0000103	0	0	0	0	0	0	1	1	0	0	0	0	0	0	0.0750395	0.0664603
chr1	65058440	65058459	AGTACTGTGATAACTGAAG	MIMAT0000099	MIMAT0000099	hsa-miR-101-3p|3|1|	MI0000103	20	0	2	1	10	0	0	2	1.72356	0	0.18069	0.078944	0.820334	0	0	0.132921
chr1	65058443	65058460	CAGTACTGTGATAACTG	MIMAT0000099	MIMAT0000099	hsa-miR-101-3p|2|-2|	MI0000103	0	0	0	0	10	0	1	0	0	0	0	0	0.820334	0	0.0750395	0
chr1	65058442	65058460	CAGTACTGTGATAACTGA	MIMAT0000099	MIMAT0000099	hsa-miR-101-3p|2|-1|	MI0000103	10	0	1	1	2	1	1	0	0.861781	0	0.0903451	0.078944	0.164067	0.0729232	0.0750395	0
chr1	65058441	65058460	CAGTACTGTGATAACTGAA	MIMAT0000099	MIMAT0000099	hsa-miR-101-3p|2|0|	MI0000103	10	0	1	10	0	1	2	0	0.861781	0	0.0903451	0.78944	0	0.0729232	0.150079	0
chr1	65058440	65058460	CAGTACTGTGATAACTGAAG	MIMAT0000099	MIMAT0000099	hsa-miR-101-3p|2|1|	MI0000103	4	2	50	0	1	2	3	0	0.344712	0.162651	4.51725	0	0.0820334	0.145846	0.225118	0
chr1	65058439	65058460	CAGTACTGTGATAACTGAAGG	MIMAT0000099	MIMAT0000099	hsa-miR-101-3p|2|2|	MI0000103	0	20	0	0	0	3	2	1	0	1.62651	0	0	0	0.21877	0.150079	0.0664603
chr1	65058438	65058460	CAGTACTGTGATAACTGAAGGA	MIMAT0000099	MIMAT0000099	hsa-miR-101-3p|2|3|	MI0000103	0	0	10	0	0	1	2	2	0	0	0.903451	0	0	0.0729232	0.150079	0.132921
chr1	65058444	65058464	GGTACAGTACTGTGATAACT	MIMAT0000099	MIMAT0000099	hsa-miR-101-3p|-2|-3|	MI0000103	0	0	1	0	0	0	0	0	0	0	0.0903451	0	0	0	0	0
chr1	65058443	65058464	GGTACAGTACTGTGATAACTG	MIMAT0000099	MIMAT0000099	hsa-miR-101-3p|-2|-2|	MI0000103	0	0	1	0	0	0	0	0	0	0	0.0903451	0	0	0	0	0
chr1	65058442	65058464	GGTACAGTACTGTGATAACTGA	MIMAT0000099	MIMAT0000099	hsa-miR-101-3p|-2|-1|	MI0000103	0	0	2	1	0	0	0	0	0	0	0.18069	0.078944	0	0	0	0
chr1	65058441	65058464	GGTACAGTACTGTGATAACTGAA	MIMAT0000099	MIMAT0000099	hsa-miR-101-3p|-2|0|	MI0000103	0	1	0	0	0	0	0	0	0	0.0813253	0	0	0	0	0	0
chr1	65058444	65058463	GTACAGTACTGTGATAACT	MIMAT0000099	MIMAT0000099	hsa-miR-101-3p|-1|-3|	MI0000103	816	136	1418	266	780	212	959	262	70.3213	11.0602	128.109	20.9991	63.9861	15.4597	71.9629	17.4126
chr1	65058443	65058463	GTACAGTACTGTGATAACTG	MIMAT0000099	MIMAT0000099	hsa-miR-101-3p|-1|-2|	MI0000103	1460	225	2609	387	951	358	1178	427	125.82	18.2982	235.71	30.5513	78.0138	26.1065	88.3965	28.3786
chr1	65058442	65058463	GTACAGTACTGTGATAACTGA	MIMAT0000099	MIMAT0000099	hsa-miR-101-3p|-1|-1|	MI0000103	4636	1258	10074	1772	2808	2321	4313	2166	399.522	102.307	910.136	139.889	230.35	169.255	323.645	143.953
chr1	65058441	65058463	GTACAGTACTGTGATAACTGAA	MIMAT0000099	MIMAT0000099	hsa-miR-101-3p|-1|0|	MI0000103	2331	999	4243	1032	1225	1949	2296	1457	200.881	81.244	383.334	81.4702	100.491	142.127	172.291	96.8327
chr1	65058440	65058463	GTACAGTACTGTGATAACTGAAG	MIMAT0000099	MIMAT0000099	hsa-miR-101-3p|-1|1|	MI0000103	401	300	966	266	244	490	498	325	34.5574	24.3976	87.2734	20.9991	20.0162	35.7324	37.3697	21.5996
chr1	65058439	65058463	GTACAGTACTGTGATAACTGAAGG	MIMAT0000099	MIMAT0000099	hsa-miR-101-3p|-1|2|	MI0000103	10	41	31	7	5	12	9	16	0.861781	3.33434	2.8007	0.552608	0.410167	0.875078	0.675355	1.06337
chr1	65058438	65058463	GTACAGTACTGTGATAACTGAAGGA	MIMAT0000099	MIMAT0000099	hsa-miR-101-3p|-1|3|	MI0000103	0	1	20	0	0	0	0	1	0	0.0813253	1.8069	0	0	0	0	0.0664603
chr1	65058444	65058462	TACAGTACTGTGATAACT	MIMAT0000099	MIMAT0000099	hsa-miR-101-3p|0|-3|	MI0000103	61	44	180	70	176	38	112	57	5.25686	3.57831	16.2621	5.52608	14.4379	2.77108	8.40442	3.78824
chr1	65058443	65058462	TACAGTACTGTGATAACTG	MIMAT0000099	MIMAT0000099	hsa-miR-101-3p|0|-2|	MI0000103	89	49	303	85	160	45	146	66	7.66985	3.98494	27.3746	6.71024	13.1253	3.28154	10.9558	4.38638
chr1	65058442	65058462	TACAGTACTGTGATAACTGA	MIMAT0000099	MIMAT0000099	hsa-miR-101-3p|0|-1|	MI0000103	282	135	778	153	249	143	413	178	24.3022	10.9789	70.2885	12.0784	20.4263	10.428	30.9913	11.8299
chr1	65058441	65058462	TACAGTACTGTGATAACTGAA	MIMAT0000099	MIMAT0000099	hsa-miR-101-3p|0|0|	MI0000103	453	368	984	318	340	486	526	387	39.0387	29.9277	88.8996	25.1042	27.8914	35.4407	39.4708	25.7202
chr1	65058440	65058462	TACAGTACTGTGATAACTGAAG	MIMAT0000099	MIMAT0000099	hsa-miR-101-3p|0|1|	MI0000103	3101	4817	4713	2202	1660	3532	2731	3018	267.238	391.744	425.796	173.835	136.175	257.565	204.933	200.577
chr1	65058439	65058462	TACAGTACTGTGATAACTGAAGG	MIMAT0000099	MIMAT0000099	hsa-miR-101-3p|0|2|	MI0000103	50	150	118	52	34	106	60	123	4.30891	12.1988	10.6607	4.10509	2.78914	7.72986	4.50237	8.17462
chr1	65058438	65058462	TACAGTACTGTGATAACTGAAGGA	MIMAT0000099	MIMAT0000099	hsa-miR-101-3p|0|3|	MI0000103	1	5	2	10	0	3	1	7	0.0861781	0.406626	0.18069	0.78944	0	0.21877	0.0750395	0.465222
chr9	4850345	4850362	ACAGTACTGTGATAACT	MIMAT0000099_1	MIMAT0000099	hsa-miR-101-3p|1|-3|	MI0000739	0	0	2	0	0	0	0	0	0	0	0.18069	0	0	0	0	0
chr9	4850345	4850363	ACAGTACTGTGATAACTG	MIMAT0000099_1	MIMAT0000099	hsa-miR-101-3p|1|-2|	MI0000739	0	0	1	0	0	0	0	0	0	0	0.0903451	0	0	0	0	0
chr9	4850345	4850365	ACAGTACTGTGATAACTGAA	MIMAT0000099_1	MIMAT0000099	hsa-miR-101-3p|1|0|	MI0000739	10	0	0	10	0	0	0	1	0.861781	0	0	0.78944	0	0	0	0.0664603
chr9	4850345	4850366	ACAGTACTGTGATAACTGAAG	MIMAT0000099_1	MIMAT0000099	hsa-miR-101-3p|1|1|	MI0000739	3	3	4	3	1	3	2	2	0.258534	0.243976	0.36138	0.236832	0.0820334	0.21877	0.150079	0.132921
chr9	4850345	4850367	ACAGTACTGTGATAACTGAAGA	MIMAT0000099_1	MIMAT0000099	hsa-miR-101-3p|1|2|	MI0000739	0	1	10	0	0	1	2	2	0	0.0813253	0.903451	0	0	0.0729232	0.150079	0.132921
chr9	4850347	4850365	AGTACTGTGATAACTGAA	MIMAT0000099_1	MIMAT0000099	hsa-miR-101-3p|3|0|	MI0000739	0	0	1	0	0	0	0	0	0	0	0.0903451	0	0	0	0	0
chr9	4850347	4850366	AGTACTGTGATAACTGAAG	MIMAT0000099_1	MIMAT0000099	hsa-miR-101-3p|3|1|	MI0000739	20	0	1	0	0	0	0	0	1.72356	0	0.0903451	0	0	0	0	0
chr9	4850346	4850363	CAGTACTGTGATAACTG	MIMAT0000099_1	MIMAT0000099	hsa-miR-101-3p|2|-2|	MI0000739	0	0	20	0	0	1	0	0	0	0	1.8069	0	0	0.0729232	0	0
chr9	4850346	4850364	CAGTACTGTGATAACTGA	MIMAT0000099_1	MIMAT0000099	hsa-miR-101-3p|2|-1|	MI0000739	0	0	10	0	0	10	0	1	0	0	0.903451	0	0	0.729232	0	0.0664603
chr9	4850346	4850365	CAGTACTGTGATAACTGAA	MIMAT0000099_1	MIMAT0000099	hsa-miR-101-3p|2|0|	MI0000739	0	0	20	0	0	1	0	0	0	0	1.8069	0	0	0.0729232	0	0
chr9	4850346	4850366	CAGTACTGTGATAACTGAAG	MIMAT0000099_1	MIMAT0000099	hsa-miR-101-3p|2|1|	MI0000739	2	2	10	0	0	1	1	0	0.172356	0.162651	0.903451	0	0	0.0729232	0.0750395	0
chr9	4850346	4850367	CAGTACTGTGATAACTGAAGA	MIMAT0000099_1	MIMAT0000099	hsa-miR-101-3p|2|2|	MI0000739	0	10	0	20	0	0	2	0	0	0.813253	0	1.57888	0	0	0.150079	0
chr9	4850346	4850368	CAGTACTGTGATAACTGAAGAA	MIMAT0000099_1	MIMAT0000099	hsa-miR-101-3p|2|3|	MI0000739	0	0	0	0	0	0	0	1	0	0	0	0	0	0	0	0.0664603
chr9	4850342	4850362	GGTACAGTACTGTGATAACT	MIMAT0000099_1	MIMAT0000099	hsa-miR-101-3p|-2|-3|	MI0000739	0	0	0	0	0	1	0	0	0	0	0	0	0	0.0729232	0	0
chr9	4850342	4850363	GGTACAGTACTGTGATAACTG	MIMAT0000099_1	MIMAT0000099	hsa-miR-101-3p|-2|-2|	MI0000739	0	0	3	0	0	0	0	0	0	0	0.271035	0	0	0	0	0
chr9	4850342	4850365	GGTACAGTACTGTGATAACTGAA	MIMAT0000099_1	MIMAT0000099	hsa-miR-101-3p|-2|0|	MI0000739	0	0	0	0	0	1	0	0	0	0	0	0	0	0.0729232	0	0
chr9	4850343	4850362	GTACAGTACTGTGATAACT	MIMAT0000099_1	MIMAT0000099	hsa-miR-101-3p|-1|-3|	MI0000739	282	37	500	81	253	65	305	82	24.3022	3.00904	45.1725	6.39446	20.7545	4.74001	22.887	5.44975
chr9	4850343	4850363	GTACAGTACTGTGATAACTG	MIMAT0000099_1	MIMAT0000099	hsa-miR-101-3p|-1|-2|	MI0000739	474	67	870	133	308	132	388	157	40.8484	5.44879	78.6002	10.4996	25.2663	9.62586	29.1153	10.4343
chr9	4850343	4850364	GTACAGTACTGTGATAACTGA	MIMAT0000099_1	MIMAT0000099	hsa-miR-101-3p|-1|-1|	MI0000739	1562	393	3329	571	915	735	1383	766	134.61	31.9608	300.759	45.077	75.0606	53.5985	103.78	50.9086
chr9	4850343	4850365	GTACAGTACTGTGATAACTGAA	MIMAT0000099_1	MIMAT0000099	hsa-miR-101-3p|-1|0|	MI0000739	784	302	1331	377	396	698	718	440	67.5636	24.5602	120.249	29.7619	32.4852	50.9004	53.8783	29.2426
chr9	4850343	4850366	GTACAGTACTGTGATAACTGAAG	MIMAT0000099_1	MIMAT0000099	hsa-miR-101-3p|-1|1|	MI0000739	135	106	338	85	102	173	164	106	11.634	8.62048	30.5366	6.71024	8.36741	12.6157	12.3065	7.0448
chr9	4850343	4850367	GTACAGTACTGTGATAACTGAAGA	MIMAT0000099_1	MIMAT0000099	hsa-miR-101-3p|-1|2|	MI0000739	14	15	38	19	22	48	32	16	1.20649	1.21988	3.43311	1.49994	1.80474	3.50031	2.40126	1.06337
chr9	4850343	4850368	GTACAGTACTGTGATAACTGAAGAA	MIMAT0000099_1	MIMAT0000099	hsa-miR-101-3p|-1|3|	MI0000739	1	1	1	10	0	1	0	0	0.0861781	0.0813253	0.0903451	0.78944	0	0.0729232	0	0
chr9	4850344	4850362	TACAGTACTGTGATAACT	MIMAT0000099_1	MIMAT0000099	hsa-miR-101-3p|0|-3|	MI0000739	21	15	83	23	66	16	40	11	1.80974	1.21988	7.49864	1.81571	5.41421	1.16677	3.00158	0.731064
chr9	4850344	4850363	TACAGTACTGTGATAACTG	MIMAT0000099_1	MIMAT0000099	hsa-miR-101-3p|0|-2|	MI0000739	41	12	103	26	47	13	52	21	3.5333	0.975903	9.30554	2.05254	3.85557	0.948001	3.90205	1.39567
chr9	4850344	4850364	TACAGTACTGTGATAACTGA	MIMAT0000099_1	MIMAT0000099	hsa-miR-101-3p|0|-1|	MI0000739	90	47	246	40	90	62	105	70	7.75603	3.82229	22.2249	3.15776	7.38301	4.52124	7.87915	4.65222
chr9	4850344	4850365	TACAGTACTGTGATAACTGAA	MIMAT0000099_1	MIMAT0000099	hsa-miR-101-3p|0|0|	MI0000739	165	131	346	109	115	156	179	112	14.2194	10.6536	31.2594	8.60489	9.43384	11.376	13.4321	7.44356
chr9	4850344	4850366	TACAGTACTGTGATAACTGAAG	MIMAT0000099_1	MIMAT0000099	hsa-miR-101-3p|0|1|	MI0000739	1063	1571	1570	762	518	1183	953	950	91.6073	127.762	141.842	60.1553	42.4933	86.2681	71.5126	63.1373
chr9	4850344	4850367	TACAGTACTGTGATAACTGAAGA	MIMAT0000099_1	MIMAT0000099	hsa-miR-101-3p|0|2|	MI0000739	107	90	106	86	53	141	100	88	9.22106	7.31927	9.57658	6.78918	4.34777	10.2822	7.50395	5.84851
chr9	4850344	4850368	TACAGTACTGTGATAACTGAAGAA	MIMAT0000099_1	MIMAT0000099	hsa-miR-101-3p|0|3|	MI0000739	3	3	5	8	2	10	6	3	0.258534	0.243976	0.451725	0.631552	0.164067	0.729232	0.450237	0.199381
chr1	207802450	207802471	AGCACCATTTGAAATCAGTGT	MIMAT0000100	MIMAT0000100	hsa-miR-29b-3p|1|-1|	MI0000107	1	2	10	0	0	0	2	2	0.0861781	0.162651	0.903451	0	0	0	0.150079	0.132921
chr1	207802449	207802471	AGCACCATTTGAAATCAGTGTT	MIMAT0000100	MIMAT0000100	hsa-miR-29b-3p|1|0|	MI0000107	0	7	2	2	1	2	3	1	0	0.569277	0.18069	0.157888	0.0820334	0.145846	0.225118	0.0664603
chr1	207802451	207802475	ATCTAGCACCATTTGAAATCAGTG	MIMAT0000100	MIMAT0000100	hsa-miR-29b-3p|-3|-2|	MI0000107	0	0	0	0	0	0	1	0	0	0	0	0	0	0	0.0750395	0
chr1	207802452	207802469	CACCATTTGAAATCAGT	MIMAT0000100	MIMAT0000100	hsa-miR-29b-3p|3|-3|	MI0000107	0	0	0	0	0	0	1	0	0	0	0	0	0	0	0.0750395	0
chr1	207802451	207802469	CACCATTTGAAATCAGTG	MIMAT0000100	MIMAT0000100	hsa-miR-29b-3p|3|-2|	MI0000107	0	0	0	0	0	0	2	0	0	0	0	0	0	0	0.150079	0
chr1	207802449	207802469	CACCATTTGAAATCAGTGTT	MIMAT0000100	MIMAT0000100	hsa-miR-29b-3p|3|0|	MI0000107	0	10	0	0	0	0	0	2	0	0.813253	0	0	0	0	0	0.132921
chr1	207802452	207802473	CTAGCACCATTTGAAATCAGT	MIMAT0000100	MIMAT0000100	hsa-miR-29b-3p|-1|-3|	MI0000107	18	1	29	9	41	5	248	11	1.55121	0.0813253	2.62001	0.710496	3.36337	0.364616	18.6098	0.731064
chr1	207802451	207802473	CTAGCACCATTTGAAATCAGTG	MIMAT0000100	MIMAT0000100	hsa-miR-29b-3p|-1|-2|	MI0000107	71	55	177	49	188	52	1206	51	6.11865	4.47289	15.9911	3.86826	15.4223	3.79201	90.4976	3.38948
chr1	207802450	207802473	CTAGCACCATTTGAAATCAGTGT	MIMAT0000100	MIMAT0000100	hsa-miR-29b-3p|-1|-1|	MI0000107	44	48	356	58	185	77	852	65	3.79184	3.90361	32.1628	4.57875	15.1762	5.61509	63.9336	4.31992
chr1	207802449	207802473	CTAGCACCATTTGAAATCAGTGTT	MIMAT0000100	MIMAT0000100	hsa-miR-29b-3p|-1|0|	MI0000107	2	6	10	2	4	6	36	2	0.172356	0.487952	0.903451	0.157888	0.328134	0.437539	2.70142	0.132921
chr1	207802448	207802473	CTAGCACCATTTGAAATCAGTGTTT	MIMAT0000100	MIMAT0000100	hsa-miR-29b-3p|-1|1|	MI0000107	0	0	1	0	0	0	0	0	0	0	0.0903451	0	0	0	0	0
chr1	207802449	207802470	GCACCATTTGAAATCAGTGTT	MIMAT0000100	MIMAT0000100	hsa-miR-29b-3p|2|0|	MI0000107	0	10	0	0	0	0	1	0	0	0.813253	0	0	0	0	0.0750395	0
chr1	207802448	207802470	GCACCATTTGAAATCAGTGTTT	MIMAT0000100	MIMAT0000100	hsa-miR-29b-3p|2|1|	MI0000107	0	0	0	0	0	0	2	0	0	0	0	0	0	0	0.150079	0
chr1	207802447	207802470	GCACCATTTGAAATCAGTGTTTT	MIMAT0000100	MIMAT0000100	hsa-miR-29b-3p|2|2|	MI0000107	0	0	0	0	10	0	4	0	0	0	0	0	0.820334	0	0.300158	0
chr1	207802452	207802472	TAGCACCATTTGAAATCAGT	MIMAT0000100	MIMAT0000100	hsa-miR-29b-3p|0|-3|	MI0000107	8	31	11	20	21	9	154	12	0.689425	2.52108	0.993796	1.57888	1.7227	0.656309	11.5561	0.797524
chr1	207802451	207802472	TAGCACCATTTGAAATCAGTG	MIMAT0000100	MIMAT0000100	hsa-miR-29b-3p|0|-2|	MI0000107	46	116	68	52	240	39	1561	43	3.96419	9.43373	6.14347	4.10509	19.688	2.844	117.137	2.85779
chr1	207802450	207802472	TAGCACCATTTGAAATCAGTGT	MIMAT0000100	MIMAT0000100	hsa-miR-29b-3p|0|-1|	MI0000107	116	647	521	333	533	209	1924	192	9.99666	52.6175	47.0698	26.2883	43.7238	15.2409	144.376	12.7604
chr1	207802449	207802472	TAGCACCATTTGAAATCAGTGTT	MIMAT0000100	MIMAT0000100	hsa-miR-29b-3p|0|0|	MI0000107	318	5995	987	2473	1029	1627	3080	1164	27.4046	487.545	89.1706	195.228	84.4124	118.646	231.122	77.3598
chr1	207802448	207802472	TAGCACCATTTGAAATCAGTGTTT	MIMAT0000100	MIMAT0000100	hsa-miR-29b-3p|0|1|	MI0000107	8	200	26	59	36	51	109	50	0.689425	16.2651	2.34897	4.6577	2.9532	3.71908	8.1793	3.32302
chr1	207802447	207802472	TAGCACCATTTGAAATCAGTGTTTT	MIMAT0000100	MIMAT0000100	hsa-miR-29b-3p|0|2|	MI0000107	0	80	0	0	1	3	12	4	0	6.50602	0	0	0.0820334	0.21877	0.900474	0.265841
chr1	207802446	207802472	TAGCACCATTTGAAATCAGTGTTTTA	MIMAT0000100	MIMAT0000100	hsa-miR-29b-3p|0|3|	MI0000107	0	10	3	1	3	18	3	8	0	0.813253	0.271035	0.078944	0.2461	1.31262	0.225118	0.531683
chr1	207802452	207802474	TCTAGCACCATTTGAAATCAGT	MIMAT0000100	MIMAT0000100	hsa-miR-29b-3p|2|3|	MI0000107	0	0	0	0	0	0	3	0	0	0	0	0	0	0	0.225118	0
chr7	130877468	130877488	AGCACCATTTGAAATCAGTG	MIMAT0000100_1	MIMAT0000100	hsa-miR-29b-3p|1|-2|	MI0000105	0	0	0	0	1	0	0	0	0	0	0	0	0.0820334	0	0	0
chr7	130877467	130877488	AGCACCATTTGAAATCAGTGT	MIMAT0000100_1	MIMAT0000100	hsa-miR-29b-3p|1|-1|	MI0000105	1	1	1	2	10	0	1	0	0.0861781	0.0813253	0.0903451	0.157888	0.820334	0	0.0750395	0
chr7	130877466	130877488	AGCACCATTTGAAATCAGTGTT	MIMAT0000100_1	MIMAT0000100	hsa-miR-29b-3p|1|0|	MI0000105	1	7	1	1	2	2	1	0	0.0861781	0.569277	0.0903451	0.078944	0.164067	0.145846	0.0750395	0
chr7	130877469	130877486	CACCATTTGAAATCAGT	MIMAT0000100_1	MIMAT0000100	hsa-miR-29b-3p|3|-3|	MI0000105	0	0	0	0	0	0	1	0	0	0	0	0	0	0	0.0750395	0
chr7	130877468	130877486	CACCATTTGAAATCAGTG	MIMAT0000100_1	MIMAT0000100	hsa-miR-29b-3p|3|-2|	MI0000105	0	0	1	0	0	0	0	0	0	0	0.0903451	0	0	0	0	0
chr7	130877466	130877486	CACCATTTGAAATCAGTGTT	MIMAT0000100_1	MIMAT0000100	hsa-miR-29b-3p|3|0|	MI0000105	1	1	0	0	0	0	0	0	0.0861781	0.0813253	0	0	0	0	0	0
chr7	130877469	130877490	CTAGCACCATTTGAAATCAGT	MIMAT0000100_1	MIMAT0000100	hsa-miR-29b-3p|-1|-3|	MI0000105	17	6	22	7	43	12	250	12	1.46503	0.487952	1.98759	0.552608	3.52744	0.875078	18.7599	0.797524
chr7	130877468	130877490	CTAGCACCATTTGAAATCAGTG	MIMAT0000100_1	MIMAT0000100	hsa-miR-29b-3p|-1|-2|	MI0000105	73	54	201	49	209	59	1159	67	6.291	4.39156	18.1594	3.86826	17.145	4.30247	86.9708	4.45284
chr7	130877467	130877490	CTAGCACCATTTGAAATCAGTGT	MIMAT0000100_1	MIMAT0000100	hsa-miR-29b-3p|-1|-1|	MI0000105	51	48	422	48	185	84	864	54	4.39508	3.90361	38.1256	3.78931	15.1762	6.12555	64.8341	3.58886
chr7	130877466	130877490	CTAGCACCATTTGAAATCAGTGTT	MIMAT0000100_1	MIMAT0000100	hsa-miR-29b-3p|-1|0|	MI0000105	1	4	7	3	2	5	32	2	0.0861781	0.325301	0.632416	0.236832	0.164067	0.364616	2.40126	0.132921
chr7	130877468	130877487	GCACCATTTGAAATCAGTG	MIMAT0000100_1	MIMAT0000100	hsa-miR-29b-3p|2|-2|	MI0000105	0	0	0	0	0	0	1	0	0	0	0	0	0	0	0.0750395	0
chr7	130877467	130877487	GCACCATTTGAAATCAGTGT	MIMAT0000100_1	MIMAT0000100	hsa-miR-29b-3p|2|-1|	MI0000105	0	10	0	0	0	0	2	0	0	0.813253	0	0	0	0	0.150079	0
chr7	130877466	130877487	GCACCATTTGAAATCAGTGTT	MIMAT0000100_1	MIMAT0000100	hsa-miR-29b-3p|2|0|	MI0000105	0	10	0	10	0	0	0	1	0	0.813253	0	0.78944	0	0	0	0.0664603
chr7	130877469	130877489	TAGCACCATTTGAAATCAGT	MIMAT0000100_1	MIMAT0000100	hsa-miR-29b-3p|0|-3|	MI0000105	12	39	12	12	12	13	131	9	1.03414	3.17169	1.08414	0.947328	0.984401	0.948001	9.83017	0.598143
chr7	130877468	130877489	TAGCACCATTTGAAATCAGTG	MIMAT0000100_1	MIMAT0000100	hsa-miR-29b-3p|0|-2|	MI0000105	70	93	76	49	261	37	1528	32	6.03247	7.56325	6.86623	3.86826	21.4107	2.69816	114.66	2.12673
chr7	130877467	130877489	TAGCACCATTTGAAATCAGTGT	MIMAT0000100_1	MIMAT0000100	hsa-miR-29b-3p|0|-1|	MI0000105	108	660	546	304	489	223	1929	196	9.30723	53.6747	49.3284	23.999	40.1143	16.2619	144.751	13.0262
chr7	130877466	130877489	TAGCACCATTTGAAATCAGTGTT	MIMAT0000100_1	MIMAT0000100	hsa-miR-29b-3p|0|0|	MI0000105	345	5994	1002	2578	1069	1589	3017	1134	29.7314	487.464	90.5258	203.518	87.6937	115.875	226.394	75.366
chr7	130877465	130877489	TAGCACCATTTGAAATCAGTGTTC	MIMAT0000100_1	MIMAT0000100	hsa-miR-29b-3p|0|1|	MI0000105	7	55	5	24	23	33	67	11	0.603247	4.47289	0.451725	1.89466	1.88677	2.40647	5.02765	0.731064
chr7	130877464	130877489	TAGCACCATTTGAAATCAGTGTTCT	MIMAT0000100_1	MIMAT0000100	hsa-miR-29b-3p|0|2|	MI0000105	0	50	0	50	0	6	3	7	0	4.06626	0	3.9472	0	0.437539	0.225118	0.465222
chr7	130877463	130877489	TAGCACCATTTGAAATCAGTGTTCTT	MIMAT0000100_1	MIMAT0000100	hsa-miR-29b-3p|0|3|	MI0000105	1	4	10	0	0	1	1	5	0.0861781	0.325301	0.903451	0	0	0.0729232	0.0750395	0.332302
chr7	130877469	130877491	TCTAGCACCATTTGAAATCAGT	MIMAT0000100_1	MIMAT0000100	hsa-miR-29b-3p|-2|-3|	MI0000105	0	0	0	10	0	0	5	3	0	0	0	0.78944	0	0	0.375197	0.199381
chr20	3917543	3917561	ATAGCCCTGTACAATGCT	MIMAT0000101	MIMAT0000101	hsa-miR-103a-3p|2|-3|	MI0000108	20	0	1	1	2	1	3	1	1.72356	0	0.0903451	0.078944	0.164067	0.0729232	0.225118	0.0664603
chr20	3917542	3917561	ATAGCCCTGTACAATGCTG	MIMAT0000101	MIMAT0000101	hsa-miR-103a-3p|2|-2|	MI0000108	0	0	6	1	11	5	11	0	0	0	0.54207	0.078944	0.902368	0.364616	0.825434	0
chr20	3917541	3917561	ATAGCCCTGTACAATGCTGC	MIMAT0000101	MIMAT0000101	hsa-miR-103a-3p|2|-1|	MI0000108	20	0	10	0	40	0	2	0	1.72356	0	0.903451	0	3.28134	0	0.150079	0
chr20	3917540	3917561	ATAGCCCTGTACAATGCTGCT	MIMAT0000101	MIMAT0000101	hsa-miR-103a-3p|2|0|	MI0000108	3431	1620	2598	1475	9348	2503	6075	1023	295.677	131.747	234.717	116.442	766.848	182.527	455.865	67.9889
chr20	3917539	3917561	ATAGCCCTGTACAATGCTGCTT	MIMAT0000101	MIMAT0000101	hsa-miR-103a-3p|2|1|	MI0000108	10	0	1	1	10	0	1	0	0.861781	0	0.0903451	0.078944	0.820334	0	0.0750395	0
chr20	3917543	3917562	CATAGCCCTGTACAATGCT	MIMAT0000101	MIMAT0000101	hsa-miR-103a-3p|1|-3|	MI0000108	30	0	11	4	14	4	3	2	2.58534	0	0.993796	0.315776	1.14847	0.291693	0.225118	0.132921
chr20	3917542	3917562	CATAGCCCTGTACAATGCTG	MIMAT0000101	MIMAT0000101	hsa-miR-103a-3p|1|-2|	MI0000108	26	12	81	19	82	35	68	11	2.24063	0.975903	7.31795	1.49994	6.72674	2.55231	5.10268	0.731064
chr20	3917541	3917562	CATAGCCCTGTACAATGCTGC	MIMAT0000101	MIMAT0000101	hsa-miR-103a-3p|1|-1|	MI0000108	70	0	40	0	8	1	5	0	6.03247	0	3.6138	0	0.656267	0.0729232	0.375197	0
chr20	3917540	3917562	CATAGCCCTGTACAATGCTGCT	MIMAT0000101	MIMAT0000101	hsa-miR-103a-3p|1|0|	MI0000108	8967	3844	8491	4694	16857	6536	9958	3758	772.759	312.614	767.12	370.563	1382.84	476.626	747.243	249.758
chr20	3917539	3917562	CATAGCCCTGTACAATGCTGCTT	MIMAT0000101	MIMAT0000101	hsa-miR-103a-3p|1|1|	MI0000108	40	0	1	3	16	7	9	1	3.44712	0	0.0903451	0.236832	1.31253	0.510462	0.675355	0.0664603
chr20	3917543	3917566	CTTTCATAGCCCTGTACAATGCT	MIMAT0000101	MIMAT0000101	hsa-miR-103a-3p|-3|-3|	MI0000108	0	0	0	1	0	0	0	0	0	0	0	0.078944	0	0	0	0
chr20	3917542	3917566	CTTTCATAGCCCTGTACAATGCTG	MIMAT0000101	MIMAT0000101	hsa-miR-103a-3p|-3|-2|	MI0000108	0	0	20	0	0	2	0	0	0	0	1.8069	0	0	0.145846	0	0
chr20	3917540	3917566	CTTTCATAGCCCTGTACAATGCTGCT	MIMAT0000101	MIMAT0000101	hsa-miR-103a-3p|-3|0|	MI0000108	13	25	25	19	16	112	14	7	1.12032	2.03313	2.25863	1.49994	1.31253	8.1674	1.05055	0.465222
chr20	3917542	3917560	TAGCCCTGTACAATGCTG	MIMAT0000101	MIMAT0000101	hsa-miR-103a-3p|3|-2|	MI0000108	20	0	20	0	7	4	1	1	1.72356	0	1.8069	0	0.574234	0.291693	0.0750395	0.0664603
chr20	3917541	3917560	TAGCCCTGTACAATGCTGC	MIMAT0000101	MIMAT0000101	hsa-miR-103a-3p|3|-1|	MI0000108	10	0	0	0	0	0	1	0	0.861781	0	0	0	0	0	0.0750395	0
chr20	3917540	3917560	TAGCCCTGTACAATGCTGCT	MIMAT0000101	MIMAT0000101	hsa-miR-103a-3p|3|0|	MI0000108	329	110	256	123	1527	257	839	106	28.3526	8.94578	23.1283	9.71011	125.265	18.7413	62.9581	7.0448
chr20	3917543	3917563	TCATAGCCCTGTACAATGCT	MIMAT0000101	MIMAT0000101	hsa-miR-103a-3p|0|-3|	MI0000108	10	8	28	12	30	23	13	5	0.861781	0.650602	2.52966	0.947328	2.461	1.67723	0.975513	0.332302
chr20	3917542	3917563	TCATAGCCCTGTACAATGCTG	MIMAT0000101	MIMAT0000101	hsa-miR-103a-3p|0|-2|	MI0000108	93	52	272	92	230	239	156	50	8.01456	4.22891	24.5739	7.26285	18.8677	17.4286	11.7062	3.32302
chr20	3917541	3917563	TCATAGCCCTGTACAATGCTGC	MIMAT0000101	MIMAT0000101	hsa-miR-103a-3p|0|-1|	MI0000108	2	6	18	3	16	9	7	3	0.172356	0.487952	1.62621	0.236832	1.31253	0.656309	0.525276	0.199381
chr20	3917540	3917563	TCATAGCCCTGTACAATGCTGCT	MIMAT0000101	MIMAT0000101	hsa-miR-103a-3p|0|0|	MI0000108	15752	11639	22892	13147	31045	19831	14129	10796	1357.48	946.545	2068.18	1037.88	2546.73	1446.14	1060.23	717.506
chr20	3917539	3917563	TCATAGCCCTGTACAATGCTGCTT	MIMAT0000101	MIMAT0000101	hsa-miR-103a-3p|0|1|	MI0000108	3	1	3	2	1	1	1	0	0.258534	0.0813253	0.271035	0.157888	0.0820334	0.0729232	0.0750395	0
chr20	3917538	3917563	TCATAGCCCTGTACAATGCTGCTTG	MIMAT0000101	MIMAT0000101	hsa-miR-103a-3p|0|2|	MI0000108	0	0	0	0	0	1	0	0	0	0	0	0	0	0.0729232	0	0
chr20	3917543	3917564	TTCATAGCCCTGTACAATGCT	MIMAT0000101	MIMAT0000101	hsa-miR-103a-3p|-1|-3|	MI0000108	1	2	6	3	6	8	1	0	0.0861781	0.162651	0.54207	0.236832	0.492201	0.583386	0.0750395	0
chr20	3917542	3917564	TTCATAGCCCTGTACAATGCTG	MIMAT0000101	MIMAT0000101	hsa-miR-103a-3p|-1|-2|	MI0000108	6	9	33	9	28	41	17	9	0.517069	0.731927	2.98139	0.710496	2.29694	2.98985	1.27567	0.598143
chr20	3917541	3917564	TTCATAGCCCTGTACAATGCTGC	MIMAT0000101	MIMAT0000101	hsa-miR-103a-3p|-1|-1|	MI0000108	0	0	1	0	0	0	0	0	0	0	0.0903451	0	0	0	0	0
chr20	3917540	3917564	TTCATAGCCCTGTACAATGCTGCT	MIMAT0000101	MIMAT0000101	hsa-miR-103a-3p|-1|0|	MI0000108	1229	1778	2343	1301	2473	2313	1287	1330	105.913	144.596	211.679	102.706	202.869	168.671	96.5758	88.3923
chr20	3917539	3917564	TTCATAGCCCTGTACAATGCTGCTT	MIMAT0000101	MIMAT0000101	hsa-miR-103a-3p|-1|1|	MI0000108	0	0	0	0	0	0	0	1	0	0	0	0	0	0	0	0.0664603
chr20	3917543	3917565	TTTCATAGCCCTGTACAATGCT	MIMAT0000101	MIMAT0000101	hsa-miR-103a-3p|-2|-3|	MI0000108	1	1	1	10	0	2	1	0	0.0861781	0.0813253	0.0903451	0.78944	0	0.145846	0.0750395	0
chr20	3917542	3917565	TTTCATAGCCCTGTACAATGCTG	MIMAT0000101	MIMAT0000101	hsa-miR-103a-3p|-2|-2|	MI0000108	4	4	11	7	30	42	8	4	0.344712	0.325301	0.993796	0.552608	2.461	3.06277	0.600316	0.265841
chr20	3917541	3917565	TTTCATAGCCCTGTACAATGCTGC	MIMAT0000101	MIMAT0000101	hsa-miR-103a-3p|-2|-1|	MI0000108	0	0	0	0	0	0	1	0	0	0	0	0	0	0	0.0750395	0
chr20	3917540	3917565	TTTCATAGCCCTGTACAATGCTGCT	MIMAT0000101	MIMAT0000101	hsa-miR-103a-3p|-2|0|	MI0000108	318	405	689	422	427	1304	351	373	27.4046	32.9367	62.2478	33.3144	35.0283	95.0918	26.3389	24.7897
chr20	3917537	3917565	TTTCATAGCCCTGTACAATGCTGCTTGA	MIMAT0000101	MIMAT0000101	hsa-miR-103a-3p|-2|3|	MI0000108	0	1	0	0	0	0	0	0	0	0.0813253	0	0	0	0	0	0
chr5	168560905	168560923	ATAGCCCTGTACAATGCT	MIMAT0000101_1	MIMAT0000101	hsa-miR-103a-3p|2|-3|	MI0000109	7	1	2	1	8	1	6	2	0.603247	0.0813253	0.18069	0.078944	0.656267	0.0729232	0.450237	0.132921
chr5	168560905	168560924	ATAGCCCTGTACAATGCTG	MIMAT0000101_1	MIMAT0000101	hsa-miR-103a-3p|2|-2|	MI0000109	40	0	9	4	21	12	18	1	3.44712	0	0.813106	0.315776	1.7227	0.875078	1.35071	0.0664603
chr5	168560905	168560925	ATAGCCCTGTACAATGCTGC	MIMAT0000101_1	MIMAT0000101	hsa-miR-103a-3p|2|-1|	MI0000109	4	1	30	0	5	2	6	0	0.344712	0.0813253	2.71035	0	0.410167	0.145846	0.450237	0
chr5	168560905	168560926	ATAGCCCTGTACAATGCTGCT	MIMAT0000101_1	MIMAT0000101	hsa-miR-103a-3p|2|0|	MI0000109	8646	3953	6475	3799	23007	6146	15444	2692	745.096	321.479	584.984	299.908	1887.34	448.186	1158.91	178.911
chr5	168560905	168560927	ATAGCCCTGTACAATGCTGCTT	MIMAT0000101_1	MIMAT0000101	hsa-miR-103a-3p|2|1|	MI0000109	3	1	10	0	2	1	2	2	0.258534	0.0813253	0.903451	0	0.164067	0.0729232	0.150079	0.132921
chr5	168560904	168560923	CATAGCCCTGTACAATGCT	MIMAT0000101_1	MIMAT0000101	hsa-miR-103a-3p|1|-3|	MI0000109	11	7	21	11	38	19	26	6	0.947959	0.569277	1.89725	0.868384	3.11727	1.38554	1.95103	0.398762
chr5	168560904	168560924	CATAGCCCTGTACAATGCTG	MIMAT0000101_1	MIMAT0000101	hsa-miR-103a-3p|1|-2|	MI0000109	111	36	219	37	307	96	239	26	9.56577	2.92771	19.7856	2.92093	25.1843	7.00063	17.9344	1.72797
chr5	168560904	168560925	CATAGCCCTGTACAATGCTGC	MIMAT0000101_1	MIMAT0000101	hsa-miR-103a-3p|1|-1|	MI0000109	11	2	13	7	8	5	13	0	0.947959	0.162651	1.17449	0.552608	0.656267	0.364616	0.975513	0
chr5	168560904	168560926	CATAGCCCTGTACAATGCTGCT	MIMAT0000101_1	MIMAT0000101	hsa-miR-103a-3p|1|0|	MI0000109	26594	11210	25021	13845	49215	18899	29262	10755	2291.82	911.656	2260.52	1092.98	4037.28	1378.18	2195.81	714.781
chr5	168560904	168560927	CATAGCCCTGTACAATGCTGCTT	MIMAT0000101_1	MIMAT0000101	hsa-miR-103a-3p|1|1|	MI0000109	8	4	11	3	49	16	26	5	0.689425	0.325301	0.993796	0.236832	4.01964	1.16677	1.95103	0.332302
chr5	168560900	168560924	CCTTCATAGCCCTGTACAATGCTG	MIMAT0000101_1	MIMAT0000101	hsa-miR-103a-3p|-3|-2|	MI0000109	0	0	0	0	1	1	1	0	0	0	0	0	0.0820334	0.0729232	0.0750395	0
chr5	168560900	168560926	CCTTCATAGCCCTGTACAATGCTGCT	MIMAT0000101_1	MIMAT0000101	hsa-miR-103a-3p|-3|0|	MI0000109	7	6	20	5	8	32	12	2	0.603247	0.487952	1.8069	0.39472	0.656267	2.33354	0.900474	0.132921
chr5	168560901	168560923	CTTCATAGCCCTGTACAATGCT	MIMAT0000101_1	MIMAT0000101	hsa-miR-103a-3p|3|-2|	MI0000109	1	1	3	1	2	3	4	0	0.0861781	0.0813253	0.271035	0.078944	0.164067	0.21877	0.300158	0
chr5	168560901	168560924	CTTCATAGCCCTGTACAATGCTG	MIMAT0000101_1	MIMAT0000101	hsa-miR-103a-3p|-2|-2|	MI0000109	2	3	20	2	8	15	9	3	0.172356	0.243976	1.8069	0.157888	0.656267	1.09385	0.675355	0.199381
chr5	168560901	168560925	CTTCATAGCCCTGTACAATGCTGC	MIMAT0000101_1	MIMAT0000101	hsa-miR-103a-3p|-1|-2|	MI0000109	0	0	2	10	0	1	1	0	0	0	0.18069	0.78944	0	0.0729232	0.0750395	0
chr5	168560901	168560926	CTTCATAGCCCTGTACAATGCTGCT	MIMAT0000101_1	MIMAT0000101	hsa-miR-103a-3p|0|-2|	MI0000109	484	755	1394	573	606	1429	617	566	41.7102	61.4006	125.941	45.2349	49.7123	104.207	46.2994	37.6166
chr5	168560906	168560923	TAGCCCTGTACAATGCT	MIMAT0000101_1	MIMAT0000101	hsa-miR-103a-3p|-3|3|	MI0000109	0	0	0	0	30	0	2	0	0	0	0	0	2.461	0	0.150079	0
chr5	168560906	168560924	TAGCCCTGTACAATGCTG	MIMAT0000101_1	MIMAT0000101	hsa-miR-103a-3p|-2|3|	MI0000109	2	1	5	1	14	7	8	1	0.172356	0.0813253	0.451725	0.078944	1.14847	0.510462	0.600316	0.0664603
chr5	168560906	168560925	TAGCCCTGTACAATGCTGC	MIMAT0000101_1	MIMAT0000101	hsa-miR-103a-3p|-1|3|	MI0000109	0	0	0	0	40	0	3	0	0	0	0	0	3.28134	0	0.225118	0
chr5	168560906	168560926	TAGCCCTGTACAATGCTGCT	MIMAT0000101_1	MIMAT0000101	hsa-miR-103a-3p|0|3|	MI0000109	821	315	621	362	3656	568	2140	243	70.7522	25.6175	56.1043	28.5777	299.914	41.4204	160.584	16.1499
chr5	168560903	168560923	TCATAGCCCTGTACAATGCT	MIMAT0000101_1	MIMAT0000101	hsa-miR-103a-3p|-3|0|	MI0000109	32	17	81	33	85	53	42	27	2.7577	1.38253	7.31795	2.60515	6.97284	3.86493	3.15166	1.79443
chr5	168560903	168560924	TCATAGCCCTGTACAATGCTG	MIMAT0000101_1	MIMAT0000101	hsa-miR-103a-3p|-2|0|	MI0000109	307	138	807	206	746	724	482	166	26.4567	11.2229	72.9085	16.2625	61.1969	52.7964	36.169	11.0324
chr5	168560903	168560925	TCATAGCCCTGTACAATGCTGC	MIMAT0000101_1	MIMAT0000101	hsa-miR-103a-3p|-1|0|	MI0000109	22	14	41	17	37	20	27	11	1.89592	1.13855	3.70415	1.34205	3.03524	1.45846	2.02607	0.731064
chr5	168560903	168560926	TCATAGCCCTGTACAATGCTGCT	MIMAT0000101_1	MIMAT0000101	hsa-miR-103a-3p|0|0|	MI0000109	47944	34931	68313	39466	92849	59018	42555	32292	4131.72	2840.77	6171.74	3115.6	7616.72	4303.78	3193.31	2146.14
chr5	168560903	168560927	TCATAGCCCTGTACAATGCTGCTT	MIMAT0000101_1	MIMAT0000101	hsa-miR-103a-3p|1|0|	MI0000109	5	2	12	4	14	2	2	4	0.430891	0.162651	1.08414	0.315776	1.14847	0.145846	0.150079	0.265841
chr5	168560903	168560928	TCATAGCCCTGTACAATGCTGCTTG	MIMAT0000101_1	MIMAT0000101	hsa-miR-103a-3p|2|0|	MI0000109	0	20	0	0	1	0	0	0	0	1.62651	0	0	0.0820334	0	0	0
chr5	168560903	168560929	TCATAGCCCTGTACAATGCTGCTTGA	MIMAT0000101_1	MIMAT0000101	hsa-miR-103a-3p|3|0|	MI0000109	0	1	10	0	0	1	0	0	0	0.0813253	0.903451	0	0	0.0729232	0	0
chr5	168560902	168560923	TTCATAGCCCTGTACAATGCT	MIMAT0000101_1	MIMAT0000101	hsa-miR-103a-3p|-3|-1|	MI0000109	5	3	19	3	24	19	4	5	0.430891	0.243976	1.71656	0.236832	1.9688	1.38554	0.300158	0.332302
chr5	168560902	168560924	TTCATAGCCCTGTACAATGCTG	MIMAT0000101_1	MIMAT0000101	hsa-miR-103a-3p|-2|-1|	MI0000109	25	24	99	26	94	105	52	16	2.15445	1.95181	8.94416	2.05254	7.71114	7.65693	3.90205	1.06337
chr5	168560902	168560925	TTCATAGCCCTGTACAATGCTGC	MIMAT0000101_1	MIMAT0000101	hsa-miR-103a-3p|-1|-1|	MI0000109	0	2	40	0	5	5	2	7	0	0.162651	3.6138	0	0.410167	0.364616	0.150079	0.465222
chr5	168560902	168560926	TTCATAGCCCTGTACAATGCTGCT	MIMAT0000101_1	MIMAT0000101	hsa-miR-103a-3p|0|-1|	MI0000109	3682	5117	6981	3994	7549	6670	3802	3964	317.308	416.141	630.699	315.302	619.27	486.398	285.3	263.449
chrX	152392266	152392285	AAATGCTCAGACTCCTGTG	MIMAT0000102	MIMAT0000102	hsa-miR-105-5p|2|-2|	MI0000111	0	0	1	10	0	6	1	0	0	0	0.0903451	0.78944	0	0.437539	0.0750395	0
chrX	152392265	152392285	AAATGCTCAGACTCCTGTGG	MIMAT0000102	MIMAT0000102	hsa-miR-105-5p|2|-1|	MI0000111	0	0	3	90	0	58	42	0	0	0	0.271035	7.10496	0	4.22954	3.15166	0
chrX	152392264	152392285	AAATGCTCAGACTCCTGTGGT	MIMAT0000102	MIMAT0000102	hsa-miR-105-5p|2|0|	MI0000111	0	0	7	450	0	98	69	0	0	0	0.632416	35.5248	0	7.14647	5.17772	0
chrX	152392263	152392285	AAATGCTCAGACTCCTGTGGTG	MIMAT0000102	MIMAT0000102	hsa-miR-105-5p|2|1|	MI0000111	10	0	41	186	1	492	184	1	0.861781	0	3.70415	14.6836	0.0820334	35.8782	13.8073	0.0664603
chrX	152392262	152392285	AAATGCTCAGACTCCTGTGGTGG	MIMAT0000102	MIMAT0000102	hsa-miR-105-5p|2|2|	MI0000111	0	0	6	360	0	79	46	3	0	0	0.54207	28.4198	0	5.76093	3.45182	0.199381
chrX	152392261	152392285	AAATGCTCAGACTCCTGTGGTGGC	MIMAT0000102	MIMAT0000102	hsa-miR-105-5p|2|3|	MI0000111	0	0	1	10	0	11	2	0	0	0	0.0903451	0.78944	0	0.802155	0.150079	0
chrX	152392265	152392284	AATGCTCAGACTCCTGTGG	MIMAT0000102	MIMAT0000102	hsa-miR-105-5p|3|-1|	MI0000111	0	0	10	0	0	2	2	0	0	0	0.903451	0	0	0.145846	0.150079	0
chrX	152392264	152392284	AATGCTCAGACTCCTGTGGT	MIMAT0000102	MIMAT0000102	hsa-miR-105-5p|3|0|	MI0000111	0	0	0	20	0	3	3	0	0	0	0	1.57888	0	0.21877	0.225118	0
chrX	152392263	152392284	AATGCTCAGACTCCTGTGGTG	MIMAT0000102	MIMAT0000102	hsa-miR-105-5p|3|1|	MI0000111	0	0	8	110	0	39	21	0	0	0	0.722761	8.68384	0	2.844	1.57583	0
chrX	152392262	152392284	AATGCTCAGACTCCTGTGGTGG	MIMAT0000102	MIMAT0000102	hsa-miR-105-5p|3|2|	MI0000111	0	0	2	20	0	21	1	0	0	0	0.18069	1.57888	0	1.53139	0.0750395	0
chrX	152392261	152392284	AATGCTCAGACTCCTGTGGTGGC	MIMAT0000102	MIMAT0000102	hsa-miR-105-5p|3|3|	MI0000111	0	0	0	20	0	8	3	0	0	0	0	1.57888	0	0.583386	0.225118	0
chrX	152392265	152392286	CAAATGCTCAGACTCCTGTGG	MIMAT0000102	MIMAT0000102	hsa-miR-105-5p|1|-1|	MI0000111	0	0	10	0	0	3	3	0	0	0	0.903451	0	0	0.21877	0.225118	0
chrX	152392264	152392286	CAAATGCTCAGACTCCTGTGGT	MIMAT0000102	MIMAT0000102	hsa-miR-105-5p|1|0|	MI0000111	0	0	0	0	0	9	6	0	0	0	0	0	0	0.656309	0.450237	0
chrX	152392263	152392286	CAAATGCTCAGACTCCTGTGGTG	MIMAT0000102	MIMAT0000102	hsa-miR-105-5p|1|1|	MI0000111	0	0	2	10	0	12	4	0	0	0	0.18069	0.78944	0	0.875078	0.300158	0
chrX	152392262	152392286	CAAATGCTCAGACTCCTGTGGTGG	MIMAT0000102	MIMAT0000102	hsa-miR-105-5p|1|2|	MI0000111	0	0	0	10	0	5	0	0	0	0	0	0.78944	0	0.364616	0	0
chrX	152392261	152392286	CAAATGCTCAGACTCCTGTGGTGGC	MIMAT0000102	MIMAT0000102	hsa-miR-105-5p|1|3|	MI0000111	0	0	0	0	0	1	1	0	0	0	0	0	0	0.0729232	0.0750395	0
chrX	152392265	152392288	GTCAAATGCTCAGACTCCTGTGG	MIMAT0000102	MIMAT0000102	hsa-miR-105-5p|-1|-1|	MI0000111	0	0	0	10	0	1	0	0	0	0	0	0.78944	0	0.0729232	0	0
chrX	152392264	152392288	GTCAAATGCTCAGACTCCTGTGGT	MIMAT0000102	MIMAT0000102	hsa-miR-105-5p|-1|0|	MI0000111	0	0	0	0	0	2	0	0	0	0	0	0	0	0.145846	0	0
chrX	152392262	152392288	GTCAAATGCTCAGACTCCTGTGGTGG	MIMAT0000102	MIMAT0000102	hsa-miR-105-5p|-1|2|	MI0000111	0	0	0	0	0	1	0	0	0	0	0	0	0	0.0729232	0	0
chrX	152392267	152392287	TCAAATGCTCAGACTCCTGT	MIMAT0000102	MIMAT0000102	hsa-miR-105-5p|0|-3|	MI0000111	0	0	0	0	0	2	2	0	0	0	0	0	0	0.145846	0.150079	0
chrX	152392266	152392287	TCAAATGCTCAGACTCCTGTG	MIMAT0000102	MIMAT0000102	hsa-miR-105-5p|0|-2|	MI0000111	0	0	0	0	0	10	7	0	0	0	0	0	0	0.729232	0.525276	0
chrX	152392265	152392287	TCAAATGCTCAGACTCCTGTGG	MIMAT0000102	MIMAT0000102	hsa-miR-105-5p|0|-1|	MI0000111	0	0	13	450	0	141	65	1	0	0	1.17449	35.5248	0	10.2822	4.87757	0.0664603
chrX	152392264	152392287	TCAAATGCTCAGACTCCTGTGGT	MIMAT0000102	MIMAT0000102	hsa-miR-105-5p|0|0|	MI0000111	4	1	106	255	2	551	172	1	0.344712	0.0813253	9.57658	20.1307	0.164067	40.1807	12.9068	0.0664603
chrX	152392263	152392287	TCAAATGCTCAGACTCCTGTGGTG	MIMAT0000102	MIMAT0000102	hsa-miR-105-5p|0|1|	MI0000111	10	0	10	480	0	119	33	0	0.861781	0	0.903451	37.8931	0	8.67786	2.4763	0
chrX	152392262	152392287	TCAAATGCTCAGACTCCTGTGGTGG	MIMAT0000102	MIMAT0000102	hsa-miR-105-5p|0|2|	MI0000111	0	0	12	260	0	86	20	1	0	0	1.08414	20.5254	0	6.27139	1.50079	0.0664603
chrX	152392261	152392287	TCAAATGCTCAGACTCCTGTGGTGGC	MIMAT0000102	MIMAT0000102	hsa-miR-105-5p|0|3|	MI0000111	0	0	0	10	0	3	1	0	0	0	0	0.78944	0	0.21877	0.0750395	0
chrX	152394459	152394478	AAATGCTCAGACTCCTGTG	MIMAT0000102_1	MIMAT0000102	hsa-miR-105-5p|2|-2|	MI0000112	0	0	0	10	0	4	3	0	0	0	0	0.78944	0	0.291693	0.225118	0
chrX	152394458	152394478	AAATGCTCAGACTCCTGTGG	MIMAT0000102_1	MIMAT0000102	hsa-miR-105-5p|2|-1|	MI0000112	0	0	5	120	0	57	37	0	0	0	0.451725	9.47328	0	4.15662	2.77646	0
chrX	152394457	152394478	AAATGCTCAGACTCCTGTGGT	MIMAT0000102_1	MIMAT0000102	hsa-miR-105-5p|2|0|	MI0000112	0	0	14	470	0	99	62	0	0	0	1.26483	37.1037	0	7.2194	4.65245	0
chrX	152394456	152394478	AAATGCTCAGACTCCTGTGGTG	MIMAT0000102_1	MIMAT0000102	hsa-miR-105-5p|2|1|	MI0000112	0	0	48	200	1	436	158	4	0	0	4.33656	15.7888	0.0820334	31.7945	11.8562	0.265841
chrX	152394455	152394478	AAATGCTCAGACTCCTGTGGTGG	MIMAT0000102_1	MIMAT0000102	hsa-miR-105-5p|2|2|	MI0000112	0	0	11	500	0	78	44	0	0	0	0.993796	39.472	0	5.68801	3.30174	0
chrX	152394454	152394478	AAATGCTCAGACTCCTGTGGTGGC	MIMAT0000102_1	MIMAT0000102	hsa-miR-105-5p|2|3|	MI0000112	0	0	0	10	0	5	5	0	0	0	0	0.78944	0	0.364616	0.375197	0
chrX	152394458	152394477	AATGCTCAGACTCCTGTGG	MIMAT0000102_1	MIMAT0000102	hsa-miR-105-5p|3|-1|	MI0000112	0	0	1	20	0	3	2	0	0	0	0.0903451	1.57888	0	0.21877	0.150079	0
chrX	152394457	152394477	AATGCTCAGACTCCTGTGGT	MIMAT0000102_1	MIMAT0000102	hsa-miR-105-5p|3|0|	MI0000112	0	0	0	30	0	8	2	0	0	0	0	2.36832	0	0.583386	0.150079	0
chrX	152394456	152394477	AATGCTCAGACTCCTGTGGTG	MIMAT0000102_1	MIMAT0000102	hsa-miR-105-5p|3|1|	MI0000112	0	0	5	140	0	40	19	1	0	0	0.451725	11.0522	0	2.91693	1.42575	0.0664603
chrX	152394455	152394477	AATGCTCAGACTCCTGTGGTGG	MIMAT0000102_1	MIMAT0000102	hsa-miR-105-5p|3|2|	MI0000112	0	0	1	30	0	15	12	0	0	0	0.0903451	2.36832	0	1.09385	0.900474	0
chrX	152394454	152394477	AATGCTCAGACTCCTGTGGTGGC	MIMAT0000102_1	MIMAT0000102	hsa-miR-105-5p|3|3|	MI0000112	0	0	1	2	1	4	1	0	0	0	0.0903451	0.157888	0.0820334	0.291693	0.0750395	0
chrX	152394459	152394479	CAAATGCTCAGACTCCTGTG	MIMAT0000102_1	MIMAT0000102	hsa-miR-105-5p|1|-2|	MI0000112	0	0	0	0	0	1	0	0	0	0	0	0	0	0.0729232	0	0
chrX	152394458	152394479	CAAATGCTCAGACTCCTGTGG	MIMAT0000102_1	MIMAT0000102	hsa-miR-105-5p|1|-1|	MI0000112	0	0	0	10	0	2	0	0	0	0	0	0.78944	0	0.145846	0	0
chrX	152394457	152394479	CAAATGCTCAGACTCCTGTGGT	MIMAT0000102_1	MIMAT0000102	hsa-miR-105-5p|1|0|	MI0000112	0	0	0	10	0	9	2	0	0	0	0	0.78944	0	0.656309	0.150079	0
chrX	152394456	152394479	CAAATGCTCAGACTCCTGTGGTG	MIMAT0000102_1	MIMAT0000102	hsa-miR-105-5p|1|1|	MI0000112	0	0	1	30	0	14	1	0	0	0	0.0903451	2.36832	0	1.02092	0.0750395	0
chrX	152394455	152394479	CAAATGCTCAGACTCCTGTGGTGG	MIMAT0000102_1	MIMAT0000102	hsa-miR-105-5p|1|2|	MI0000112	0	0	0	20	0	5	1	0	0	0	0	1.57888	0	0.364616	0.0750395	0
chrX	152394454	152394479	CAAATGCTCAGACTCCTGTGGTGGC	MIMAT0000102_1	MIMAT0000102	hsa-miR-105-5p|1|3|	MI0000112	0	0	0	0	0	1	0	0	0	0	0	0	0	0.0729232	0	0
chrX	152394457	152394481	GTCAAATGCTCAGACTCCTGTGGT	MIMAT0000102_1	MIMAT0000102	hsa-miR-105-5p|1|0|	MI0000112	0	0	0	0	0	2	0	0	0	0	0	0	0	0.145846	0	0
chrX	152394460	152394480	TCAAATGCTCAGACTCCTGT	MIMAT0000102_1	MIMAT0000102	hsa-miR-105-5p|0|-3|	MI0000112	0	0	0	0	0	2	3	0	0	0	0	0	0	0.145846	0.225118	0
chrX	152394459	152394480	TCAAATGCTCAGACTCCTGTG	MIMAT0000102_1	MIMAT0000102	hsa-miR-105-5p|0|-2|	MI0000112	0	0	0	0	0	11	5	0	0	0	0	0	0	0.802155	0.375197	0
chrX	152394458	152394480	TCAAATGCTCAGACTCCTGTGG	MIMAT0000102_1	MIMAT0000102	hsa-miR-105-5p|0|-1|	MI0000112	0	0	19	540	0	156	48	0	0	0	1.71656	42.6298	0	11.376	3.6019	0
chrX	152394457	152394480	TCAAATGCTCAGACTCCTGTGGT	MIMAT0000102_1	MIMAT0000102	hsa-miR-105-5p|0|0|	MI0000112	30	0	97	2800	0	532	174	0	2.58534	0	8.76347	221.043	0	38.7951	13.0569	0
chrX	152394456	152394480	TCAAATGCTCAGACTCCTGTGGTG	MIMAT0000102_1	MIMAT0000102	hsa-miR-105-5p|0|1|	MI0000112	0	0	14	320	0	115	35	0	0	0	1.26483	25.2621	0	8.38617	2.62638	0
chrX	152394455	152394480	TCAAATGCTCAGACTCCTGTGGTGG	MIMAT0000102_1	MIMAT0000102	hsa-miR-105-5p|0|2|	MI0000112	0	0	11	280	0	85	24	1	0	0	0.993796	22.1043	0	6.19847	1.80095	0.0664603
chrX	152394454	152394480	TCAAATGCTCAGACTCCTGTGGTGGC	MIMAT0000102_1	MIMAT0000102	hsa-miR-105-5p|0|3|	MI0000112	0	0	0	10	0	6	0	0	0	0	0	0.78944	0	0.437539	0	0
chrX	134170246	134170266	AAAAGTGCTTACAGTGCAGG	MIMAT0000103	MIMAT0000103	hsa-miR-106a-5p|0|3|	MI0000113	0	0	0	0	0	3	26	0	0	0	0	0	0	0.21877	1.95103	0
chrX	134170245	134170266	AAAAGTGCTTACAGTGCAGGT	MIMAT0000103	MIMAT0000103	hsa-miR-106a-5p|0|2|	MI0000113	1	10	0	1	4	2	18	0	0.0861781	0.813253	0	0.078944	0.328134	0.145846	1.35071	0
chrX	134170244	134170266	AAAAGTGCTTACAGTGCAGGTA	MIMAT0000103	MIMAT0000103	hsa-miR-106a-5p|0|1|	MI0000113	0	0	0	0	0	1	14	1	0	0	0	0	0	0.0729232	1.05055	0.0664603
chrX	134170243	134170266	AAAAGTGCTTACAGTGCAGGTAG	MIMAT0000103	MIMAT0000103	hsa-miR-106a-5p|0|0|	MI0000113	27	8	64	325	79	522	1373	3	2.32681	0.650602	5.78209	25.6568	6.48064	38.0659	103.029	0.199381
chrX	134170242	134170266	AAAAGTGCTTACAGTGCAGGTAGC	MIMAT0000103	MIMAT0000103	hsa-miR-106a-5p|0|-1|	MI0000113	0	5	10	33	6	75	136	3	0	0.406626	0.903451	2.60515	0.492201	5.46924	10.2054	0.199381
chrX	134170241	134170266	AAAAGTGCTTACAGTGCAGGTAGCT	MIMAT0000103	MIMAT0000103	hsa-miR-106a-5p|0|-2|	MI0000113	0	0	0	0	0	2	10	0	0	0	0	0	0	0.145846	0.750395	0
chrX	134170240	134170266	AAAAGTGCTTACAGTGCAGGTAGCTT	MIMAT0000103	MIMAT0000103	hsa-miR-106a-5p|0|-3|	MI0000113	0	0	0	10	0	0	1	0	0	0	0	0.78944	0	0	0.0750395	0
chrX	134170246	134170265	AAAGTGCTTACAGTGCAGG	MIMAT0000103	MIMAT0000103	hsa-miR-106a-5p|-1|3|	MI0000113	20	0	10	0	4	2	4	0	1.72356	0	0.903451	0	0.328134	0.145846	0.300158	0
chrX	134170245	134170265	AAAGTGCTTACAGTGCAGGT	MIMAT0000103	MIMAT0000103	hsa-miR-106a-5p|-1|2|	MI0000113	1	7	20	0	11	4	7	0	0.0861781	0.569277	1.8069	0	0.902368	0.291693	0.525276	0
chrX	134170244	134170265	AAAGTGCTTACAGTGCAGGTA	MIMAT0000103	MIMAT0000103	hsa-miR-106a-5p|-1|1|	MI0000113	0	0	2	1	5	3	3	0	0	0	0.18069	0.078944	0.410167	0.21877	0.225118	0
chrX	134170243	134170265	AAAGTGCTTACAGTGCAGGTAG	MIMAT0000103	MIMAT0000103	hsa-miR-106a-5p|-1|0|	MI0000113	23	87	51	87	91	115	235	15	1.9821	7.0753	4.6076	6.86813	7.46504	8.38617	17.6343	0.996905
chrX	134170242	134170265	AAAGTGCTTACAGTGCAGGTAGC	MIMAT0000103	MIMAT0000103	hsa-miR-106a-5p|-1|-1|	MI0000113	0	5	1	13	8	15	59	0	0	0.406626	0.0903451	1.02627	0.656267	1.09385	4.42733	0
chrX	134170241	134170265	AAAGTGCTTACAGTGCAGGTAGCT	MIMAT0000103	MIMAT0000103	hsa-miR-106a-5p|-1|-2|	MI0000113	0	0	0	2	1	3	13	0	0	0	0	0.157888	0.0820334	0.21877	0.975513	0
chrX	134170240	134170265	AAAGTGCTTACAGTGCAGGTAGCTT	MIMAT0000103	MIMAT0000103	hsa-miR-106a-5p|-1|-3|	MI0000113	0	0	0	0	0	0	1	0	0	0	0	0	0	0	0.0750395	0
chrX	134170245	134170264	AAGTGCTTACAGTGCAGGT	MIMAT0000103	MIMAT0000103	hsa-miR-106a-5p|-2|2|	MI0000113	0	10	0	0	1	0	0	0	0	0.813253	0	0	0.0820334	0	0	0
chrX	134170243	134170264	AAGTGCTTACAGTGCAGGTAG	MIMAT0000103	MIMAT0000103	hsa-miR-106a-5p|-2|0|	MI0000113	1	3	3	1	10	0	5	0	0.0861781	0.243976	0.271035	0.078944	0.820334	0	0.375197	0
chrX	134170242	134170264	AAGTGCTTACAGTGCAGGTAGC	MIMAT0000103	MIMAT0000103	hsa-miR-106a-5p|-2|-1|	MI0000113	0	0	0	0	0	0	1	0	0	0	0	0	0	0	0.0750395	0
chrX	134170243	134170263	AGTGCTTACAGTGCAGGTAG	MIMAT0000103	MIMAT0000103	hsa-miR-106a-5p|-3|0|	MI0000113	0	10	0	0	0	2	2	0	0	0.813253	0	0	0	0.145846	0.150079	0
chr10	89592758	89592779	AAGCAGCATTGTACAGGGCTA	MIMAT0000104	MIMAT0000104	hsa-miR-107|1|3|	MI0000114	0	0	0	0	3	1	0	0	0	0	0	0	0.2461	0.0729232	0	0
chr10	89592757	89592779	AAGCAGCATTGTACAGGGCTAT	MIMAT0000104	MIMAT0000104	hsa-miR-107|1|2|	MI0000114	4	2	10	0	1	1	3	0	0.344712	0.162651	0.903451	0	0.0820334	0.0729232	0.225118	0
chr10	89592756	89592779	AAGCAGCATTGTACAGGGCTATC	MIMAT0000104	MIMAT0000104	hsa-miR-107|1|1|	MI0000114	0	10	0	0	2	1	0	0	0	0.813253	0	0	0.164067	0.0729232	0	0
chr10	89592755	89592779	AAGCAGCATTGTACAGGGCTATCA	MIMAT0000104	MIMAT0000104	hsa-miR-107|1|0|	MI0000114	10	0	0	0	1	0	0	0	0.861781	0	0	0	0.0820334	0	0	0
chr10	89592758	89592778	AGCAGCATTGTACAGGGCTA	MIMAT0000104	MIMAT0000104	hsa-miR-107|0|3|	MI0000114	794	299	574	308	3797	629	2215	280	68.4254	24.3163	51.8581	24.3147	311.481	45.8687	166.212	18.6089
chr10	89592757	89592778	AGCAGCATTGTACAGGGCTAT	MIMAT0000104	MIMAT0000104	hsa-miR-107|0|2|	MI0000114	8510	4051	6401	3815	23106	6173	15319	2709	733.376	329.449	578.299	301.171	1895.46	450.155	1149.53	180.041
chr10	89592756	89592778	AGCAGCATTGTACAGGGCTATC	MIMAT0000104	MIMAT0000104	hsa-miR-107|0|1|	MI0000114	6565	3670	8730	4980	7436	12048	5013	2811	565.759	298.464	788.713	393.141	610.001	878.579	376.173	186.82
chr10	89592755	89592778	AGCAGCATTGTACAGGGCTATCA	MIMAT0000104	MIMAT0000104	hsa-miR-107|0|0|	MI0000114	1235	1260	1857	1636	2244	3217	1205	1168	106.43	102.47	167.771	129.152	184.083	234.594	90.4226	77.6257
chr10	89592754	89592778	AGCAGCATTGTACAGGGCTATCAA	MIMAT0000104	MIMAT0000104	hsa-miR-107|0|-1|	MI0000114	92	61	196	143	148	488	72	84	7.92839	4.96084	17.7076	11.289	12.1409	35.5865	5.40284	5.58267
chr10	89592753	89592778	AGCAGCATTGTACAGGGCTATCAAA	MIMAT0000104	MIMAT0000104	hsa-miR-107|0|-2|	MI0000114	12	16	51	22	15	110	13	23	1.03414	1.3012	4.6076	1.73677	1.2305	8.02155	0.975513	1.52859
chr10	89592752	89592778	AGCAGCATTGTACAGGGCTATCAAAG	MIMAT0000104	MIMAT0000104	hsa-miR-107|0|-3|	MI0000114	10	0	1	10	0	3	1	0	0.861781	0	0.0903451	0.78944	0	0.21877	0.0750395	0
chr10	89592758	89592775	AGCATTGTACAGGGCTA	MIMAT0000104	MIMAT0000104	hsa-miR-107|-3|3|	MI0000114	0	0	10	0	3	0	0	0	0	0	0.903451	0	0.2461	0	0	0
chr10	89592757	89592775	AGCATTGTACAGGGCTAT	MIMAT0000104	MIMAT0000104	hsa-miR-107|-3|2|	MI0000114	30	0	1	4	9	6	12	1	2.58534	0	0.0903451	0.315776	0.738301	0.437539	0.900474	0.0664603
chr10	89592756	89592775	AGCATTGTACAGGGCTATC	MIMAT0000104	MIMAT0000104	hsa-miR-107|-3|1|	MI0000114	2	4	7	3	10	8	3	1	0.172356	0.325301	0.632416	0.236832	0.820334	0.583386	0.225118	0.0664603
chr10	89592755	89592775	AGCATTGTACAGGGCTATCA	MIMAT0000104	MIMAT0000104	hsa-miR-107|-3|0|	MI0000114	0	1	1	1	1	3	1	0	0	0.0813253	0.0903451	0.078944	0.0820334	0.21877	0.0750395	0
chr10	89592754	89592775	AGCATTGTACAGGGCTATCAA	MIMAT0000104	MIMAT0000104	hsa-miR-107|-3|-1|	MI0000114	0	0	0	0	2	0	0	0	0	0	0	0	0.164067	0	0	0
chr10	89592757	89592780	CAAGCAGCATTGTACAGGGCTAT	MIMAT0000104	MIMAT0000104	hsa-miR-107|2|2|	MI0000114	0	0	0	0	1	0	0	0	0	0	0	0	0.0820334	0	0	0
chr10	89592758	89592776	CAGCATTGTACAGGGCTA	MIMAT0000104	MIMAT0000104	hsa-miR-107|-2|3|	MI0000114	30	0	1	1	11	3	9	1	2.58534	0	0.0903451	0.078944	0.902368	0.21877	0.675355	0.0664603
chr10	89592757	89592776	CAGCATTGTACAGGGCTAT	MIMAT0000104	MIMAT0000104	hsa-miR-107|-2|2|	MI0000114	4	2	160	0	25	10	12	0	0.344712	0.162651	14.4552	0	2.05084	0.729232	0.900474	0
chr10	89592756	89592776	CAGCATTGTACAGGGCTATC	MIMAT0000104	MIMAT0000104	hsa-miR-107|-2|1|	MI0000114	40	0	11	1	4	50	0	2	3.44712	0	0.993796	0.078944	0.328134	3.64616	0	0.132921
chr10	89592755	89592776	CAGCATTGTACAGGGCTATCA	MIMAT0000104	MIMAT0000104	hsa-miR-107|-2|0|	MI0000114	0	0	1	1	2	6	3	0	0	0	0.0903451	0.078944	0.164067	0.437539	0.225118	0
chr10	89592754	89592776	CAGCATTGTACAGGGCTATCAA	MIMAT0000104	MIMAT0000104	hsa-miR-107|-2|-1|	MI0000114	0	0	10	0	0	2	0	0	0	0	0.903451	0	0	0.145846	0	0
chr10	89592758	89592777	GCAGCATTGTACAGGGCTA	MIMAT0000104	MIMAT0000104	hsa-miR-107|-1|3|	MI0000114	0	0	10	0	1	0	0	0	0	0	0.903451	0	0.0820334	0	0	0
chr10	89592757	89592777	GCAGCATTGTACAGGGCTAT	MIMAT0000104	MIMAT0000104	hsa-miR-107|-1|2|	MI0000114	3	1	3	1	3	1	3	0	0.258534	0.0813253	0.271035	0.078944	0.2461	0.0729232	0.225118	0
chr10	89592756	89592777	GCAGCATTGTACAGGGCTATC	MIMAT0000104	MIMAT0000104	hsa-miR-107|-1|1|	MI0000114	20	0	2	5	2	3	1	2	1.72356	0	0.18069	0.39472	0.164067	0.21877	0.0750395	0.132921
chr10	89592755	89592777	GCAGCATTGTACAGGGCTATCA	MIMAT0000104	MIMAT0000104	hsa-miR-107|-1|0|	MI0000114	10	0	40	0	1	1	0	0	0.861781	0	3.6138	0	0.0820334	0.0729232	0	0
chr11	64891202	64891220	ACCTATGAATTGACAGCC	MIMAT0000222	MIMAT0000222	hsa-miR-192-5p|-3|0|	MI0000234	0	0	0	10	0	0	0	1	0	0	0	0.78944	0	0	0	0.0664603
chr11	64891199	64891220	ACCTATGAATTGACAGCCAGT	MIMAT0000222	MIMAT0000222	hsa-miR-192-5p|-3|-3|	MI0000234	0	0	0	0	1	0	0	0	0	0	0	0	0.0820334	0	0	0
chr11	64891202	64891225	CTCTGACCTATGAATTGACAGCC	MIMAT0000222	MIMAT0000222	hsa-miR-192-5p|2|0|	MI0000234	0	0	0	10	0	1	0	0	0	0	0	0.78944	0	0.0729232	0	0
chr11	64891205	64891223	CTGACCTATGAATTGACA	MIMAT0000222	MIMAT0000222	hsa-miR-192-5p|0|3|	MI0000234	3	3	3	2	12	5	10	0	0.258534	0.243976	0.271035	0.157888	0.984401	0.364616	0.750395	0
chr11	64891204	64891223	CTGACCTATGAATTGACAG	MIMAT0000222	MIMAT0000222	hsa-miR-192-5p|0|2|	MI0000234	20	13	15	6	32	16	33	6	1.72356	1.05723	1.35518	0.473664	2.62507	1.16677	2.4763	0.398762
chr11	64891203	64891223	CTGACCTATGAATTGACAGC	MIMAT0000222	MIMAT0000222	hsa-miR-192-5p|0|1|	MI0000234	291	391	330	222	670	380	317	36	25.0778	31.7982	29.8139	17.5256	54.9624	27.7108	23.7875	2.39257
chr11	64891202	64891223	CTGACCTATGAATTGACAGCC	MIMAT0000222	MIMAT0000222	hsa-miR-192-5p|0|0|	MI0000234	6771	20928	15732	9169	18793	18010	5267	1294	583.512	1701.98	1421.31	723.837	1541.65	1313.35	395.233	85.9997
chr11	64891201	64891223	CTGACCTATGAATTGACAGCCA	MIMAT0000222	MIMAT0000222	hsa-miR-192-5p|0|-1|	MI0000234	726	3138	1458	1203	3243	1996	633	157	62.5653	255.199	131.723	94.9696	266.034	145.555	47.5	10.4343
chr11	64891200	64891223	CTGACCTATGAATTGACAGCCAG	MIMAT0000222	MIMAT0000222	hsa-miR-192-5p|0|-2|	MI0000234	150	1875	873	382	897	871	185	68	12.9267	152.485	78.8713	30.1566	73.584	63.5161	13.8823	4.5193
chr11	64891199	64891223	CTGACCTATGAATTGACAGCCAGT	MIMAT0000222	MIMAT0000222	hsa-miR-192-5p|0|-3|	MI0000234	28	424	136	67	170	184	46	16	2.41299	34.4819	12.2869	5.28925	13.9457	13.4179	3.45182	1.06337
chr11	64891202	64891221	GACCTATGAATTGACAGCC	MIMAT0000222	MIMAT0000222	hsa-miR-192-5p|-2|0|	MI0000234	0	1	20	0	0	2	1	0	0	0.0813253	1.8069	0	0	0.145846	0.0750395	0
chr11	64891201	64891221	GACCTATGAATTGACAGCCA	MIMAT0000222	MIMAT0000222	hsa-miR-192-5p|-2|-1|	MI0000234	0	10	0	0	0	1	0	0	0	0.813253	0	0	0	0.0729232	0	0
chr11	64891200	64891221	GACCTATGAATTGACAGCCAG	MIMAT0000222	MIMAT0000222	hsa-miR-192-5p|-2|-2|	MI0000234	1	1	2	1	3	2	0	0	0.0861781	0.0813253	0.18069	0.078944	0.2461	0.145846	0	0
chr11	64891199	64891221	GACCTATGAATTGACAGCCAGT	MIMAT0000222	MIMAT0000222	hsa-miR-192-5p|-2|-3|	MI0000234	0	1	10	0	0	2	0	0	0	0.0813253	0.903451	0	0	0.145846	0	0
chr11	64891205	64891224	TCTGACCTATGAATTGACA	MIMAT0000222	MIMAT0000222	hsa-miR-192-5p|1|3|	MI0000234	0	0	10	0	1	0	0	0	0	0	0.903451	0	0.0820334	0	0	0
chr11	64891203	64891224	TCTGACCTATGAATTGACAGC	MIMAT0000222	MIMAT0000222	hsa-miR-192-5p|1|1|	MI0000234	1	10	0	0	0	1	0	0	0.0861781	0.813253	0	0	0	0.0729232	0	0
chr11	64891202	64891224	TCTGACCTATGAATTGACAGCC	MIMAT0000222	MIMAT0000222	hsa-miR-192-5p|1|0|	MI0000234	19	15	18	12	26	11	11	1	1.63738	1.21988	1.62621	0.947328	2.13287	0.802155	0.825434	0.0664603
chr11	64891201	64891224	TCTGACCTATGAATTGACAGCCA	MIMAT0000222	MIMAT0000222	hsa-miR-192-5p|1|-1|	MI0000234	0	0	0	1	10	0	1	0	0	0	0	0.078944	0.820334	0	0.0750395	0
chr11	64891200	64891224	TCTGACCTATGAATTGACAGCCAG	MIMAT0000222	MIMAT0000222	hsa-miR-192-5p|1|-2|	MI0000234	0	1	10	0	1	0	0	0	0	0.0813253	0.903451	0	0.0820334	0	0	0
chr11	64891205	64891222	TGACCTATGAATTGACA	MIMAT0000222	MIMAT0000222	hsa-miR-192-5p|-1|3|	MI0000234	0	0	1	0	0	0	0	0	0	0	0.0903451	0	0	0	0	0
chr11	64891204	64891222	TGACCTATGAATTGACAG	MIMAT0000222	MIMAT0000222	hsa-miR-192-5p|-1|2|	MI0000234	20	0	0	0	1	2	2	0	1.72356	0	0	0	0.0820334	0.145846	0.150079	0
chr11	64891203	64891222	TGACCTATGAATTGACAGC	MIMAT0000222	MIMAT0000222	hsa-miR-192-5p|-1|1|	MI0000234	31	15	21	14	49	32	29	0	2.67152	1.21988	1.89725	1.10522	4.01964	2.33354	2.17614	0
chr11	64891202	64891222	TGACCTATGAATTGACAGCC	MIMAT0000222	MIMAT0000222	hsa-miR-192-5p|-1|0|	MI0000234	662	471	744	410	1201	554	401	28	57.0499	38.3042	67.2167	32.367	98.5221	40.3994	30.0908	1.86089
chr11	64891201	64891222	TGACCTATGAATTGACAGCCA	MIMAT0000222	MIMAT0000222	hsa-miR-192-5p|-1|-1|	MI0000234	528	732	731	589	1621	759	345	60	45.502	59.5301	66.0423	46.498	132.976	55.3487	25.8886	3.98762
chr11	64891200	64891222	TGACCTATGAATTGACAGCCAG	MIMAT0000222	MIMAT0000222	hsa-miR-192-5p|-1|-2|	MI0000234	1823	2984	2834	2013	4115	3085	947	151	157.103	242.675	256.038	158.914	337.568	224.968	71.0624	10.0355
chr11	64891199	64891222	TGACCTATGAATTGACAGCCAGT	MIMAT0000222	MIMAT0000222	hsa-miR-192-5p|-1|-3|	MI0000234	648	3639	1284	927	2265	1551	449	151	55.8434	295.943	116.003	73.1811	185.806	113.104	33.6927	10.0355
chr12	53991762	53991782	AGGTAGTTTCATGTTGTTGG	MIMAT0000226	MIMAT0000226	hsa-miR-196a-5p|1|-1|	MI0000279	0	0	8	2	1	1	14	0	0	0	0.722761	0.157888	0.0820334	0.0729232	1.05055	0
chr12	53991762	53991783	AGGTAGTTTCATGTTGTTGGG	MIMAT0000226	MIMAT0000226	hsa-miR-196a-5p|1|0|	MI0000279	0	0	99	4	11	10	45	0	0	0	8.94416	0.315776	0.902368	0.729232	3.37678	0
chr12	53991762	53991784	AGGTAGTTTCATGTTGTTGGGA	MIMAT0000226	MIMAT0000226	hsa-miR-196a-5p|1|1|	MI0000279	40	0	268	30	40	25	226	0	3.44712	0	24.2125	2.36832	3.28134	1.82308	16.9589	0
chr12	53991762	53991785	AGGTAGTTTCATGTTGTTGGGAT	MIMAT0000226	MIMAT0000226	hsa-miR-196a-5p|1|2|	MI0000279	0	1	35	7	12	7	41	0	0	0.0813253	3.16208	0.552608	0.984401	0.510462	3.07662	0
chr12	53991762	53991786	AGGTAGTTTCATGTTGTTGGGATT	MIMAT0000226	MIMAT0000226	hsa-miR-196a-5p|1|3|	MI0000279	0	0	190	0	0	3	5	0	0	0	17.1656	0	0	0.21877	0.375197	0
chr12	53991763	53991782	GGTAGTTTCATGTTGTTGG	MIMAT0000226	MIMAT0000226	hsa-miR-196a-5p|2|-1|	MI0000279	0	0	2	10	0	1	3	0	0	0	0.18069	0.78944	0	0.0729232	0.225118	0
chr12	53991763	53991783	GGTAGTTTCATGTTGTTGGG	MIMAT0000226	MIMAT0000226	hsa-miR-196a-5p|2|0|	MI0000279	0	0	50	0	20	0	5	0	0	0	4.51725	0	1.64067	0	0.375197	0
chr12	53991763	53991784	GGTAGTTTCATGTTGTTGGGA	MIMAT0000226	MIMAT0000226	hsa-miR-196a-5p|2|1|	MI0000279	0	0	8	1	20	0	3	0	0	0	0.722761	0.078944	1.64067	0	0.225118	0
chr12	53991763	53991785	GGTAGTTTCATGTTGTTGGGAT	MIMAT0000226	MIMAT0000226	hsa-miR-196a-5p|2|2|	MI0000279	0	0	0	0	0	0	4	0	0	0	0	0	0	0	0.300158	0
chr12	53991763	53991786	GGTAGTTTCATGTTGTTGGGATT	MIMAT0000226	MIMAT0000226	hsa-miR-196a-5p|2|3|	MI0000279	0	0	1	0	0	0	0	0	0	0	0.0903451	0	0	0	0	0
chr12	53991764	53991782	GTAGTTTCATGTTGTTGG	MIMAT0000226	MIMAT0000226	hsa-miR-196a-5p|3|-1|	MI0000279	0	0	0	0	0	1	2	0	0	0	0	0	0	0.0729232	0.150079	0
chr12	53991764	53991783	GTAGTTTCATGTTGTTGGG	MIMAT0000226	MIMAT0000226	hsa-miR-196a-5p|3|0|	MI0000279	0	0	5	1	3	1	7	0	0	0	0.451725	0.078944	0.2461	0.0729232	0.525276	0
chr12	53991764	53991784	GTAGTTTCATGTTGTTGGGA	MIMAT0000226	MIMAT0000226	hsa-miR-196a-5p|3|1|	MI0000279	0	0	6	2	20	0	4	0	0	0	0.54207	0.157888	1.64067	0	0.300158	0
chr12	53991764	53991785	GTAGTTTCATGTTGTTGGGAT	MIMAT0000226	MIMAT0000226	hsa-miR-196a-5p|3|2|	MI0000279	0	0	0	0	0	1	0	0	0	0	0	0	0	0.0729232	0	0
chr12	53991761	53991780	TAGGTAGTTTCATGTTGTT	MIMAT0000226	MIMAT0000226	hsa-miR-196a-5p|0|-3|	MI0000279	0	0	8	3	9	2	51	1	0	0	0.722761	0.236832	0.738301	0.145846	3.82701	0.0664603
chr12	53991761	53991781	TAGGTAGTTTCATGTTGTTG	MIMAT0000226	MIMAT0000226	hsa-miR-196a-5p|0|-2|	MI0000279	30	0	149	36	77	20	515	0	2.58534	0	13.4614	2.84198	6.31657	1.45846	38.6453	0
chr12	53991761	53991782	TAGGTAGTTTCATGTTGTTGG	MIMAT0000226	MIMAT0000226	hsa-miR-196a-5p|0|-1|	MI0000279	77	4	7380	1774	3262	1030	16715	34	6.63571	0.325301	666.747	140.047	267.593	75.1109	1254.28	2.25965
chr12	53991761	53991783	TAGGTAGTTTCATGTTGTTGGG	MIMAT0000226	MIMAT0000226	hsa-miR-196a-5p|0|0|	MI0000279	154	25	34453	6637	6932	2475	31782	95	13.2714	2.03313	3112.66	523.951	568.656	180.485	2384.9	6.31373
chr12	53991761	53991784	TAGGTAGTTTCATGTTGTTGGGA	MIMAT0000226	MIMAT0000226	hsa-miR-196a-5p|0|1|	MI0000279	138	12	22807	6625	8321	3461	34877	168	11.8926	0.975903	2060.5	523.004	682.6	252.387	2617.15	11.1653
chr12	53991761	53991785	TAGGTAGTTTCATGTTGTTGGGAT	MIMAT0000226	MIMAT0000226	hsa-miR-196a-5p|0|2|	MI0000279	7	2	2964	607	638	473	4379	16	0.603247	0.162651	267.783	47.919	52.3373	34.4927	328.598	1.06337
chr12	53991761	53991786	TAGGTAGTTTCATGTTGTTGGGATT	MIMAT0000226	MIMAT0000226	hsa-miR-196a-5p|0|3|	MI0000279	2	1	591	137	76	117	812	4	0.172356	0.0813253	53.3939	10.8153	6.23454	8.53201	60.9321	0.265841
chr12	53991760	53991782	TTAGGTAGTTTCATGTTGTTGG	MIMAT0000226	MIMAT0000226	hsa-miR-196a-5p|-1|-1|	MI0000279	0	0	0	0	0	0	1	0	0	0	0	0	0	0	0.0750395	0
chr12	53991760	53991783	TTAGGTAGTTTCATGTTGTTGGG	MIMAT0000226	MIMAT0000226	hsa-miR-196a-5p|-1|0|	MI0000279	0	0	3	0	0	0	0	0	0	0	0.271035	0	0	0	0	0
chr12	53991760	53991784	TTAGGTAGTTTCATGTTGTTGGGA	MIMAT0000226	MIMAT0000226	hsa-miR-196a-5p|-1|1|	MI0000279	0	0	10	0	0	0	1	0	0	0	0.903451	0	0	0	0.0750395	0
chr12	53991760	53991785	TTAGGTAGTTTCATGTTGTTGGGAT	MIMAT0000226	MIMAT0000226	hsa-miR-196a-5p|-1|2|	MI0000279	0	0	1	0	0	0	0	0	0	0	0.0903451	0	0	0	0	0
chr17	48632531	48632556	AATTAGGTAGTTTCATGTTGTTGGG	MIMAT0000226_1	MIMAT0000226	hsa-miR-196a-5p|-3|0|	MI0000238	0	0	0	0	0	0	1	0	0	0	0	0	0	0	0.0750395	0
chr17	48632534	48632552	AGGTAGTTTCATGTTGTT	MIMAT0000226_1	MIMAT0000226	hsa-miR-196a-5p|1|-3|	MI0000238	0	0	0	0	10	0	1	0	0	0	0	0	0.820334	0	0.0750395	0
chr17	48632533	48632552	AGGTAGTTTCATGTTGTTG	MIMAT0000226_1	MIMAT0000226	hsa-miR-196a-5p|1|-2|	MI0000238	0	0	0	0	0	0	1	0	0	0	0	0	0	0	0.0750395	0
chr17	48632532	48632552	AGGTAGTTTCATGTTGTTGG	MIMAT0000226_1	MIMAT0000226	hsa-miR-196a-5p|1|-1|	MI0000238	0	0	18	1	15	3	45	0	0	0	1.62621	0.078944	1.2305	0.21877	3.37678	0
chr17	48632531	48632552	AGGTAGTTTCATGTTGTTGGG	MIMAT0000226_1	MIMAT0000226	hsa-miR-196a-5p|1|0|	MI0000238	1	1	314	13	20	31	147	2	0.0861781	0.0813253	28.3684	1.02627	1.64067	2.26062	11.0308	0.132921
chr17	48632530	48632552	AGGTAGTTTCATGTTGTTGGGC	MIMAT0000226_1	MIMAT0000226	hsa-miR-196a-5p|1|1|	MI0000238	0	0	181	5	2	13	38	0	0	0	16.3525	0.39472	0.164067	0.948001	2.8515	0
chr17	48632529	48632552	AGGTAGTTTCATGTTGTTGGGCC	MIMAT0000226_1	MIMAT0000226	hsa-miR-196a-5p|1|2|	MI0000238	0	0	10	0	1	1	2	0	0	0	0.903451	0	0.0820334	0.0729232	0.150079	0
chr17	48632528	48632552	AGGTAGTTTCATGTTGTTGGGCCT	MIMAT0000226_1	MIMAT0000226	hsa-miR-196a-5p|1|3|	MI0000238	0	0	20	0	0	0	1	0	0	0	1.8069	0	0	0	0.0750395	0
chr17	48632532	48632551	GGTAGTTTCATGTTGTTGG	MIMAT0000226_1	MIMAT0000226	hsa-miR-196a-5p|2|-1|	MI0000238	0	0	10	0	0	0	10	0	0	0	0.903451	0	0	0	0.750395	0
chr17	48632531	48632551	GGTAGTTTCATGTTGTTGGG	MIMAT0000226_1	MIMAT0000226	hsa-miR-196a-5p|2|0|	MI0000238	0	0	11	2	2	2	5	0	0	0	0.993796	0.157888	0.164067	0.145846	0.375197	0
chr17	48632530	48632551	GGTAGTTTCATGTTGTTGGGC	MIMAT0000226_1	MIMAT0000226	hsa-miR-196a-5p|2|1|	MI0000238	0	0	20	0	0	0	2	0	0	0	1.8069	0	0	0	0.150079	0
chr17	48632529	48632551	GGTAGTTTCATGTTGTTGGGCC	MIMAT0000226_1	MIMAT0000226	hsa-miR-196a-5p|2|2|	MI0000238	0	0	10	0	0	0	1	0	0	0	0.903451	0	0	0	0.0750395	0
chr17	48632532	48632550	GTAGTTTCATGTTGTTGG	MIMAT0000226_1	MIMAT0000226	hsa-miR-196a-5p|3|-1|	MI0000238	0	0	10	0	10	0	3	0	0	0	0.903451	0	0.820334	0	0.225118	0
chr17	48632531	48632550	GTAGTTTCATGTTGTTGGG	MIMAT0000226_1	MIMAT0000226	hsa-miR-196a-5p|3|0|	MI0000238	0	0	17	3	6	2	23	0	0	0	1.53587	0.236832	0.492201	0.145846	1.72591	0
chr17	48632530	48632550	GTAGTTTCATGTTGTTGGGC	MIMAT0000226_1	MIMAT0000226	hsa-miR-196a-5p|3|1|	MI0000238	0	0	10	0	0	0	1	0	0	0	0.903451	0	0	0	0.0750395	0
chr17	48632534	48632553	TAGGTAGTTTCATGTTGTT	MIMAT0000226_1	MIMAT0000226	hsa-miR-196a-5p|0|-3|	MI0000238	0	0	18	5	160	0	133	0	0	0	1.62621	0.39472	13.1253	0	9.98025	0
chr17	48632533	48632553	TAGGTAGTTTCATGTTGTTG	MIMAT0000226_1	MIMAT0000226	hsa-miR-196a-5p|0|-2|	MI0000238	60	0	439	87	203	43	1594	1	5.17069	0	39.6615	6.86813	16.6528	3.1357	119.613	0.0664603
chr17	48632532	48632553	TAGGTAGTTTCATGTTGTTGG	MIMAT0000226_1	MIMAT0000226	hsa-miR-196a-5p|0|-1|	MI0000238	207	12	22421	5701	9874	3106	49886	90	17.8389	0.975903	2025.63	450.06	809.998	226.499	3743.42	5.98143
chr17	48632531	48632553	TAGGTAGTTTCATGTTGTTGGG	MIMAT0000226_1	MIMAT0000226	hsa-miR-196a-5p|0|0|	MI0000238	493	50	104106	19632	20531	7662	96605	340	42.4858	4.06626	9405.47	1549.83	1684.23	558.737	7249.19	22.5965
chr17	48632530	48632553	TAGGTAGTTTCATGTTGTTGGGC	MIMAT0000226_1	MIMAT0000226	hsa-miR-196a-5p|0|1|	MI0000238	37	5	12458	1492	1974	635	9091	51	3.18859	0.406626	1125.52	117.784	161.934	46.3062	682.184	3.38948
chr17	48632529	48632553	TAGGTAGTTTCATGTTGTTGGGCC	MIMAT0000226_1	MIMAT0000226	hsa-miR-196a-5p|0|2|	MI0000238	0	0	206	44	45	36	307	1	0	0	18.6111	3.47354	3.6915	2.62523	23.0371	0.0664603
chr17	48632528	48632553	TAGGTAGTTTCATGTTGTTGGGCCT	MIMAT0000226_1	MIMAT0000226	hsa-miR-196a-5p|0|3|	MI0000238	0	0	99	8	9	8	85	0	0	0	8.94416	0.631552	0.738301	0.583386	6.37836	0
chr17	48632532	48632554	TTAGGTAGTTTCATGTTGTTGG	MIMAT0000226_1	MIMAT0000226	hsa-miR-196a-5p|-1|-1|	MI0000238	0	0	70	0	0	1	0	0	0	0	6.32416	0	0	0.0729232	0	0
chr17	48632531	48632554	TTAGGTAGTTTCATGTTGTTGGG	MIMAT0000226_1	MIMAT0000226	hsa-miR-196a-5p|-1|0|	MI0000238	0	0	90	0	1	0	0	0	0	0	8.13106	0	0.0820334	0	0	0
chr17	48632530	48632554	TTAGGTAGTTTCATGTTGTTGGGC	MIMAT0000226_1	MIMAT0000226	hsa-miR-196a-5p|-1|1|	MI0000238	0	0	3	0	0	0	0	0	0	0	0.271035	0	0	0	0	0
chr1	109598942	109598960	ACCACCTTCTCCACCCAG	MIMAT0000227	MIMAT0000227	hsa-miR-197-3p|3|-1|	MI0000239	0	0	0	0	0	0	1	0	0	0	0	0	0	0	0.0750395	0
chr1	109598942	109598961	ACCACCTTCTCCACCCAGC	MIMAT0000227	MIMAT0000227	hsa-miR-197-3p|3|0|	MI0000239	7	4	3	9	3	9	5	0	0.603247	0.325301	0.271035	0.710496	0.2461	0.656309	0.375197	0
chr1	109598942	109598962	ACCACCTTCTCCACCCAGCA	MIMAT0000227	MIMAT0000227	hsa-miR-197-3p|3|1|	MI0000239	0	0	0	10	0	0	1	0	0	0	0	0.78944	0	0	0.0750395	0
chr1	109598941	109598960	CACCACCTTCTCCACCCAG	MIMAT0000227	MIMAT0000227	hsa-miR-197-3p|2|-1|	MI0000239	10	0	0	0	1	0	0	0	0.861781	0	0	0	0.0820334	0	0	0
chr1	109598941	109598961	CACCACCTTCTCCACCCAGC	MIMAT0000227	MIMAT0000227	hsa-miR-197-3p|2|0|	MI0000239	0	0	0	2	2	1	0	0	0	0	0	0.157888	0.164067	0.0729232	0	0
chr1	109598937	109598959	CCTTCACCACCTTCTCCACCCA	MIMAT0000227	MIMAT0000227	hsa-miR-197-3p|-2|-2|	MI0000239	0	0	0	0	1	0	0	0	0	0	0	0	0.0820334	0	0	0
chr1	109598937	109598960	CCTTCACCACCTTCTCCACCCAG	MIMAT0000227	MIMAT0000227	hsa-miR-197-3p|-2|-1|	MI0000239	10	0	0	10	0	0	4	0	0.861781	0	0	0.78944	0	0	0.300158	0
chr1	109598937	109598961	CCTTCACCACCTTCTCCACCCAGC	MIMAT0000227	MIMAT0000227	hsa-miR-197-3p|-2|0|	MI0000239	0	0	0	0	0	2	2	0	0	0	0	0	0	0.145846	0.150079	0
chr1	109598937	109598962	CCTTCACCACCTTCTCCACCCAGCA	MIMAT0000227	MIMAT0000227	hsa-miR-197-3p|-2|1|	MI0000239	0	0	0	0	0	0	1	0	0	0	0	0	0	0	0.0750395	0
chr1	109598938	109598958	CTTCACCACCTTCTCCACCC	MIMAT0000227	MIMAT0000227	hsa-miR-197-3p|-1|-3|	MI0000239	10	0	0	0	1	0	0	0	0.861781	0	0	0	0.0820334	0	0	0
chr1	109598938	109598960	CTTCACCACCTTCTCCACCCAG	MIMAT0000227	MIMAT0000227	hsa-miR-197-3p|-1|-1|	MI0000239	4	30	0	7	1	4	11	2	0.344712	2.43976	0	0.552608	0.0820334	0.291693	0.825434	0.132921
chr1	109598938	109598961	CTTCACCACCTTCTCCACCCAGC	MIMAT0000227	MIMAT0000227	hsa-miR-197-3p|-1|0|	MI0000239	6	6	7	58	11	25	16	8	0.517069	0.487952	0.632416	4.57875	0.902368	1.82308	1.20063	0.531683
chr1	109598938	109598962	CTTCACCACCTTCTCCACCCAGCA	MIMAT0000227	MIMAT0000227	hsa-miR-197-3p|-1|1|	MI0000239	0	0	1	3	1	2	1	1	0	0	0.0903451	0.236832	0.0820334	0.145846	0.0750395	0.0664603
chr1	109598940	109598959	TCACCACCTTCTCCACCCA	MIMAT0000227	MIMAT0000227	hsa-miR-197-3p|1|-2|	MI0000239	0	0	0	0	0	0	1	0	0	0	0	0	0	0	0.0750395	0
chr1	109598940	109598960	TCACCACCTTCTCCACCCAG	MIMAT0000227	MIMAT0000227	hsa-miR-197-3p|1|-1|	MI0000239	10	20	0	1	3	1	2	0	0.861781	1.62651	0	0.078944	0.2461	0.0729232	0.150079	0
chr1	109598940	109598961	TCACCACCTTCTCCACCCAGC	MIMAT0000227	MIMAT0000227	hsa-miR-197-3p|1|0|	MI0000239	9	2	5	17	14	5	8	0	0.775603	0.162651	0.451725	1.34205	1.14847	0.364616	0.600316	0
chr1	109598940	109598962	TCACCACCTTCTCCACCCAGCA	MIMAT0000227	MIMAT0000227	hsa-miR-197-3p|1|1|	MI0000239	3	1	4	16	5	2	5	0	0.258534	0.0813253	0.36138	1.2631	0.410167	0.145846	0.375197	0
chr1	109598940	109598963	TCACCACCTTCTCCACCCAGCAT	MIMAT0000227	MIMAT0000227	hsa-miR-197-3p|1|2|	MI0000239	3	3	2	4	3	3	1	1	0.258534	0.243976	0.18069	0.315776	0.2461	0.21877	0.0750395	0.0664603
chr1	109598940	109598964	TCACCACCTTCTCCACCCAGCATG	MIMAT0000227	MIMAT0000227	hsa-miR-197-3p|1|3|	MI0000239	0	10	0	10	0	2	1	0	0	0.813253	0	0.78944	0	0.145846	0.0750395	0
chr1	109598939	109598958	TTCACCACCTTCTCCACCC	MIMAT0000227	MIMAT0000227	hsa-miR-197-3p|0|-3|	MI0000239	6	6	2	10	9	4	12	2	0.517069	0.487952	0.18069	0.78944	0.738301	0.291693	0.900474	0.132921
chr1	109598939	109598959	TTCACCACCTTCTCCACCCA	MIMAT0000227	MIMAT0000227	hsa-miR-197-3p|0|-2|	MI0000239	32	10	9	31	30	16	69	2	2.7577	0.813253	0.813106	2.44726	2.461	1.16677	5.17772	0.132921
chr1	109598939	109598960	TTCACCACCTTCTCCACCCAG	MIMAT0000227	MIMAT0000227	hsa-miR-197-3p|0|-1|	MI0000239	505	211	142	734	465	347	958	48	43.5199	17.1596	12.829	57.9449	38.1455	25.3043	71.8878	3.1901
chr1	109598939	109598961	TTCACCACCTTCTCCACCCAGC	MIMAT0000227	MIMAT0000227	hsa-miR-197-3p|0|0|	MI0000239	1325	1012	1447	7251	1920	2807	2163	480	114.186	82.3012	130.729	572.423	157.504	204.695	162.31	31.901
chr1	109598939	109598962	TTCACCACCTTCTCCACCCAGCA	MIMAT0000227	MIMAT0000227	hsa-miR-197-3p|0|1|	MI0000239	60	34	37	241	95	93	114	14	5.17069	2.76506	3.34277	19.0255	7.79318	6.78186	8.5545	0.930445
chr1	109598939	109598963	TTCACCACCTTCTCCACCCAGCAT	MIMAT0000227	MIMAT0000227	hsa-miR-197-3p|0|2|	MI0000239	9	15	6	96	8	34	26	6	0.775603	1.21988	0.54207	7.57862	0.656267	2.47939	1.95103	0.398762
chr1	109598939	109598964	TTCACCACCTTCTCCACCCAGCATG	MIMAT0000227	MIMAT0000227	hsa-miR-197-3p|0|3|	MI0000239	1	10	2	25	5	12	6	1	0.0861781	0.813253	0.18069	1.9736	0.410167	0.875078	0.450237	0.0664603
chr3	120395702	120395724	GGTCCAGAGGGGAGATAGGTTC	MIMAT0000228	MIMAT0000228	hsa-miR-198|0|0|	MI0000240	0	0	0	0	0	0	1	0	0	0	0	0	0	0	0.0750395	0
chr1	172144593	172144614	CCCAGTGTTCAGACTACCTGT	MIMAT0000231	MIMAT0000231	hsa-miR-199a-5p|0|2|	MI0000281	0	0	0	0	1	0	0	0	0	0	0	0	0.0820334	0	0	0
chr1	172144592	172144614	CCCAGTGTTCAGACTACCTGTT	MIMAT0000231	MIMAT0000231	hsa-miR-199a-5p|0|1|	MI0000281	0	0	0	0	0	0	1	0	0	0	0	0	0	0	0.0750395	0
chr1	172144591	172144614	CCCAGTGTTCAGACTACCTGTTC	MIMAT0000231	MIMAT0000231	hsa-miR-199a-5p|0|0|	MI0000281	20	0	0	2	1	1	1	3	1.72356	0	0	0.157888	0.0820334	0.0729232	0.0750395	0.199381
chr19	10817469	10817492	ACCCAGTGTTCAGACTACCTGTT	MIMAT0000231_1	MIMAT0000231	hsa-miR-199a-5p|1|1|	MI0000242	1	0	0	0	0	0	0	0	0.0861781	0	0	0	0	0	0	0
chr19	10817471	10817491	CCCAGTGTTCAGACTACCTG	MIMAT0000231_1	MIMAT0000231	hsa-miR-199a-5p|0|3|	MI0000242	10	0	0	0	0	1	0	0	0.861781	0	0	0	0	0.0729232	0	0
chr19	10817468	10817491	CCCAGTGTTCAGACTACCTGTTC	MIMAT0000231_1	MIMAT0000231	hsa-miR-199a-5p|0|0|	MI0000242	0	0	2	20	0	0	0	1	0	0	0.18069	1.57888	0	0	0	0.0664603
chr19	10817467	10817491	CCCAGTGTTCAGACTACCTGTTCA	MIMAT0000231_1	MIMAT0000231	hsa-miR-199a-5p|0|-1|	MI0000242	0	0	0	1	1	0	0	0	0	0	0	0.078944	0.0820334	0	0	0
chr1	172144556	172144575	ACAGTAGTCTGCACATTGG	MIMAT0000232	MIMAT0000232	hsa-miR-199a-3p|0|3|	MI0000281	10	0	0	0	0	0	1	0	0.861781	0	0	0	0	0	0.0750395	0
chr1	172144555	172144575	ACAGTAGTCTGCACATTGGT	MIMAT0000232	MIMAT0000232	hsa-miR-199a-3p|0|2|	MI0000281	4	1	4	2	3	10	0	1	0.344712	0.0813253	0.36138	0.157888	0.2461	0.729232	0	0.0664603
chr1	172144554	172144575	ACAGTAGTCTGCACATTGGTT	MIMAT0000232	MIMAT0000232	hsa-miR-199a-3p|0|1|	MI0000281	97	9	121	63	33	32	16	19	8.35928	0.731927	10.9318	4.97347	2.7071	2.33354	1.20063	1.26275
chr1	172144553	172144575	ACAGTAGTCTGCACATTGGTTA	MIMAT0000232	MIMAT0000232	hsa-miR-199a-3p|0|0|	MI0000281	2	1	4	2	5	6	1	5	0.172356	0.0813253	0.36138	0.157888	0.410167	0.437539	0.0750395	0.332302
chr1	172144552	172144575	ACAGTAGTCTGCACATTGGTTAG	MIMAT0000232	MIMAT0000232	hsa-miR-199a-3p|0|-1|	MI0000281	2	3	3	5	2	5	1	1	0.172356	0.243976	0.271035	0.39472	0.164067	0.364616	0.0750395	0.0664603
chr1	172144551	172144575	ACAGTAGTCTGCACATTGGTTAGA	MIMAT0000232	MIMAT0000232	hsa-miR-199a-3p|0|-2|	MI0000281	20	0	4	1	1	6	0	0	1.72356	0	0.36138	0.078944	0.0820334	0.437539	0	0
chr1	172144550	172144575	ACAGTAGTCTGCACATTGGTTAGAC	MIMAT0000232	MIMAT0000232	hsa-miR-199a-3p|0|-3|	MI0000281	0	0	0	0	0	1	0	0	0	0	0	0	0	0.0729232	0	0
chr1	172144553	172144573	AGTAGTCTGCACATTGGTTA	MIMAT0000232	MIMAT0000232	hsa-miR-199a-3p|-2|0|	MI0000281	0	0	1	0	0	0	0	0	0	0	0.0903451	0	0	0	0	0
chr1	172144552	172144573	AGTAGTCTGCACATTGGTTAG	MIMAT0000232	MIMAT0000232	hsa-miR-199a-3p|-2|-1|	MI0000281	0	0	0	0	0	0	1	0	0	0	0	0	0	0	0.0750395	0
chr1	172144555	172144574	CAGTAGTCTGCACATTGGT	MIMAT0000232	MIMAT0000232	hsa-miR-199a-3p|-1|2|	MI0000281	0	0	0	0	0	0	0	1	0	0	0	0	0	0	0	0.0664603
chr1	172144554	172144574	CAGTAGTCTGCACATTGGTT	MIMAT0000232	MIMAT0000232	hsa-miR-199a-3p|-1|1|	MI0000281	0	0	2	40	0	30	0	2	0	0	0.18069	3.15776	0	2.1877	0	0.132921
chr1	172144553	172144574	CAGTAGTCTGCACATTGGTTA	MIMAT0000232	MIMAT0000232	hsa-miR-199a-3p|-1|0|	MI0000281	0	0	0	1	0	0	0	0	0	0	0	0.078944	0	0	0	0
chr1	172144552	172144574	CAGTAGTCTGCACATTGGTTAG	MIMAT0000232	MIMAT0000232	hsa-miR-199a-3p|-1|-1|	MI0000281	0	0	0	0	1	0	0	0	0	0	0	0	0.0820334	0	0	0
chr1	172144554	172144572	GTAGTCTGCACATTGGTT	MIMAT0000232	MIMAT0000232	hsa-miR-199a-3p|-3|1|	MI0000281	1	0	0	0	0	0	0	0	0.0861781	0	0	0	0	0	0	0
chr1	172144555	172144576	TACAGTAGTCTGCACATTGGT	MIMAT0000232	MIMAT0000232	hsa-miR-199a-3p|1|2|	MI0000281	1	1	20	0	10	0	1	0	0.0861781	0.0813253	1.8069	0	0.820334	0	0.0750395	0
chr1	172144554	172144576	TACAGTAGTCTGCACATTGGTT	MIMAT0000232	MIMAT0000232	hsa-miR-199a-3p|1|1|	MI0000281	14	1	39	15	8	11	3	1	1.20649	0.0813253	3.52346	1.18416	0.656267	0.802155	0.225118	0.0664603
chr1	172144553	172144576	TACAGTAGTCTGCACATTGGTTA	MIMAT0000232	MIMAT0000232	hsa-miR-199a-3p|1|0|	MI0000281	10	0	5	1	1	1	1	0	0.861781	0	0.451725	0.078944	0.0820334	0.0729232	0.0750395	0
chr19	10817430	10817450	ACAGTAGTCTGCACATTGGT	MIMAT0000232_1	MIMAT0000232	hsa-miR-199a-3p|0|2|	MI0000242	20	0	20	0	10	0	0	1	1.72356	0	1.8069	0	0.820334	0	0	0.0664603
chr19	10817429	10817450	ACAGTAGTCTGCACATTGGTT	MIMAT0000232_1	MIMAT0000232	hsa-miR-199a-3p|0|1|	MI0000242	89	13	122	88	41	32	18	20	7.66985	1.05723	11.0221	6.94707	3.36337	2.33354	1.35071	1.32921
chr19	10817428	10817450	ACAGTAGTCTGCACATTGGTTA	MIMAT0000232_1	MIMAT0000232	hsa-miR-199a-3p|0|0|	MI0000242	9	2	12	12	7	2	1	3	0.775603	0.162651	1.08414	0.947328	0.574234	0.145846	0.0750395	0.199381
chr19	10817427	10817450	ACAGTAGTCTGCACATTGGTTAG	MIMAT0000232_1	MIMAT0000232	hsa-miR-199a-3p|0|-1|	MI0000242	50	0	9	6	30	0	0	1	4.30891	0	0.813106	0.473664	2.461	0	0	0.0664603
chr19	10817426	10817450	ACAGTAGTCTGCACATTGGTTAGG	MIMAT0000232_1	MIMAT0000232	hsa-miR-199a-3p|0|-2|	MI0000242	10	0	0	0	0	0	1	0	0.861781	0	0	0	0	0	0.0750395	0
chr19	10817427	10817448	AGTAGTCTGCACATTGGTTAG	MIMAT0000232_1	MIMAT0000232	hsa-miR-199a-3p|-2|-1|	MI0000242	0	0	10	0	1	0	0	0	0	0	0.903451	0	0.0820334	0	0	0
chr19	10817429	10817449	CAGTAGTCTGCACATTGGTT	MIMAT0000232_1	MIMAT0000232	hsa-miR-199a-3p|-1|1|	MI0000242	0	0	2	10	0	1	1	2	0	0	0.18069	0.78944	0	0.0729232	0.0750395	0.132921
chr19	10817428	10817449	CAGTAGTCTGCACATTGGTTA	MIMAT0000232_1	MIMAT0000232	hsa-miR-199a-3p|-1|0|	MI0000242	0	10	0	0	1	0	0	0	0	0.813253	0	0	0.0820334	0	0	0
chr19	10817429	10817452	GTACAGTAGTCTGCACATTGGTT	MIMAT0000232_1	MIMAT0000232	hsa-miR-199a-3p|2|1|	MI0000242	0	0	0	0	0	1	0	0	0	0	0	0	0	0.0729232	0	0
chr19	10817428	10817452	GTACAGTAGTCTGCACATTGGTTA	MIMAT0000232_1	MIMAT0000232	hsa-miR-199a-3p|2|0|	MI0000242	0	0	1	0	0	0	0	0	0	0	0.0903451	0	0	0	0	0
chr19	10817429	10817447	GTAGTCTGCACATTGGTT	MIMAT0000232_1	MIMAT0000232	hsa-miR-199a-3p|-3|1|	MI0000242	0	0	10	0	0	1	0	0	0	0	0.903451	0	0	0.0729232	0	0
chr19	10817430	10817451	TACAGTAGTCTGCACATTGGT	MIMAT0000232_1	MIMAT0000232	hsa-miR-199a-3p|1|2|	MI0000242	0	0	2	2	20	0	2	1	0	0	0.18069	0.157888	1.64067	0	0.150079	0.0664603
chr19	10817429	10817451	TACAGTAGTCTGCACATTGGTT	MIMAT0000232_1	MIMAT0000232	hsa-miR-199a-3p|1|1|	MI0000242	21	5	44	19	15	8	6	4	1.80974	0.406626	3.97518	1.49994	1.2305	0.583386	0.450237	0.265841
chr19	10817428	10817451	TACAGTAGTCTGCACATTGGTTA	MIMAT0000232_1	MIMAT0000232	hsa-miR-199a-3p|1|0|	MI0000242	10	0	20	0	1	2	1	1	0.861781	0	1.8069	0	0.0820334	0.145846	0.0750395	0.0664603
chr19	10817427	10817451	TACAGTAGTCTGCACATTGGTTAG	MIMAT0000232_1	MIMAT0000232	hsa-miR-199a-3p|1|-1|	MI0000242	0	0	0	0	10	0	0	1	0	0	0	0	0.820334	0	0	0.0664603
chr11	43581407	43581425	CTTTTTGCGGTCTGGGCT	MIMAT0000242	MIMAT0000242	hsa-miR-129-5p|0|-3|	MI0000473	0	0	0	0	0	0	1	0	0	0	0	0	0	0	0.0750395	0
chr11	43581407	43581426	CTTTTTGCGGTCTGGGCTT	MIMAT0000242	MIMAT0000242	hsa-miR-129-5p|0|-2|	MI0000473	0	0	0	20	0	1	1	0	0	0	0	1.57888	0	0.0729232	0.0750395	0
chr11	43581407	43581427	CTTTTTGCGGTCTGGGCTTG	MIMAT0000242	MIMAT0000242	hsa-miR-129-5p|0|-1|	MI0000473	2	1	1	1	2	8	4	0	0.172356	0.0813253	0.0903451	0.078944	0.164067	0.583386	0.300158	0
chr11	43581407	43581428	CTTTTTGCGGTCTGGGCTTGC	MIMAT0000242	MIMAT0000242	hsa-miR-129-5p|0|0|	MI0000473	4	6	3	21	1	50	13	6	0.344712	0.487952	0.271035	1.65782	0.0820334	3.64616	0.975513	0.398762
chr11	43581407	43581429	CTTTTTGCGGTCTGGGCTTGCT	MIMAT0000242	MIMAT0000242	hsa-miR-129-5p|0|1|	MI0000473	0	0	2	3	1	10	5	1	0	0	0.18069	0.236832	0.0820334	0.729232	0.375197	0.0664603
chr11	43581407	43581430	CTTTTTGCGGTCTGGGCTTGCTG	MIMAT0000242	MIMAT0000242	hsa-miR-129-5p|0|2|	MI0000473	0	10	0	0	0	3	1	0	0	0.813253	0	0	0	0.21877	0.0750395	0
chr11	43581407	43581431	CTTTTTGCGGTCTGGGCTTGCTGT	MIMAT0000242	MIMAT0000242	hsa-miR-129-5p|0|3|	MI0000473	0	0	0	1	0	0	0	0	0	0	0	0.078944	0	0	0	0
chr11	43581408	43581425	TTTTTGCGGTCTGGGCT	MIMAT0000242	MIMAT0000242	hsa-miR-129-5p|1|-3|	MI0000473	0	0	0	0	0	1	0	0	0	0	0	0	0	0.0729232	0	0
chr11	43581408	43581427	TTTTTGCGGTCTGGGCTTG	MIMAT0000242	MIMAT0000242	hsa-miR-129-5p|1|-1|	MI0000473	0	0	0	0	0	0	1	0	0	0	0	0	0	0	0.0750395	0
chr7	128207875	128207893	CTTTTTGCGGTCTGGGCT	MIMAT0000242_1	MIMAT0000242	hsa-miR-129-5p|0|-3|	MI0000252	0	0	0	0	0	1	0	0	0	0	0	0	0	0.0729232	0	0
chr7	128207875	128207894	CTTTTTGCGGTCTGGGCTT	MIMAT0000242_1	MIMAT0000242	hsa-miR-129-5p|0|-2|	MI0000252	0	10	0	10	0	2	2	0	0	0.813253	0	0.78944	0	0.145846	0.150079	0
chr7	128207875	128207895	CTTTTTGCGGTCTGGGCTTG	MIMAT0000242_1	MIMAT0000242	hsa-miR-129-5p|0|-1|	MI0000252	0	2	2	4	1	3	8	1	0	0.162651	0.18069	0.315776	0.0820334	0.21877	0.600316	0.0664603
chr7	128207875	128207896	CTTTTTGCGGTCTGGGCTTGC	MIMAT0000242_1	MIMAT0000242	hsa-miR-129-5p|0|0|	MI0000252	1	9	8	23	7	55	7	5	0.0861781	0.731927	0.722761	1.81571	0.574234	4.01078	0.525276	0.332302
chr7	128207875	128207897	CTTTTTGCGGTCTGGGCTTGCT	MIMAT0000242_1	MIMAT0000242	hsa-miR-129-5p|0|1|	MI0000252	0	1	2	10	0	8	2	3	0	0.0813253	0.18069	0.78944	0	0.583386	0.150079	0.199381
chr7	128207875	128207898	CTTTTTGCGGTCTGGGCTTGCTG	MIMAT0000242_1	MIMAT0000242	hsa-miR-129-5p|0|2|	MI0000252	0	0	0	10	0	20	0	1	0	0	0	0.78944	0	1.45846	0	0.0664603
chr7	128207875	128207899	CTTTTTGCGGTCTGGGCTTGCTGT	MIMAT0000242_1	MIMAT0000242	hsa-miR-129-5p|0|3|	MI0000252	0	0	0	0	0	10	0	1	0	0	0	0	0	0.729232	0	0.0664603
chr7	128207877	128207897	TTTTGCGGTCTGGGCTTGCT	MIMAT0000242_1	MIMAT0000242	hsa-miR-129-5p|2|1|	MI0000252	0	0	0	0	0	1	0	0	0	0	0	0	0	0.0729232	0	0
chr7	128207876	128207896	TTTTTGCGGTCTGGGCTTGC	MIMAT0000242_1	MIMAT0000242	hsa-miR-129-5p|1|0|	MI0000252	0	0	0	0	0	1	0	0	0	0	0	0	0	0.0729232	0	0
chr7	25949922	25949946	AAGTCAGTGCACTACAGAACTTTG	MIMAT0000243	MIMAT0000243	hsa-miR-148a-3p|-3|-1|	MI0000253	0	0	1	0	0	0	0	0	0	0	0.0903451	0	0	0	0	0
chr7	25949922	25949945	AGTCAGTGCACTACAGAACTTTG	MIMAT0000243	MIMAT0000243	hsa-miR-148a-3p|-2|-1|	MI0000253	0	0	0	0	0	0	1	0	0	0	0	0	0	0	0.0750395	0
chr7	25949919	25949945	AGTCAGTGCACTACAGAACTTTGTCT	MIMAT0000243	MIMAT0000243	hsa-miR-148a-3p|-2|2|	MI0000253	0	0	0	0	1	0	0	0	0	0	0	0	0.0820334	0	0	0
chr7	25949924	25949941	AGTGCACTACAGAACTT	MIMAT0000243	MIMAT0000243	hsa-miR-148a-3p|2|-3|	MI0000253	0	0	0	0	1	0	0	0	0	0	0	0	0.0820334	0	0	0
chr7	25949923	25949941	AGTGCACTACAGAACTTT	MIMAT0000243	MIMAT0000243	hsa-miR-148a-3p|2|-2|	MI0000253	1	0	0	0	0	0	0	0	0.0861781	0	0	0	0	0	0	0
chr7	25949922	25949941	AGTGCACTACAGAACTTTG	MIMAT0000243	MIMAT0000243	hsa-miR-148a-3p|2|-1|	MI0000253	110	0	8	4	13	2	26	2	9.47959	0	0.722761	0.315776	1.06643	0.145846	1.95103	0.132921
chr7	25949921	25949941	AGTGCACTACAGAACTTTGT	MIMAT0000243	MIMAT0000243	hsa-miR-148a-3p|2|0|	MI0000253	67	31	347	151	434	105	434	33	5.77393	2.52108	31.3497	11.9205	35.6025	7.65693	32.5671	2.19319
chr7	25949920	25949941	AGTGCACTACAGAACTTTGTC	MIMAT0000243	MIMAT0000243	hsa-miR-148a-3p|2|1|	MI0000253	42	22	292	94	285	96	259	20	3.61948	1.78916	26.3808	7.42073	23.3795	7.00063	19.4352	1.32921
chr7	25949919	25949941	AGTGCACTACAGAACTTTGTCT	MIMAT0000243	MIMAT0000243	hsa-miR-148a-3p|2|2|	MI0000253	5	5	32	20	42	13	75	6	0.430891	0.406626	2.89104	1.57888	3.4454	0.948001	5.62796	0.398762
chr7	25949924	25949942	CAGTGCACTACAGAACTT	MIMAT0000243	MIMAT0000243	hsa-miR-148a-3p|1|-3|	MI0000253	0	0	0	0	0	0	1	0	0	0	0	0	0	0	0.0750395	0
chr7	25949923	25949942	CAGTGCACTACAGAACTTT	MIMAT0000243	MIMAT0000243	hsa-miR-148a-3p|1|-2|	MI0000253	0	0	0	0	1	0	0	0	0	0	0	0	0.0820334	0	0	0
chr7	25949922	25949942	CAGTGCACTACAGAACTTTG	MIMAT0000243	MIMAT0000243	hsa-miR-148a-3p|1|-1|	MI0000253	0	0	2	1	10	0	2	0	0	0	0.18069	0.078944	0.820334	0	0.150079	0
chr7	25949921	25949942	CAGTGCACTACAGAACTTTGT	MIMAT0000243	MIMAT0000243	hsa-miR-148a-3p|1|0|	MI0000253	6	1	58	26	47	8	93	7	0.517069	0.0813253	5.24001	2.05254	3.85557	0.583386	6.97867	0.465222
chr7	25949920	25949942	CAGTGCACTACAGAACTTTGTC	MIMAT0000243	MIMAT0000243	hsa-miR-148a-3p|1|1|	MI0000253	8	4	123	30	86	27	103	11	0.689425	0.325301	11.1124	2.36832	7.05487	1.96893	7.72907	0.731064
chr7	25949919	25949942	CAGTGCACTACAGAACTTTGTCT	MIMAT0000243	MIMAT0000243	hsa-miR-148a-3p|1|2|	MI0000253	1	1	14	3	120	0	22	6	0.0861781	0.0813253	1.26483	0.236832	9.84401	0	1.65087	0.398762
chr7	25949918	25949942	CAGTGCACTACAGAACTTTGTCTC	MIMAT0000243	MIMAT0000243	hsa-miR-148a-3p|1|3|	MI0000253	0	0	0	0	0	0	1	0	0	0	0	0	0	0	0.0750395	0
chr7	25949924	25949944	GTCAGTGCACTACAGAACTT	MIMAT0000243	MIMAT0000243	hsa-miR-148a-3p|-1|-3|	MI0000253	0	0	0	0	0	0	1	0	0	0	0	0	0	0	0.0750395	0
chr7	25949923	25949944	GTCAGTGCACTACAGAACTTT	MIMAT0000243	MIMAT0000243	hsa-miR-148a-3p|-1|-2|	MI0000253	0	0	0	0	0	0	2	0	0	0	0	0	0	0	0.150079	0
chr7	25949922	25949944	GTCAGTGCACTACAGAACTTTG	MIMAT0000243	MIMAT0000243	hsa-miR-148a-3p|-1|-1|	MI0000253	0	0	0	0	2	1	5	0	0	0	0	0	0.164067	0.0729232	0.375197	0
chr7	25949921	25949944	GTCAGTGCACTACAGAACTTTGT	MIMAT0000243	MIMAT0000243	hsa-miR-148a-3p|-1|0|	MI0000253	40	0	25	10	39	4	46	3	3.44712	0	2.25863	0.78944	3.1993	0.291693	3.45182	0.199381
chr7	25949920	25949944	GTCAGTGCACTACAGAACTTTGTC	MIMAT0000243	MIMAT0000243	hsa-miR-148a-3p|-1|1|	MI0000253	10	0	30	0	10	0	1	1	0.861781	0	2.71035	0	0.820334	0	0.0750395	0.0664603
chr7	25949919	25949944	GTCAGTGCACTACAGAACTTTGTCT	MIMAT0000243	MIMAT0000243	hsa-miR-148a-3p|-1|2|	MI0000253	0	0	10	0	0	0	1	0	0	0	0.903451	0	0	0	0.0750395	0
chr7	25949922	25949940	GTGCACTACAGAACTTTG	MIMAT0000243	MIMAT0000243	hsa-miR-148a-3p|3|-1|	MI0000253	20	0	0	0	0	1	7	0	1.72356	0	0	0	0	0.0729232	0.525276	0
chr7	25949921	25949940	GTGCACTACAGAACTTTGT	MIMAT0000243	MIMAT0000243	hsa-miR-148a-3p|3|0|	MI0000253	0	3	16	7	15	5	25	6	0	0.243976	1.44552	0.552608	1.2305	0.364616	1.87599	0.398762
chr7	25949920	25949940	GTGCACTACAGAACTTTGTC	MIMAT0000243	MIMAT0000243	hsa-miR-148a-3p|3|1|	MI0000253	0	0	7	2	5	1	3	1	0	0	0.632416	0.157888	0.410167	0.0729232	0.225118	0.0664603
chr7	25949919	25949940	GTGCACTACAGAACTTTGTCT	MIMAT0000243	MIMAT0000243	hsa-miR-148a-3p|3|2|	MI0000253	0	0	10	0	0	1	5	1	0	0	0.903451	0	0	0.0729232	0.375197	0.0664603
chr7	25949918	25949940	GTGCACTACAGAACTTTGTCTC	MIMAT0000243	MIMAT0000243	hsa-miR-148a-3p|3|3|	MI0000253	0	0	0	0	0	0	1	0	0	0	0	0	0	0	0.0750395	0
chr7	25949924	25949943	TCAGTGCACTACAGAACTT	MIMAT0000243	MIMAT0000243	hsa-miR-148a-3p|0|-3|	MI0000253	11	3	84	34	94	26	178	18	0.947959	0.243976	7.58899	2.6841	7.71114	1.896	13.357	1.19629
chr7	25949923	25949943	TCAGTGCACTACAGAACTTT	MIMAT0000243	MIMAT0000243	hsa-miR-148a-3p|0|-2|	MI0000253	20	2	35	17	70	7	205	9	1.72356	0.162651	3.16208	1.34205	5.74234	0.510462	15.3831	0.598143
chr7	25949922	25949943	TCAGTGCACTACAGAACTTTG	MIMAT0000243	MIMAT0000243	hsa-miR-148a-3p|0|-1|	MI0000253	464	110	1267	547	1920	327	3939	310	39.9866	8.94578	114.467	43.1824	157.504	23.8459	295.581	20.6027
chr7	25949921	25949943	TCAGTGCACTACAGAACTTTGT	MIMAT0000243	MIMAT0000243	hsa-miR-148a-3p|0|0|	MI0000253	5867	5591	59368	25866	54857	17526	82308	10330	505.607	454.69	5363.61	2041.97	4500.11	1278.05	6176.35	686.535
chr7	25949920	25949943	TCAGTGCACTACAGAACTTTGTC	MIMAT0000243	MIMAT0000243	hsa-miR-148a-3p|0|1|	MI0000253	3817	4038	52218	17412	33619	15116	43447	7000	328.942	328.391	4717.64	1374.57	2757.88	1102.31	3260.24	465.222
chr7	25949919	25949943	TCAGTGCACTACAGAACTTTGTCT	MIMAT0000243	MIMAT0000243	hsa-miR-148a-3p|0|2|	MI0000253	342	1113	6003	3273	5968	2772	13018	1798	29.4729	90.515	542.342	258.384	489.575	202.143	976.864	119.496
chr7	25949918	25949943	TCAGTGCACTACAGAACTTTGTCTC	MIMAT0000243	MIMAT0000243	hsa-miR-148a-3p|0|3|	MI0000253	5	17	66	41	64	50	157	19	0.430891	1.38253	5.96278	3.2367	5.25014	3.64616	11.7812	1.26275
chr1	40757302	40757323	AAACATCCTACACTCTCAGCT	MIMAT0000244	MIMAT0000244	hsa-miR-30c-5p|3|1|	MI0000736	0	0	2	10	0	1	0	0	0	0	0.18069	0.78944	0	0.0729232	0	0
chr1	40757302	40757324	AAACATCCTACACTCTCAGCTG	MIMAT0000244	MIMAT0000244	hsa-miR-30c-5p|3|2|	MI0000736	0	1	0	0	0	0	0	0	0	0.0813253	0	0	0	0	0	0
chr1	40757300	40757322	GTAAACATCCTACACTCTCAGC	MIMAT0000244	MIMAT0000244	hsa-miR-30c-5p|1|0|	MI0000736	0	0	10	0	1	0	0	0	0	0	0.903451	0	0.0820334	0	0	0
chr1	40757300	40757323	GTAAACATCCTACACTCTCAGCT	MIMAT0000244	MIMAT0000244	hsa-miR-30c-5p|1|1|	MI0000736	2	13	3	2	1	18	1	4	0.172356	1.05723	0.271035	0.157888	0.0820334	1.31262	0.0750395	0.265841
chr1	40757300	40757324	GTAAACATCCTACACTCTCAGCTG	MIMAT0000244	MIMAT0000244	hsa-miR-30c-5p|1|2|	MI0000736	0	2	1	10	0	1	0	0	0	0.162651	0.0903451	0.78944	0	0.0729232	0	0
chr1	40757298	40757322	GTGTAAACATCCTACACTCTCAGC	MIMAT0000244	MIMAT0000244	hsa-miR-30c-5p|-1|0|	MI0000736	0	1	0	0	0	0	0	0	0	0.0813253	0	0	0	0	0	0
chr1	40757298	40757323	GTGTAAACATCCTACACTCTCAGCT	MIMAT0000244	MIMAT0000244	hsa-miR-30c-5p|-1|1|	MI0000736	0	0	0	0	0	1	0	0	0	0	0	0	0	0.0729232	0	0
chr1	40757301	40757322	TAAACATCCTACACTCTCAGC	MIMAT0000244	MIMAT0000244	hsa-miR-30c-5p|2|0|	MI0000736	0	0	1	10	0	2	0	0	0	0	0.0903451	0.78944	0	0.145846	0	0
chr1	40757301	40757323	TAAACATCCTACACTCTCAGCT	MIMAT0000244	MIMAT0000244	hsa-miR-30c-5p|2|1|	MI0000736	2	2	1	3	2	60	0	1	0.172356	0.162651	0.0903451	0.236832	0.164067	4.37539	0	0.0664603
chr1	40757301	40757324	TAAACATCCTACACTCTCAGCTG	MIMAT0000244	MIMAT0000244	hsa-miR-30c-5p|2|2|	MI0000736	0	0	0	10	0	1	0	0	0	0	0	0.78944	0	0.0729232	0	0
chr1	40757299	40757319	TGTAAACATCCTACACTCTC	MIMAT0000244	MIMAT0000244	hsa-miR-30c-5p|0|-3|	MI0000736	14	13	5	7	17	9	23	10	1.20649	1.05723	0.451725	0.552608	1.39457	0.656309	1.72591	0.664603
chr1	40757299	40757320	TGTAAACATCCTACACTCTCA	MIMAT0000244	MIMAT0000244	hsa-miR-30c-5p|0|-2|	MI0000736	60	57	13	21	43	39	102	68	5.17069	4.63554	1.17449	1.65782	3.52744	2.844	7.65403	4.5193
chr1	40757299	40757321	TGTAAACATCCTACACTCTCAG	MIMAT0000244	MIMAT0000244	hsa-miR-30c-5p|0|-1|	MI0000736	47	87	28	41	47	65	84	76	4.05037	7.0753	2.52966	3.2367	3.85557	4.74001	6.30332	5.05099
chr1	40757299	40757322	TGTAAACATCCTACACTCTCAGC	MIMAT0000244	MIMAT0000244	hsa-miR-30c-5p|0|0|	MI0000736	754	2168	1024	1818	1272	3030	1178	1552	64.9783	176.313	92.5134	143.52	104.347	220.957	88.3965	103.146
chr1	40757299	40757323	TGTAAACATCCTACACTCTCAGCT	MIMAT0000244	MIMAT0000244	hsa-miR-30c-5p|0|1|	MI0000736	5314	25975	17561	17388	5913	40823	7822	11172	457.95	2112.42	1586.55	1372.68	485.064	2976.94	586.959	742.495
chr1	40757299	40757324	TGTAAACATCCTACACTCTCAGCTG	MIMAT0000244	MIMAT0000244	hsa-miR-30c-5p|0|2|	MI0000736	48	935	487	256	84	807	144	277	4.13655	76.0391	43.9981	20.2097	6.89081	58.849	10.8057	18.4095
chr1	40757299	40757325	TGTAAACATCCTACACTCTCAGCTGT	MIMAT0000244	MIMAT0000244	hsa-miR-30c-5p|0|3|	MI0000736	3	164	86	15	14	123	23	34	0.258534	13.3373	7.76968	1.18416	1.14847	8.96955	1.72591	2.25965
chr6	71377002	71377022	AAACATCCTACACTCTCAGC	MIMAT0000244_1	MIMAT0000244	hsa-miR-30c-5p|3|0|	MI0000254	0	10	0	0	0	0	1	1	0	0.813253	0	0	0	0	0.0750395	0.0664603
chr6	71377001	71377022	AAACATCCTACACTCTCAGCT	MIMAT0000244_1	MIMAT0000244	hsa-miR-30c-5p|3|1|	MI0000254	0	4	5	20	0	8	2	3	0	0.325301	0.451725	1.57888	0	0.583386	0.150079	0.199381
chr6	71377000	71377022	AAACATCCTACACTCTCAGCTG	MIMAT0000244_1	MIMAT0000244	hsa-miR-30c-5p|3|2|	MI0000254	0	0	1	0	0	0	0	0	0	0	0.0903451	0	0	0	0	0
chr6	71376999	71377022	AAACATCCTACACTCTCAGCTGT	MIMAT0000244_1	MIMAT0000244	hsa-miR-30c-5p|3|3|	MI0000254	0	0	0	1	0	0	0	0	0	0	0	0.078944	0	0	0	0
chr6	71377001	71377027	ACTGTAAACATCCTACACTCTCAGCT	MIMAT0000244_1	MIMAT0000244	hsa-miR-30c-5p|-2|1|	MI0000254	0	0	0	0	0	0	1	1	0	0	0	0	0	0	0.0750395	0.0664603
chr6	71377005	71377026	CTGTAAACATCCTACACTCTC	MIMAT0000244_1	MIMAT0000244	hsa-miR-30c-5p|-1|-3|	MI0000254	0	0	0	0	0	0	1	0	0	0	0	0	0	0	0.0750395	0
chr6	71377003	71377026	CTGTAAACATCCTACACTCTCAG	MIMAT0000244_1	MIMAT0000244	hsa-miR-30c-5p|-1|-1|	MI0000254	10	0	0	0	1	10	0	1	0.861781	0	0	0	0.0820334	0.729232	0	0.0664603
chr6	71377002	71377026	CTGTAAACATCCTACACTCTCAGC	MIMAT0000244_1	MIMAT0000244	hsa-miR-30c-5p|-1|0|	MI0000254	1	60	0	2	1	1	3	2	0.0861781	4.87952	0	0.157888	0.0820334	0.0729232	0.225118	0.132921
chr6	71377001	71377026	CTGTAAACATCCTACACTCTCAGCT	MIMAT0000244_1	MIMAT0000244	hsa-miR-30c-5p|-1|1|	MI0000254	7	34	27	25	12	59	17	27	0.603247	2.76506	2.43932	1.9736	0.984401	4.30247	1.27567	1.79443
chr6	71377000	71377026	CTGTAAACATCCTACACTCTCAGCTG	MIMAT0000244_1	MIMAT0000244	hsa-miR-30c-5p|-1|2|	MI0000254	0	1	3	10	0	30	0	1	0	0.0813253	0.271035	0.78944	0	2.1877	0	0.0664603
chr6	71377004	71377024	GTAAACATCCTACACTCTCA	MIMAT0000244_1	MIMAT0000244	hsa-miR-30c-5p|1|-2|	MI0000254	0	0	0	0	0	0	1	1	0	0	0	0	0	0	0.0750395	0.0664603
chr6	71377002	71377024	GTAAACATCCTACACTCTCAGC	MIMAT0000244_1	MIMAT0000244	hsa-miR-30c-5p|1|0|	MI0000254	2	30	0	40	0	20	0	2	0.172356	2.43976	0	3.15776	0	1.45846	0	0.132921
chr6	71377001	71377024	GTAAACATCCTACACTCTCAGCT	MIMAT0000244_1	MIMAT0000244	hsa-miR-30c-5p|1|1|	MI0000254	4	29	20	9	5	32	4	5	0.344712	2.35843	1.8069	0.710496	0.410167	2.33354	0.300158	0.332302
chr6	71377000	71377024	GTAAACATCCTACACTCTCAGCTG	MIMAT0000244_1	MIMAT0000244	hsa-miR-30c-5p|1|2|	MI0000254	0	1	0	0	0	0	0	0	0	0.0813253	0	0	0	0	0	0
chr6	71376999	71377024	GTAAACATCCTACACTCTCAGCTGT	MIMAT0000244_1	MIMAT0000244	hsa-miR-30c-5p|1|3|	MI0000254	0	0	1	0	0	0	0	0	0	0	0.0903451	0	0	0	0	0
chr6	71377003	71377023	TAAACATCCTACACTCTCAG	MIMAT0000244_1	MIMAT0000244	hsa-miR-30c-5p|2|-1|	MI0000254	0	0	0	0	0	0	1	0	0	0	0	0	0	0	0.0750395	0
chr6	71377002	71377023	TAAACATCCTACACTCTCAGC	MIMAT0000244_1	MIMAT0000244	hsa-miR-30c-5p|2|0|	MI0000254	0	10	0	3	1	3	2	0	0	0.813253	0	0.236832	0.0820334	0.21877	0.150079	0
chr6	71377001	71377023	TAAACATCCTACACTCTCAGCT	MIMAT0000244_1	MIMAT0000244	hsa-miR-30c-5p|2|1|	MI0000254	0	7	10	140	0	6	2	4	0	0.569277	0.903451	11.0522	0	0.437539	0.150079	0.265841
chr6	71377000	71377023	TAAACATCCTACACTCTCAGCTG	MIMAT0000244_1	MIMAT0000244	hsa-miR-30c-5p|2|2|	MI0000254	0	0	0	0	0	1	0	0	0	0	0	0	0	0.0729232	0	0
chr6	71376999	71377023	TAAACATCCTACACTCTCAGCTGT	MIMAT0000244_1	MIMAT0000244	hsa-miR-30c-5p|2|3|	MI0000254	0	0	0	0	0	1	0	0	0	0	0	0	0	0.0729232	0	0
chr6	71377005	71377025	TGTAAACATCCTACACTCTC	MIMAT0000244_1	MIMAT0000244	hsa-miR-30c-5p|0|-3|	MI0000254	29	36	16	40	40	37	70	34	2.49916	2.92771	1.44552	3.15776	3.28134	2.69816	5.25276	2.25965
chr6	71377004	71377025	TGTAAACATCCTACACTCTCA	MIMAT0000244_1	MIMAT0000244	hsa-miR-30c-5p|0|-2|	MI0000254	220	193	31	92	134	130	306	226	18.9592	15.6958	2.8007	7.26285	10.9925	9.48001	22.9621	15.02
chr6	71377003	71377025	TGTAAACATCCTACACTCTCAG	MIMAT0000244_1	MIMAT0000244	hsa-miR-30c-5p|0|-1|	MI0000254	137	212	64	143	128	187	201	226	11.8064	17.241	5.78209	11.289	10.5003	13.6366	15.0829	15.02
chr6	71377002	71377025	TGTAAACATCCTACACTCTCAGC	MIMAT0000244_1	MIMAT0000244	hsa-miR-30c-5p|0|0|	MI0000254	2277	6545	3147	5495	3667	9280	3422	4605	196.228	532.274	284.316	433.797	300.817	676.727	256.785	306.05
chr6	71377001	71377025	TGTAAACATCCTACACTCTCAGCT	MIMAT0000244_1	MIMAT0000244	hsa-miR-30c-5p|0|1|	MI0000254	16035	78051	52033	51779	17511	122124	23615	33607	1381.87	6347.52	4700.93	4087.64	1436.49	8905.67	1772.06	2233.53
chr6	71377000	71377025	TGTAAACATCCTACACTCTCAGCTG	MIMAT0000244_1	MIMAT0000244	hsa-miR-30c-5p|0|2|	MI0000254	117	2734	1527	748	290	2485	383	801	10.0828	222.343	137.957	59.0501	23.7897	181.214	28.7401	53.2347
chr6	71376999	71377025	TGTAAACATCCTACACTCTCAGCTGT	MIMAT0000244_1	MIMAT0000244	hsa-miR-30c-5p|0|3|	MI0000254	11	528	247	64	24	350	52	123	0.947959	42.9397	22.3152	5.05242	1.9688	25.5231	3.90205	8.17462
chr8	134804921	134804937	AAACATCCCCGACTGG	MIMAT0000245	MIMAT0000245	hsa-miR-30d-5p|3|-3|	MI0000255	0	0	0	0	1	0	0	0	0	0	0	0	0.0820334	0	0	0
chr8	134804920	134804937	AAACATCCCCGACTGGA	MIMAT0000245	MIMAT0000245	hsa-miR-30d-5p|3|-2|	MI0000255	10	0	0	1	0	0	0	0	0.861781	0	0	0.078944	0	0	0	0
chr8	134804919	134804937	AAACATCCCCGACTGGAA	MIMAT0000245	MIMAT0000245	hsa-miR-30d-5p|3|-1|	MI0000255	10	0	0	0	10	0	1	0	0.861781	0	0	0	0.820334	0	0.0750395	0
chr8	134804918	134804937	AAACATCCCCGACTGGAAG	MIMAT0000245	MIMAT0000245	hsa-miR-30d-5p|3|0|	MI0000255	10	0	1	5	3	0	0	0	0.861781	0	0.0903451	0.39472	0.2461	0	0	0
chr8	134804917	134804937	AAACATCCCCGACTGGAAGC	MIMAT0000245	MIMAT0000245	hsa-miR-30d-5p|3|1|	MI0000255	5	2	5	5	4	2	7	2	0.430891	0.162651	0.451725	0.39472	0.328134	0.145846	0.525276	0.132921
chr8	134804916	134804937	AAACATCCCCGACTGGAAGCT	MIMAT0000245	MIMAT0000245	hsa-miR-30d-5p|3|2|	MI0000255	6	8	18	22	11	6	20	6	0.517069	0.650602	1.62621	1.73677	0.902368	0.437539	1.50079	0.398762
chr8	134804915	134804937	AAACATCCCCGACTGGAAGCTG	MIMAT0000245	MIMAT0000245	hsa-miR-30d-5p|3|3|	MI0000255	0	0	2	0	0	0	0	0	0	0	0.18069	0	0	0	0	0
chr8	134804921	134804939	GTAAACATCCCCGACTGG	MIMAT0000245	MIMAT0000245	hsa-miR-30d-5p|1|-3|	MI0000255	0	0	0	1	10	0	1	0	0	0	0	0.078944	0.820334	0	0.0750395	0
chr8	134804920	134804939	GTAAACATCCCCGACTGGA	MIMAT0000245	MIMAT0000245	hsa-miR-30d-5p|1|-2|	MI0000255	40	0	0	1	50	0	3	0	3.44712	0	0	0.078944	4.10167	0	0.225118	0
chr8	134804919	134804939	GTAAACATCCCCGACTGGAA	MIMAT0000245	MIMAT0000245	hsa-miR-30d-5p|1|-1|	MI0000255	30	0	1	2	80	0	2	1	2.58534	0	0.0903451	0.157888	6.56267	0	0.150079	0.0664603
chr8	134804918	134804939	GTAAACATCCCCGACTGGAAG	MIMAT0000245	MIMAT0000245	hsa-miR-30d-5p|1|0|	MI0000255	10	1	4	8	10	2	9	2	0.861781	0.0813253	0.36138	0.631552	0.820334	0.145846	0.675355	0.132921
chr8	134804917	134804939	GTAAACATCCCCGACTGGAAGC	MIMAT0000245	MIMAT0000245	hsa-miR-30d-5p|1|1|	MI0000255	17	18	17	28	40	6	24	8	1.46503	1.46385	1.53587	2.21043	3.28134	0.437539	1.80095	0.531683
chr8	134804916	134804939	GTAAACATCCCCGACTGGAAGCT	MIMAT0000245	MIMAT0000245	hsa-miR-30d-5p|1|2|	MI0000255	34	30	53	61	60	41	29	22	2.93006	2.43976	4.78829	4.81558	4.92201	2.98985	2.17614	1.46213
chr8	134804915	134804939	GTAAACATCCCCGACTGGAAGCTG	MIMAT0000245	MIMAT0000245	hsa-miR-30d-5p|1|3|	MI0000255	0	0	3	10	0	0	0	2	0	0	0.271035	0.78944	0	0	0	0.132921
chr8	134804920	134804938	TAAACATCCCCGACTGGA	MIMAT0000245	MIMAT0000245	hsa-miR-30d-5p|2|-2|	MI0000255	10	0	0	1	2	2	2	0	0.861781	0	0	0.078944	0.164067	0.145846	0.150079	0
chr8	134804919	134804938	TAAACATCCCCGACTGGAA	MIMAT0000245	MIMAT0000245	hsa-miR-30d-5p|2|-1|	MI0000255	0	0	0	0	2	1	1	1	0	0	0	0	0.164067	0.0729232	0.0750395	0.0664603
chr8	134804918	134804938	TAAACATCCCCGACTGGAAG	MIMAT0000245	MIMAT0000245	hsa-miR-30d-5p|2|0|	MI0000255	1	1	3	5	90	0	6	0	0.0861781	0.0813253	0.271035	0.39472	7.38301	0	0.450237	0
chr8	134804917	134804938	TAAACATCCCCGACTGGAAGC	MIMAT0000245	MIMAT0000245	hsa-miR-30d-5p|2|1|	MI0000255	8	8	18	20	29	5	19	5	0.689425	0.650602	1.62621	1.57888	2.37897	0.364616	1.42575	0.332302
chr8	134804916	134804938	TAAACATCCCCGACTGGAAGCT	MIMAT0000245	MIMAT0000245	hsa-miR-30d-5p|2|2|	MI0000255	9	17	59	44	42	15	35	6	0.775603	1.38253	5.33036	3.47354	3.4454	1.09385	2.62638	0.398762
chr8	134804915	134804938	TAAACATCCCCGACTGGAAGCTG	MIMAT0000245	MIMAT0000245	hsa-miR-30d-5p|2|3|	MI0000255	0	1	10	0	1	0	0	0	0	0.0813253	0.903451	0	0.0820334	0	0	0
chr8	134804921	134804940	TGTAAACATCCCCGACTGG	MIMAT0000245	MIMAT0000245	hsa-miR-30d-5p|0|-3|	MI0000255	1129	126	384	524	1714	84	1705	266	97.2951	10.247	34.6925	41.3666	140.605	6.12555	127.942	17.6785
chr8	134804920	134804940	TGTAAACATCCCCGACTGGA	MIMAT0000245	MIMAT0000245	hsa-miR-30d-5p|0|-2|	MI0000255	4700	414	1506	1877	8179	390	8676	1289	405.037	33.6687	136.06	148.178	670.951	28.44	651.043	85.6674
chr8	134804919	134804940	TGTAAACATCCCCGACTGGAA	MIMAT0000245	MIMAT0000245	hsa-miR-30d-5p|0|-1|	MI0000255	7789	1201	2592	3758	12990	925	13142	2570	671.241	97.6717	234.174	296.672	1065.61	67.454	986.169	170.803
chr8	134804918	134804940	TGTAAACATCCCCGACTGGAAG	MIMAT0000245	MIMAT0000245	hsa-miR-30d-5p|0|0|	MI0000255	25052	6377	8743	15888	26602	5288	23918	8984	2158.93	518.611	789.887	1254.26	2182.25	385.618	1794.79	597.08
chr8	134804917	134804940	TGTAAACATCCCCGACTGGAAGC	MIMAT0000245	MIMAT0000245	hsa-miR-30d-5p|0|1|	MI0000255	51476	34119	47972	73284	73559	23316	51472	25920	4436.1	2774.74	4334.03	5785.33	6034.3	1700.28	3862.43	1722.65
chr8	134804916	134804940	TGTAAACATCCCCGACTGGAAGCT	MIMAT0000245	MIMAT0000245	hsa-miR-30d-5p|0|2|	MI0000255	69681	105171	160854	157447	113716	75784	123168	44533	6004.98	8553.06	14532.4	12429.5	9328.51	5526.41	9242.46	2959.68
chr8	134804915	134804940	TGTAAACATCCCCGACTGGAAGCTG	MIMAT0000245	MIMAT0000245	hsa-miR-30d-5p|0|3|	MI0000255	720	4110	4501	2866	1766	1721	2588	1017	62.0482	334.247	406.643	226.253	144.871	125.501	194.202	67.5902
chr8	134804917	134804941	TTGTAAACATCCCCGACTGGAAGC	MIMAT0000245	MIMAT0000245	hsa-miR-30d-5p|-1|1|	MI0000255	0	0	0	0	0	0	1	0	0	0	0	0	0	0	0.0750395	0
chr8	134804916	134804941	TTGTAAACATCCCCGACTGGAAGCT	MIMAT0000245	MIMAT0000245	hsa-miR-30d-5p|-1|2|	MI0000255	0	0	0	0	0	1	0	0	0	0	0	0	0	0.0729232	0	0
chr11	72615102	72615121	ACAGTGCACGTGTCTCCAG	MIMAT0000250	MIMAT0000250	hsa-miR-139-5p|3|-1|	MI0000261	0	0	0	0	2	0	0	0	0	0	0	0	0.164067	0	0	0
chr11	72615101	72615121	ACAGTGCACGTGTCTCCAGT	MIMAT0000250	MIMAT0000250	hsa-miR-139-5p|3|0|	MI0000261	0	20	0	0	1	0	0	0	0	1.62651	0	0	0.0820334	0	0	0
chr11	72615104	72615122	TACAGTGCACGTGTCTCC	MIMAT0000250	MIMAT0000250	hsa-miR-139-5p|2|-3|	MI0000261	0	0	0	0	1	0	0	0	0	0	0	0	0.0820334	0	0	0
chr11	72615102	72615122	TACAGTGCACGTGTCTCCAG	MIMAT0000250	MIMAT0000250	hsa-miR-139-5p|2|-1|	MI0000261	0	1	0	0	0	0	0	0	0	0.0813253	0	0	0	0	0	0
chr11	72615104	72615124	TCTACAGTGCACGTGTCTCC	MIMAT0000250	MIMAT0000250	hsa-miR-139-5p|0|-3|	MI0000261	4	40	6	3	2260	0	22	1	0.344712	3.25301	0.54207	0.236832	185.396	0	1.65087	0.0664603
chr11	72615103	72615124	TCTACAGTGCACGTGTCTCCA	MIMAT0000250	MIMAT0000250	hsa-miR-139-5p|0-|2|	MI0000261	2	43	2	3	125	1	14	1	0.172356	3.49699	0.18069	0.236832	10.2542	0.0729232	1.05055	0.0664603
chr11	72615102	72615124	TCTACAGTGCACGTGTCTCCAG	MIMAT0000250	MIMAT0000250	hsa-miR-139-5p|0|-1|	MI0000261	7	185	2	4	277	4	22	3	0.603247	15.0452	0.18069	0.315776	22.7233	0.291693	1.65087	0.199381
chr11	72615101	72615124	TCTACAGTGCACGTGTCTCCAGT	MIMAT0000250	MIMAT0000250	hsa-miR-139-5p|0|0|	MI0000261	9	673	17	21	816	16	87	10	0.775603	54.7319	1.53587	1.65782	66.9393	1.16677	6.52843	0.664603
chr11	72615100	72615124	TCTACAGTGCACGTGTCTCCAGTG	MIMAT0000250	MIMAT0000250	hsa-miR-139-5p|0|1|	MI0000261	0	350	0	0	100	0	2	0	0	28.4638	0	0	8.20334	0	0.150079	0
chr11	72615099	72615124	TCTACAGTGCACGTGTCTCCAGTGT	MIMAT0000250	MIMAT0000250	hsa-miR-139-5p|0|2|	MI0000261	0	240	0	0	14	0	0	0	0	19.5181	0	0	1.14847	0	0	0
chr11	72615098	72615124	TCTACAGTGCACGTGTCTCCAGTGTG	MIMAT0000250	MIMAT0000250	hsa-miR-139-5p|0|3|	MI0000261	0	10	0	0	1	0	0	0	0	0.813253	0	0	0.0820334	0	0	0
chr9	120244984	120245004	GTGTGTGGAAATGCTTCTGC	MIMAT0000251	MIMAT0000251	hsa-miR-147a|0|0|	MI0000262	0	1	0	0	0	0	0	0	0	0.0813253	0	0	0	0	0	0
chr9	120244982	120245004	GTGTGTGGAAATGCTTCTGCTA	MIMAT0000251	MIMAT0000251	hsa-miR-147a|0|-2|	MI0000262	0	20	0	0	0	1	1	2	0	1.62651	0	0	0	0.0729232	0.0750395	0.132921
chr15	88611856	88611876	AACAAAATCACTAGTCTTCC	MIMAT0000252	MIMAT0000252	hsa-miR-7-5p|2|-1|	MI0000264	0	0	0	0	0	0	1	0	0	0	0	0	0	0	0.0750395	0
chr15	88611855	88611876	AACAAAATCACTAGTCTTCCA	MIMAT0000252	MIMAT0000252	hsa-miR-7-5p|2|0|	MI0000264	242	36	5	5	33	60	301	0	20.8551	2.92771	0.451725	0.39472	2.7071	4.37539	22.5869	0
chr15	88611854	88611876	AACAAAATCACTAGTCTTCCAG	MIMAT0000252	MIMAT0000252	hsa-miR-7-5p|2|1|	MI0000264	2	0	0	0	0	0	0	0	0.172356	0	0	0	0	0	0	0
chr15	88611858	88611879	AACAACAAAATCACTAGTCTT	MIMAT0000252	MIMAT0000252	hsa-miR-7-5p|-1|-3|	MI0000264	0	0	0	0	1	1	0	0	0	0	0	0	0.0820334	0.0729232	0	0
chr15	88611857	88611879	AACAACAAAATCACTAGTCTTC	MIMAT0000252	MIMAT0000252	hsa-miR-7-5p|-1|-2|	MI0000264	10	0	0	0	0	1	0	0	0.861781	0	0	0	0	0.0729232	0	0
chr15	88611856	88611879	AACAACAAAATCACTAGTCTTCC	MIMAT0000252	MIMAT0000252	hsa-miR-7-5p|-1|-1|	MI0000264	10	0	2	4	1	1	5	1	0.861781	0	0.18069	0.315776	0.0820334	0.0729232	0.375197	0.0664603
chr15	88611855	88611879	AACAACAAAATCACTAGTCTTCCA	MIMAT0000252	MIMAT0000252	hsa-miR-7-5p|-1|0|	MI0000264	3336	415	1336	1875	1049	4367	1707	161	287.49	33.75	120.701	148.02	86.0531	318.456	128.092	10.7001
chr15	88611854	88611879	AACAACAAAATCACTAGTCTTCCAG	MIMAT0000252	MIMAT0000252	hsa-miR-7-5p|-1|1|	MI0000264	130	0	6	6	5	23	4	0	11.2032	0	0.54207	0.473664	0.410167	1.67723	0.300158	0
chr15	88611853	88611879	AACAACAAAATCACTAGTCTTCCAGA	MIMAT0000252	MIMAT0000252	hsa-miR-7-5p|-1|2|	MI0000264	10	0	0	0	0	1	0	0	0.861781	0	0	0	0	0.0729232	0	0
chr15	88611858	88611878	ACAACAAAATCACTAGTCTT	MIMAT0000252	MIMAT0000252	hsa-miR-7-5p|0|-3|	MI0000264	0	0	0	0	0	1	0	0	0	0	0	0	0	0.0729232	0	0
chr15	88611857	88611878	ACAACAAAATCACTAGTCTTC	MIMAT0000252	MIMAT0000252	hsa-miR-7-5p|0|-2|	MI0000264	0	0	0	0	0	0	1	0	0	0	0	0	0	0	0.0750395	0
chr15	88611856	88611878	ACAACAAAATCACTAGTCTTCC	MIMAT0000252	MIMAT0000252	hsa-miR-7-5p|0-1|	MI0000264	0	1	0	0	0	0	0	0	0	0.0813253	0	0	0	0	0	0
chr15	88611855	88611878	ACAACAAAATCACTAGTCTTCCA	MIMAT0000252	MIMAT0000252	hsa-miR-7-5p|0|0|	MI0000264	1342	73	84	207	152	843	218	5	115.651	5.93675	7.58899	16.3414	12.4691	61.4742	16.3586	0.332302
chr15	88611854	88611878	ACAACAAAATCACTAGTCTTCCAG	MIMAT0000252	MIMAT0000252	hsa-miR-7-5p|0|1|	MI0000264	70	0	0	0	0	6	1	1	6.03247	0	0	0	0	0.437539	0.0750395	0.0664603
chr15	88611853	88611878	ACAACAAAATCACTAGTCTTCCAGA	MIMAT0000252	MIMAT0000252	hsa-miR-7-5p|0|2|	MI0000264	0	0	0	0	0	1	0	0	0	0	0	0	0	0.0729232	0	0
chr15	88611855	88611881	ACAACAACAAAATCACTAGTCTTCCA	MIMAT0000252	MIMAT0000252	hsa-miR-7-5p|-3|0|	MI0000264	9	19	5	4	5	34	3	0	0.775603	1.54518	0.451725	0.315776	0.410167	2.47939	0.225118	0
chr15	88611854	88611881	ACAACAACAAAATCACTAGTCTTCCAG	MIMAT0000252	MIMAT0000252	hsa-miR-7-5p|-3|1|	MI0000264	0	0	0	0	0	1	0	0	0	0	0	0	0	0.0729232	0	0
chr15	88611855	88611877	CAACAAAATCACTAGTCTTCCA	MIMAT0000252	MIMAT0000252	hsa-miR-7-5p|1|0|	MI0000264	314	13	4	18	33	99	115	1	27.0599	1.05723	0.36138	1.42099	2.7071	7.2194	8.62954	0.0664603
chr15	88611854	88611877	CAACAAAATCACTAGTCTTCCAG	MIMAT0000252	MIMAT0000252	hsa-miR-7-5p|1|1|	MI0000264	1	0	0	0	0	0	0	0	0.0861781	0	0	0	0	0	0	0
chr15	88611855	88611880	CAACAACAAAATCACTAGTCTTCCA	MIMAT0000252	MIMAT0000252	hsa-miR-7-5p|-2|0|	MI0000264	110	16	17	42	25	138	41	6	9.47959	1.3012	1.53587	3.31565	2.05084	10.0634	3.07662	0.398762
chr15	88611854	88611880	CAACAACAAAATCACTAGTCTTCCAG	MIMAT0000252	MIMAT0000252	hsa-miR-7-5p|-2|1|	MI0000264	0	0	1	10	0	1	0	0	0	0	0.0903451	0.78944	0	0.0729232	0	0
chr19	4770702	4770723	AAGACTAGTGATTTTGTTGTT	MIMAT0000252_1	MIMAT0000252	hsa-miR-7-5p|3|1|	MI0000265	0	0	0	1	0	0	0	0	0	0	0	0.078944	0	0	0	0
chr19	4770701	4770723	GAAGACTAGTGATTTTGTTGTT	MIMAT0000252_1	MIMAT0000252	hsa-miR-7-5p|2|1|	MI0000265	0	0	20	0	0	0	1	0	0	0	1.8069	0	0	0	0.0750395	0
chr19	4770700	4770722	GGAAGACTAGTGATTTTGTTGT	MIMAT0000252_1	MIMAT0000252	hsa-miR-7-5p|1|0|	MI0000265	0	0	0	1	2	1	1	0	0	0	0	0.078944	0.164067	0.0729232	0.0750395	0
chr19	4770700	4770723	GGAAGACTAGTGATTTTGTTGTT	MIMAT0000252_1	MIMAT0000252	hsa-miR-7-5p|1|1|	MI0000265	0	0	2	4	1	6	3	0	0	0	0.18069	0.315776	0.0820334	0.437539	0.225118	0
chr19	4770700	4770724	GGAAGACTAGTGATTTTGTTGTTC	MIMAT0000252_1	MIMAT0000252	hsa-miR-7-5p|1|2|	MI0000265	0	0	0	0	0	1	0	0	0	0	0	0	0	0.0729232	0	0
chr19	4770699	4770719	TGGAAGACTAGTGATTTTGT	MIMAT0000252_1	MIMAT0000252	hsa-miR-7-5p|0|-3|	MI0000265	46	9	6	1	9	16	101	0	3.96419	0.731927	0.54207	0.078944	0.738301	1.16677	7.57899	0
chr19	4770699	4770720	TGGAAGACTAGTGATTTTGTT	MIMAT0000252_1	MIMAT0000252	hsa-miR-7-5p|0|-2|	MI0000265	237	31	9	14	33	53	280	0	20.4242	2.52108	0.813106	1.10522	2.7071	3.86493	21.0111	0
chr19	4770699	4770721	TGGAAGACTAGTGATTTTGTTG	MIMAT0000252_1	MIMAT0000252	hsa-miR-7-5p|0|-1|	MI0000265	292	13	12	17	30	93	141	2	25.164	1.05723	1.08414	1.34205	2.461	6.78186	10.5806	0.132921
chr19	4770699	4770722	TGGAAGACTAGTGATTTTGTTGT	MIMAT0000252_1	MIMAT0000252	hsa-miR-7-5p|0|0|	MI0000265	1390	72	86	185	144	819	224	7	119.788	5.85542	7.76968	14.6046	11.8128	59.7241	16.8088	0.465222
chr19	4770699	4770723	TGGAAGACTAGTGATTTTGTTGTT	MIMAT0000252_1	MIMAT0000252	hsa-miR-7-5p|0|1|	MI0000265	3256	425	1369	1971	1056	4404	1758	133	280.596	34.5632	123.682	155.599	86.6273	321.154	131.919	8.83923
chr19	4770699	4770724	TGGAAGACTAGTGATTTTGTTGTTC	MIMAT0000252_1	MIMAT0000252	hsa-miR-7-5p|0|2|	MI0000265	65	24	18	41	22	185	42	6	5.60158	1.95181	1.62621	3.2367	1.80474	13.4908	3.15166	0.398762
chr19	4770699	4770725	TGGAAGACTAGTGATTTTGTTGTTCT	MIMAT0000252_1	MIMAT0000252	hsa-miR-7-5p|0|3|	MI0000265	7	3	6	60	0	42	1	1	0.603247	0.243976	0.54207	4.73664	0	3.06277	0.0750395	0.0664603
chr9	83969813	83969831	AAGACTAGTGATTTTGTT	MIMAT0000252_2	MIMAT0000252	hsa-miR-7-5p|-3|2|	MI0000263	0	0	0	0	0	0	1	0	0	0	0	0	0	0	0.0750395	0
chr9	83969811	83969831	AAGACTAGTGATTTTGTTGT	MIMAT0000252_2	MIMAT0000252	hsa-miR-7-5p|-3|0|	MI0000263	10	0	0	0	0	1	1	0	0.861781	0	0	0	0	0.0729232	0.0750395	0
chr9	83969810	83969831	AAGACTAGTGATTTTGTTGTT	MIMAT0000252_2	MIMAT0000252	hsa-miR-7-5p|-3|-1|	MI0000263	10	0	0	0	1	2	2	0	0.861781	0	0	0	0.0820334	0.145846	0.150079	0
chr9	83969811	83969832	GAAGACTAGTGATTTTGTTGT	MIMAT0000252_2	MIMAT0000252	hsa-miR-7-5p|-2|0|	MI0000263	0	0	0	0	1	1	0	0	0	0	0	0	0.0820334	0.0729232	0	0
chr9	83969810	83969832	GAAGACTAGTGATTTTGTTGTT	MIMAT0000252_2	MIMAT0000252	hsa-miR-7-5p|-2|-1|	MI0000263	20	0	0	4	2	1	0	0	1.72356	0	0	0.315776	0.164067	0.0729232	0	0
chr9	83969809	83969832	GAAGACTAGTGATTTTGTTGTTT	MIMAT0000252_2	MIMAT0000252	hsa-miR-7-5p|-2|-2|	MI0000263	10	0	0	0	0	0	1	0	0.861781	0	0	0	0	0	0.0750395	0
chr9	83969808	83969832	GAAGACTAGTGATTTTGTTGTTTT	MIMAT0000252_2	MIMAT0000252	hsa-miR-7-5p|-2|-3|	MI0000263	0	0	0	0	10	0	1	0	0	0	0	0	0.820334	0	0.0750395	0
chr9	83969814	83969833	GGAAGACTAGTGATTTTGT	MIMAT0000252_2	MIMAT0000252	hsa-miR-7-5p|-1|3|	MI0000263	0	0	0	0	0	0	1	0	0	0	0	0	0	0	0.0750395	0
chr9	83969813	83969833	GGAAGACTAGTGATTTTGTT	MIMAT0000252_2	MIMAT0000252	hsa-miR-7-5p|-1|2|	MI0000263	0	0	0	0	0	0	1	0	0	0	0	0	0	0	0.0750395	0
chr9	83969812	83969833	GGAAGACTAGTGATTTTGTTG	MIMAT0000252_2	MIMAT0000252	hsa-miR-7-5p|-1|1|	MI0000263	10	0	0	0	0	0	1	0	0.861781	0	0	0	0	0	0.0750395	0
chr9	83969811	83969833	GGAAGACTAGTGATTTTGTTGT	MIMAT0000252_2	MIMAT0000252	hsa-miR-7-5p|-1|0|	MI0000263	50	0	0	0	2	3	3	0	4.30891	0	0	0	0.164067	0.21877	0.225118	0
chr9	83969810	83969833	GGAAGACTAGTGATTTTGTTGTT	MIMAT0000252_2	MIMAT0000252	hsa-miR-7-5p|-1|-1|	MI0000263	10	5	8	5	2	14	2	0	0.861781	0.406626	0.722761	0.39472	0.164067	1.02092	0.150079	0
chr9	83969809	83969833	GGAAGACTAGTGATTTTGTTGTTT	MIMAT0000252_2	MIMAT0000252	hsa-miR-7-5p|-1|-2|	MI0000263	0	0	1	20	0	1	0	0	0	0	0.0903451	1.57888	0	0.0729232	0	0
chr9	83969814	83969834	TGGAAGACTAGTGATTTTGT	MIMAT0000252_2	MIMAT0000252	hsa-miR-7-5p|0|3|	MI0000263	155	18	7	5	21	44	336	0	13.3576	1.46385	0.632416	0.39472	1.7227	3.20862	25.2133	0
chr9	83969813	83969834	TGGAAGACTAGTGATTTTGTT	MIMAT0000252_2	MIMAT0000252	hsa-miR-7-5p|0|2|	MI0000263	911	101	28	39	127	226	1027	4	78.5083	8.21385	2.52966	3.07882	10.4182	16.4806	77.0655	0.265841
chr9	83969812	83969834	TGGAAGACTAGTGATTTTGTTG	MIMAT0000252_2	MIMAT0000252	hsa-miR-7-5p|0|1|	MI0000263	1337	74	32	63	132	367	500	4	115.22	6.01807	2.89104	4.97347	10.8284	26.7628	37.5197	0.265841
chr9	83969811	83969834	TGGAAGACTAGTGATTTTGTTGT	MIMAT0000252_2	MIMAT0000252	hsa-miR-7-5p|0|0|	MI0000263	5526	281	370	836	574	3220	926	42	476.22	22.8524	33.4277	65.9972	47.0872	234.813	69.4866	2.79133
chr9	83969810	83969834	TGGAAGACTAGTGATTTTGTTGTT	MIMAT0000252_2	MIMAT0000252	hsa-miR-7-5p|0|-1|	MI0000263	13342	1638	5210	7675	4177	16990	7012	575	1149.79	133.211	470.698	605.895	342.654	1238.96	526.177	38.2147
chr9	83969809	83969834	TGGAAGACTAGTGATTTTGTTGTTT	MIMAT0000252_2	MIMAT0000252	hsa-miR-7-5p|0|-2|	MI0000263	607	288	298	438	228	1717	301	38	52.3101	23.4217	26.9228	34.5775	18.7036	125.209	22.5869	2.52549
chr9	83969808	83969834	TGGAAGACTAGTGATTTTGTTGTTTT	MIMAT0000252_2	MIMAT0000252	hsa-miR-7-5p|0|-3|	MI0000263	39	51	56	25	15	289	10	1	3.36095	4.14759	5.05932	1.9736	1.2305	21.0748	0.750395	0.0664603
chr17	48579906	48579925	ACCCTGTAGATCCGAATTT	MIMAT0000253	MIMAT0000253	hsa-miR-10a-5p|1|-3|	MI0000266	2	12	47	560	0	1	16	4	0.172356	0.975903	4.24622	44.2086	0	0.0729232	1.20063	0.265841
chr17	48579905	48579925	ACCCTGTAGATCCGAATTTG	MIMAT0000253	MIMAT0000253	hsa-miR-10a-5p|1|-2|	MI0000266	21	362	703	575	10	11	208	68	1.80974	29.4398	63.5126	45.3928	0.820334	0.802155	15.6082	4.5193
chr17	48579904	48579925	ACCCTGTAGATCCGAATTTGT	MIMAT0000253	MIMAT0000253	hsa-miR-10a-5p|1|-1|	MI0000266	155	4602	9733	8741	187	105	2001	802	13.3576	374.259	879.329	690.049	15.3403	7.65693	150.154	53.3012
chr17	48579903	48579925	ACCCTGTAGATCCGAATTTGTG	MIMAT0000253	MIMAT0000253	hsa-miR-10a-5p|1|0|	MI0000266	339	16619	26221	28065	450	613	3108	2286	29.2144	1351.54	2368.94	2215.56	36.915	44.7019	233.223	151.928
chr17	48579902	48579925	ACCCTGTAGATCCGAATTTGTGT	MIMAT0000253	MIMAT0000253	hsa-miR-10a-5p|1|1|	MI0000266	138	4812	6411	7978	124	145	987	914	11.8926	391.337	579.202	629.815	10.1721	10.5739	74.064	60.7448
chr17	48579901	48579925	ACCCTGTAGATCCGAATTTGTGTA	MIMAT0000253	MIMAT0000253	hsa-miR-10a-5p|1|2|	MI0000266	4	109	137	228	10	12	19	29	0.344712	8.86446	12.3773	17.9992	0.820334	0.875078	1.42575	1.92735
chr17	48579900	48579925	ACCCTGTAGATCCGAATTTGTGTAA	MIMAT0000253	MIMAT0000253	hsa-miR-10a-5p|1|3|	MI0000266	0	11	11	15	2	2	5	1	0	0.894578	0.993796	1.18416	0.164067	0.145846	0.375197	0.0664603
chr17	48579906	48579927	ATACCCTGTAGATCCGAATTT	MIMAT0000253	MIMAT0000253	hsa-miR-10a-5p|-1|-3|	MI0000266	1	13	30	200	0	2	13	3	0.0861781	1.05723	2.71035	15.7888	0	0.145846	0.975513	0.199381
chr17	48579905	48579927	ATACCCTGTAGATCCGAATTTG	MIMAT0000253	MIMAT0000253	hsa-miR-10a-5p|-1|-2|	MI0000266	3	167	386	336	3	9	59	24	0.258534	13.5813	34.8732	26.5252	0.2461	0.656309	4.42733	1.59505
chr17	48579904	48579927	ATACCCTGTAGATCCGAATTTGT	MIMAT0000253	MIMAT0000253	hsa-miR-10a-5p|-1|-1|	MI0000266	10	426	904	752	12	16	122	67	0.861781	34.6446	81.672	59.3659	0.984401	1.16677	9.15482	4.45284
chr17	48579903	48579927	ATACCCTGTAGATCCGAATTTGTG	MIMAT0000253	MIMAT0000253	hsa-miR-10a-5p|-1|0|	MI0000266	1	108	180	108	3	4	17	7	0.0861781	8.78313	16.2621	8.52595	0.2461	0.291693	1.27567	0.465222
chr17	48579902	48579927	ATACCCTGTAGATCCGAATTTGTGT	MIMAT0000253	MIMAT0000253	hsa-miR-10a-5p|-1|1|	MI0000266	0	30	53	20	2	1	4	1	0	2.43976	4.78829	1.57888	0.164067	0.0729232	0.300158	0.0664603
chr17	48579906	48579924	CCCTGTAGATCCGAATTT	MIMAT0000253	MIMAT0000253	hsa-miR-10a-5p|2|-3|	MI0000266	0	0	0	0	0	0	1	0	0	0	0	0	0	0	0.0750395	0
chr17	48579905	48579924	CCCTGTAGATCCGAATTTG	MIMAT0000253	MIMAT0000253	hsa-miR-10a-5p|2|-2|	MI0000266	0	2	3	60	0	0	1	0	0	0.162651	0.271035	4.73664	0	0	0.0750395	0
chr17	48579904	48579924	CCCTGTAGATCCGAATTTGT	MIMAT0000253	MIMAT0000253	hsa-miR-10a-5p|2|-1|	MI0000266	1	17	59	480	0	2	11	0	0.0861781	1.38253	5.33036	37.8931	0	0.145846	0.825434	0
chr17	48579903	48579924	CCCTGTAGATCCGAATTTGTG	MIMAT0000253	MIMAT0000253	hsa-miR-10a-5p|2|0|	MI0000266	1	58	180	1540	0	3	15	9	0.0861781	4.71687	16.2621	121.574	0	0.21877	1.12559	0.598143
chr17	48579902	48579924	CCCTGTAGATCCGAATTTGTGT	MIMAT0000253	MIMAT0000253	hsa-miR-10a-5p|2|1|	MI0000266	1	47	87	104	3	4	9	5	0.0861781	3.82229	7.86002	8.21017	0.2461	0.291693	0.675355	0.332302
chr17	48579901	48579924	CCCTGTAGATCCGAATTTGTGTA	MIMAT0000253	MIMAT0000253	hsa-miR-10a-5p|2|2|	MI0000266	0	4	11	17	10	0	2	1	0	0.325301	0.993796	1.34205	0.820334	0	0.150079	0.0664603
chr17	48579900	48579924	CCCTGTAGATCCGAATTTGTGTAA	MIMAT0000253	MIMAT0000253	hsa-miR-10a-5p|2|3|	MI0000266	0	0	1	70	0	0	1	0	0	0	0.0903451	5.52608	0	0	0.0750395	0
chr17	48579905	48579923	CCTGTAGATCCGAATTTG	MIMAT0000253	MIMAT0000253	hsa-miR-10a-5p|3|-2|	MI0000266	0	2	2	1	0	0	0	0	0	0.162651	0.18069	0.078944	0	0	0	0
chr17	48579904	48579923	CCTGTAGATCCGAATTTGT	MIMAT0000253	MIMAT0000253	hsa-miR-10a-5p|3|-1|	MI0000266	0	30	48	33	20	0	4	12	0	2.43976	4.33656	2.60515	1.64067	0	0.300158	0.797524
chr17	48579903	48579923	CCTGTAGATCCGAATTTGTG	MIMAT0000253	MIMAT0000253	hsa-miR-10a-5p|3|0|	MI0000266	0	33	49	300	0	2	3	3	0	2.68373	4.42691	23.6832	0	0.145846	0.225118	0.199381
chr17	48579902	48579923	CCTGTAGATCCGAATTTGTGT	MIMAT0000253	MIMAT0000253	hsa-miR-10a-5p|3|1|	MI0000266	0	13	8	80	0	1	1	2	0	1.05723	0.722761	6.31552	0	0.0729232	0.0750395	0.132921
chr17	48579906	48579926	TACCCTGTAGATCCGAATTT	MIMAT0000253	MIMAT0000253	hsa-miR-10a-5p|0|-3|	MI0000266	2	77	157	163	8	1	74	24	0.172356	6.26205	14.1842	12.8679	0.656267	0.0729232	5.55292	1.59505
chr17	48579905	48579926	TACCCTGTAGATCCGAATTTG	MIMAT0000253	MIMAT0000253	hsa-miR-10a-5p|0|-2|	MI0000266	95	1666	2380	2218	50	44	675	316	8.18692	135.488	215.021	175.098	4.10167	3.20862	50.6517	21.0015
chr17	48579904	48579926	TACCCTGTAGATCCGAATTTGT	MIMAT0000253	MIMAT0000253	hsa-miR-10a-5p|0|-1|	MI0000266	615	36684	68634	65652	830	1366	7681	5804	52.9995	2983.34	6200.74	5182.83	68.0877	99.6131	576.378	385.736
chr17	48579903	48579926	TACCCTGTAGATCCGAATTTGTG	MIMAT0000253	MIMAT0000253	hsa-miR-10a-5p|0|0|	MI0000266	188	17257	25198	24045	232	825	2313	2009	16.2015	1403.43	2276.52	1898.21	19.0318	60.1616	173.566	133.519
chr17	48579902	48579926	TACCCTGTAGATCCGAATTTGTGT	MIMAT0000253	MIMAT0000253	hsa-miR-10a-5p|0|1|	MI0000266	49	4765	5955	5206	55	243	622	597	4.22273	387.515	538.005	410.982	4.51184	17.7203	46.6746	39.6768
chr17	48579901	48579926	TACCCTGTAGATCCGAATTTGTGTA	MIMAT0000253	MIMAT0000253	hsa-miR-10a-5p|0|2|	MI0000266	1	90	99	109	1	8	15	16	0.0861781	7.31927	8.94416	8.60489	0.0820334	0.583386	1.12559	1.06337
chr17	48579900	48579926	TACCCTGTAGATCCGAATTTGTGTAA	MIMAT0000253	MIMAT0000253	hsa-miR-10a-5p|0|3|	MI0000266	0	7	12	130	0	1	2	1	0	0.569277	1.08414	10.2627	0	0.0729232	0.150079	0.0664603
chr17	48579904	48579928	TATACCCTGTAGATCCGAATTTGT	MIMAT0000253	MIMAT0000253	hsa-miR-10a-5p|-2|-1|	MI0000266	0	0	0	1	0	0	0	0	0	0	0	0.078944	0	0	0	0
chr2	176150329	176150348	ACCCTGTAGAACCGAATTT	MIMAT0000254	MIMAT0000254	hsa-miR-10b-5p|1|-3|	MI0000267	0	0	0	0	2	0	0	0	0	0	0	0	0.164067	0	0	0
chr2	176150329	176150349	ACCCTGTAGAACCGAATTTG	MIMAT0000254	MIMAT0000254	hsa-miR-10b-5p|1|-2|	MI0000267	0	10	0	0	87	0	0	0	0	0.813253	0	0	7.13691	0	0	0
chr2	176150329	176150350	ACCCTGTAGAACCGAATTTGT	MIMAT0000254	MIMAT0000254	hsa-miR-10b-5p|1|-1|	MI0000267	5	3	4	2	1478	1	4	1	0.430891	0.243976	0.36138	0.157888	121.245	0.0729232	0.300158	0.0664603
chr2	176150329	176150351	ACCCTGTAGAACCGAATTTGTG	MIMAT0000254	MIMAT0000254	hsa-miR-10b-5p|1|0|	MI0000267	5	15	9	10	26700	0	5	3	0.430891	1.21988	0.813106	0.78944	2190.29	0	0.375197	0.199381
chr2	176150329	176150352	ACCCTGTAGAACCGAATTTGTGT	MIMAT0000254	MIMAT0000254	hsa-miR-10b-5p|1|1|	MI0000267	5	3	1	8	2412	1	2	7	0.430891	0.243976	0.0903451	0.631552	197.865	0.0729232	0.150079	0.465222
chr2	176150329	176150353	ACCCTGTAGAACCGAATTTGTGTG	MIMAT0000254	MIMAT0000254	hsa-miR-10b-5p|1|2|	MI0000267	0	0	0	0	39	0	0	0	0	0	0	0	3.1993	0	0	0
chr2	176150329	176150354	ACCCTGTAGAACCGAATTTGTGTGG	MIMAT0000254	MIMAT0000254	hsa-miR-10b-5p|1|3|	MI0000267	0	10	0	0	11	0	0	0	0	0.813253	0	0	0.902368	0	0	0
chr2	176150327	176150349	ATACCCTGTAGAACCGAATTTG	MIMAT0000254	MIMAT0000254	hsa-miR-10b-5p|-1|-2|	MI0000267	0	0	0	0	1	0	0	0	0	0	0	0	0.0820334	0	0	0
chr2	176150327	176150350	ATACCCTGTAGAACCGAATTTGT	MIMAT0000254	MIMAT0000254	hsa-miR-10b-5p|-1|-1|	MI0000267	0	0	0	0	1	0	0	0	0	0	0	0	0.0820334	0	0	0
chr2	176150330	176150350	CCCTGTAGAACCGAATTTGT	MIMAT0000254	MIMAT0000254	hsa-miR-10b-5p|2|-1|	MI0000267	0	1	0	0	0	0	0	0	0	0.0813253	0	0	0	0	0	0
chr2	176150330	176150352	CCCTGTAGAACCGAATTTGTGT	MIMAT0000254	MIMAT0000254	hsa-miR-10b-5p|2|1|	MI0000267	0	0	0	0	1	0	0	0	0	0	0	0	0.0820334	0	0	0
chr2	176150331	176150350	CCTGTAGAACCGAATTTGT	MIMAT0000254	MIMAT0000254	hsa-miR-10b-5p|3|-1|	MI0000267	0	0	0	0	13	0	0	0	0	0	0	0	1.06643	0	0	0
chr2	176150331	176150351	CCTGTAGAACCGAATTTGTG	MIMAT0000254	MIMAT0000254	hsa-miR-10b-5p|3|0|	MI0000267	0	0	0	0	2	0	0	0	0	0	0	0	0.164067	0	0	0
chr2	176150331	176150352	CCTGTAGAACCGAATTTGTGT	MIMAT0000254	MIMAT0000254	hsa-miR-10b-5p|3|1|	MI0000267	0	0	0	0	2	0	0	0	0	0	0	0	0.164067	0	0	0
chr2	176150328	176150348	TACCCTGTAGAACCGAATTT	MIMAT0000254	MIMAT0000254	hsa-miR-10b-5p|0|-3|	MI0000267	0	0	0	0	840	0	0	2	0	0	0	0	68.9081	0	0	0.132921
chr2	176150328	176150349	TACCCTGTAGAACCGAATTTG	MIMAT0000254	MIMAT0000254	hsa-miR-10b-5p|0|-2|	MI0000267	0	1	3	4	7990	0	2	7	0	0.0813253	0.271035	0.315776	655.447	0	0.150079	0.465222
chr2	176150328	176150350	TACCCTGTAGAACCGAATTTGT	MIMAT0000254	MIMAT0000254	hsa-miR-10b-5p|0|-1|	MI0000267	40	105	45	58	22178	15	32	50	3.44712	8.53915	4.06553	4.57875	1819.34	1.09385	2.40126	3.32302
chr2	176150328	176150351	TACCCTGTAGAACCGAATTTGTG	MIMAT0000254	MIMAT0000254	hsa-miR-10b-5p|0|0|	MI0000267	9	39	10	19	4116	5	24	13	0.775603	3.17169	0.903451	1.49994	337.65	0.364616	1.80095	0.863984
chr2	176150328	176150352	TACCCTGTAGAACCGAATTTGTGT	MIMAT0000254	MIMAT0000254	hsa-miR-10b-5p|0|1|	MI0000267	1	4	2	8	10260	0	0	2	0.0861781	0.325301	0.18069	0.631552	841.663	0	0	0.132921
chr2	176150328	176150353	TACCCTGTAGAACCGAATTTGTGTG	MIMAT0000254	MIMAT0000254	hsa-miR-10b-5p|0|2|	MI0000267	0	0	0	0	15	0	0	0	0	0	0	0	1.2305	0	0	0
chr2	176150328	176150354	TACCCTGTAGAACCGAATTTGTGTGG	MIMAT0000254	MIMAT0000254	hsa-miR-10b-5p|0|3|	MI0000267	0	0	0	0	2	0	0	0	0	0	0	0	0.164067	0	0	0
chr1	9151737	9151753	CAGTGTCTTAGCTGGT	MIMAT0000255	MIMAT0000255	hsa-miR-34a-5p|3|-3|	MI0000268	0	0	0	0	0	0	0	1	0	0	0	0	0	0	0	0.0664603
chr1	9151734	9151753	CAGTGTCTTAGCTGGTTGT	MIMAT0000255	MIMAT0000255	hsa-miR-34a-5p|3|0|	MI0000268	0	0	20	0	0	1	0	0	0	0	1.8069	0	0	0.0729232	0	0
chr1	9151733	9151753	CAGTGTCTTAGCTGGTTGTT	MIMAT0000255	MIMAT0000255	hsa-miR-34a-5p|3|1|	MI0000268	10	0	30	0	2	0	0	0	0.861781	0	2.71035	0	0.164067	0	0	0
chr1	9151732	9151753	CAGTGTCTTAGCTGGTTGTTG	MIMAT0000255	MIMAT0000255	hsa-miR-34a-5p|3|2|	MI0000268	10	0	0	0	0	0	0	1	0.861781	0	0	0	0	0	0	0.0664603
chr1	9151734	9151754	GCAGTGTCTTAGCTGGTTGT	MIMAT0000255	MIMAT0000255	hsa-miR-34a-5p|2|0|	MI0000268	10	0	0	0	10	0	0	1	0.861781	0	0	0	0.820334	0	0	0.0664603
chr1	9151733	9151754	GCAGTGTCTTAGCTGGTTGTT	MIMAT0000255	MIMAT0000255	hsa-miR-34a-5p|2|1|	MI0000268	30	0	120	0	5	1	10	5	2.58534	0	10.8414	0	0.410167	0.0729232	0.750395	0.332302
chr1	9151732	9151754	GCAGTGTCTTAGCTGGTTGTTG	MIMAT0000255	MIMAT0000255	hsa-miR-34a-5p|2|2|	MI0000268	0	0	0	0	1	0	0	0	0	0	0	0	0.0820334	0	0	0
chr1	9151731	9151754	GCAGTGTCTTAGCTGGTTGTTGT	MIMAT0000255	MIMAT0000255	hsa-miR-34a-5p|2|3|	MI0000268	0	0	1	0	0	0	0	0	0	0	0.0903451	0	0	0	0	0
chr1	9151737	9151755	GGCAGTGTCTTAGCTGGT	MIMAT0000255	MIMAT0000255	hsa-miR-34a-5p|1|-3|	MI0000268	0	0	20	0	20	0	2	1	0	0	1.8069	0	1.64067	0	0.150079	0.0664603
chr1	9151736	9151755	GGCAGTGTCTTAGCTGGTT	MIMAT0000255	MIMAT0000255	hsa-miR-34a-5p|1|-2|	MI0000268	0	0	30	0	20	0	1	2	0	0	2.71035	0	1.64067	0	0.0750395	0.132921
chr1	9151735	9151755	GGCAGTGTCTTAGCTGGTTG	MIMAT0000255	MIMAT0000255	hsa-miR-34a-5p|1|-1|	MI0000268	30	0	0	1	20	0	1	1	2.58534	0	0	0.078944	1.64067	0	0.0750395	0.0664603
chr1	9151734	9151755	GGCAGTGTCTTAGCTGGTTGT	MIMAT0000255	MIMAT0000255	hsa-miR-34a-5p|1|0|	MI0000268	170	0	32	5	35	4	45	13	14.6503	0	2.89104	0.39472	2.87117	0.291693	3.37678	0.863984
chr1	9151733	9151755	GGCAGTGTCTTAGCTGGTTGTT	MIMAT0000255	MIMAT0000255	hsa-miR-34a-5p|1|1|	MI0000268	280	7	531	61	261	130	440	306	24.1299	0.569277	47.9732	4.81558	21.4107	9.48001	33.0174	20.3369
chr1	9151732	9151755	GGCAGTGTCTTAGCTGGTTGTTG	MIMAT0000255	MIMAT0000255	hsa-miR-34a-5p|1|2|	MI0000268	4	1	11	2	9	2	19	9	0.344712	0.0813253	0.993796	0.157888	0.738301	0.145846	1.42575	0.598143
chr1	9151731	9151755	GGCAGTGTCTTAGCTGGTTGTTGT	MIMAT0000255	MIMAT0000255	hsa-miR-34a-5p|1|3|	MI0000268	0	0	20	0	10	0	3	1	0	0	1.8069	0	0.820334	0	0.225118	0.0664603
chr1	9151737	9151756	TGGCAGTGTCTTAGCTGGT	MIMAT0000255	MIMAT0000255	hsa-miR-34a-5p|0|-3|	MI0000268	360	6	121	48	298	136	384	130	31.0241	0.487952	10.9318	3.78931	24.446	9.91755	28.8152	8.63984
chr1	9151736	9151756	TGGCAGTGTCTTAGCTGGTT	MIMAT0000255	MIMAT0000255	hsa-miR-34a-5p|0|-2|	MI0000268	688	5	162	51	406	116	654	152	59.2905	0.406626	14.6359	4.02614	33.3056	8.45909	49.0758	10.102
chr1	9151735	9151756	TGGCAGTGTCTTAGCTGGTTG	MIMAT0000255	MIMAT0000255	hsa-miR-34a-5p|0|-1|	MI0000268	293	5	99	24	144	35	249	86	25.2502	0.406626	8.94416	1.89466	11.8128	2.55231	18.6848	5.71559
chr1	9151734	9151756	TGGCAGTGTCTTAGCTGGTTGT	MIMAT0000255	MIMAT0000255	hsa-miR-34a-5p|0|0|	MI0000268	3623	108	4055	631	2812	999	4291	2030	312.223	8.78313	366.349	49.8137	230.678	72.8503	321.994	134.914
chr1	9151733	9151756	TGGCAGTGTCTTAGCTGGTTGTT	MIMAT0000255	MIMAT0000255	hsa-miR-34a-5p|0|1|	MI0000268	6328	205	7756	1300	5026	1673	7552	3799	545.335	16.6717	700.716	102.627	412.3	122	566.698	252.483
chr1	9151732	9151756	TGGCAGTGTCTTAGCTGGTTGTTG	MIMAT0000255	MIMAT0000255	hsa-miR-34a-5p|0|2|	MI0000268	152	8	249	35	244	67	335	218	13.0991	0.650602	22.4959	2.76304	20.0162	4.88585	25.1382	14.4884
chr1	9151731	9151756	TGGCAGTGTCTTAGCTGGTTGTTGT	MIMAT0000255	MIMAT0000255	hsa-miR-34a-5p|0|3|	MI0000268	33	1	49	10	54	48	81	53	2.84388	0.0813253	4.42691	0.78944	4.4298	3.50031	6.0782	3.5224
chr1	9151737	9151757	TTGGCAGTGTCTTAGCTGGT	MIMAT0000255	MIMAT0000255	hsa-miR-34a-5p|-1|-3|	MI0000268	140	0	11	1	10	6	36	4	12.0649	0	0.993796	0.078944	0.820334	0.437539	2.70142	0.265841
chr1	9151736	9151757	TTGGCAGTGTCTTAGCTGGTT	MIMAT0000255	MIMAT0000255	hsa-miR-34a-5p|-1|-2|	MI0000268	26	1	22	8	32	10	55	12	2.24063	0.0813253	1.98759	0.631552	2.62507	0.729232	4.12717	0.797524
chr1	9151735	9151757	TTGGCAGTGTCTTAGCTGGTTG	MIMAT0000255	MIMAT0000255	hsa-miR-34a-5p|-1|-1|	MI0000268	10	1	20	6	14	7	16	8	0.861781	0.0813253	1.8069	0.473664	1.14847	0.510462	1.20063	0.531683
chr1	9151734	9151757	TTGGCAGTGTCTTAGCTGGTTGT	MIMAT0000255	MIMAT0000255	hsa-miR-34a-5p|-1|0|	MI0000268	90	0	13	3	11	2	13	8	7.75603	0	1.17449	0.236832	0.902368	0.145846	0.975513	0.531683
chr1	9151733	9151757	TTGGCAGTGTCTTAGCTGGTTGTT	MIMAT0000255	MIMAT0000255	hsa-miR-34a-5p|-1|1|	MI0000268	210	0	19	5	9	3	20	7	18.0974	0	1.71656	0.39472	0.738301	0.21877	1.50079	0.465222
chr1	9151732	9151757	TTGGCAGTGTCTTAGCTGGTTGTTG	MIMAT0000255	MIMAT0000255	hsa-miR-34a-5p|-1|2|	MI0000268	10	0	20	0	10	0	2	0	0.861781	0	1.8069	0	0.820334	0	0.150079	0
chr1	9151731	9151757	TTGGCAGTGTCTTAGCTGGTTGTTGT	MIMAT0000255	MIMAT0000255	hsa-miR-34a-5p|-1|3|	MI0000268	0	0	10	0	0	0	1	0	0	0	0.903451	0	0	0	0.0750395	0
chr1	9151737	9151758	TTTGGCAGTGTCTTAGCTGGT	MIMAT0000255	MIMAT0000255	hsa-miR-34a-5p|-2|-3|	MI0000268	20	0	0	0	20	0	3	1	1.72356	0	0	0	1.64067	0	0.225118	0.0664603
chr1	9151736	9151758	TTTGGCAGTGTCTTAGCTGGTT	MIMAT0000255	MIMAT0000255	hsa-miR-34a-5p|-2|-2|	MI0000268	100	0	10	0	2	3	6	9	8.61781	0	0.903451	0	0.164067	0.21877	0.450237	0.598143
chr1	9151735	9151758	TTTGGCAGTGTCTTAGCTGGTTG	MIMAT0000255	MIMAT0000255	hsa-miR-34a-5p|-2|-1|	MI0000268	10	0	0	0	0	10	0	1	0.861781	0	0	0	0	0.729232	0	0.0664603
chr1	9151734	9151758	TTTGGCAGTGTCTTAGCTGGTTGT	MIMAT0000255	MIMAT0000255	hsa-miR-34a-5p|-2|0|	MI0000268	10	0	0	0	1	1	1	1	0.861781	0	0	0	0.0820334	0.0729232	0.0750395	0.0664603
chr1	9151733	9151758	TTTGGCAGTGTCTTAGCTGGTTGTT	MIMAT0000255	MIMAT0000255	hsa-miR-34a-5p|-2|1|	MI0000268	1	0	0	0	0	0	0	0	0.0861781	0	0	0	0	0	0	0
chr1	198859110	198859130	AACATTCAACGCTGTCGGTG	MIMAT0000256	MIMAT0000256	hsa-miR-181a-5p|0|-3|	MI0000289	1854	304	599	65	2062	829	3191	1253	159.774	24.7229	54.1167	5.13136	169.153	60.4533	239.451	83.2748
chr1	198859109	198859130	AACATTCAACGCTGTCGGTGA	MIMAT0000256	MIMAT0000256	hsa-miR-181a-5p|0|-2|	MI0000289	9187	1863	3421	480	16266	4231	23846	8714	791.718	151.509	309.071	37.8931	1334.36	308.538	1789.39	579.135
chr1	198859108	198859130	AACATTCAACGCTGTCGGTGAG	MIMAT0000256	MIMAT0000256	hsa-miR-181a-5p|0|-1|	MI0000289	56942	15172	18496	3719	82810	23717	120945	92848	4907.15	1233.87	1671.02	293.593	6793.19	1729.52	9075.65	6170.71
chr1	198859107	198859130	AACATTCAACGCTGTCGGTGAGT	MIMAT0000256	MIMAT0000256	hsa-miR-181a-5p|0|0|	MI0000289	127013	89156	102362	16849	250232	71721	321873	342376	10945.7	7250.64	9247.9	1330.13	20527.4	5230.12	24153.2	22754.4
chr1	198859106	198859130	AACATTCAACGCTGTCGGTGAGTT	MIMAT0000256	MIMAT0000256	hsa-miR-181a-5p|0|1|	MI0000289	13554	31384	16343	2948	16434	15400	37005	50015	1168.06	2552.31	1476.51	232.727	1348.14	1123.02	2776.84	3324.01
chr1	198859105	198859130	AACATTCAACGCTGTCGGTGAGTTT	MIMAT0000256	MIMAT0000256	hsa-miR-181a-5p|0|2|	MI0000289	5335	17080	11529	1772	6406	9707	16051	26036	459.76	1389.04	1041.59	139.889	525.506	707.865	1204.46	1730.36
chr1	198859104	198859130	AACATTCAACGCTGTCGGTGAGTTTG	MIMAT0000256	MIMAT0000256	hsa-miR-181a-5p|0|3|	MI0000289	395	2198	952	101	324	1007	1058	1647	34.0403	178.753	86.0085	7.97334	26.5788	73.4337	79.3918	109.46
chr1	198859110	198859129	ACATTCAACGCTGTCGGTG	MIMAT0000256	MIMAT0000256	hsa-miR-181a-5p|1|-3|	MI0000289	10	0	10	0	0	1	1	1	0.861781	0	0.903451	0	0	0.0729232	0.0750395	0.0664603
chr1	198859109	198859129	ACATTCAACGCTGTCGGTGA	MIMAT0000256	MIMAT0000256	hsa-miR-181a-5p|1|-2|	MI0000289	4	2	2	1	5	2	6	3	0.344712	0.162651	0.18069	0.078944	0.410167	0.145846	0.450237	0.199381
chr1	198859108	198859129	ACATTCAACGCTGTCGGTGAG	MIMAT0000256	MIMAT0000256	hsa-miR-181a-5p|1|-1|	MI0000289	22	5	80	0	37	12	54	13	1.89592	0.406626	7.22761	0	3.03524	0.875078	4.05213	0.863984
chr1	198859107	198859129	ACATTCAACGCTGTCGGTGAGT	MIMAT0000256	MIMAT0000256	hsa-miR-181a-5p|1|0|	MI0000289	141	44	49	7	259	49	239	132	12.1511	3.57831	4.42691	0.552608	21.2467	3.57324	17.9344	8.77277
chr1	198859106	198859129	ACATTCAACGCTGTCGGTGAGTT	MIMAT0000256	MIMAT0000256	hsa-miR-181a-5p|1|1|	MI0000289	32	18	16	3	32	17	53	64	2.7577	1.46385	1.44552	0.236832	2.62507	1.23969	3.97709	4.25346
chr1	198859105	198859129	ACATTCAACGCTGTCGGTGAGTTT	MIMAT0000256	MIMAT0000256	hsa-miR-181a-5p|1|2|	MI0000289	19	42	57	5	45	33	79	114	1.63738	3.41566	5.14967	0.39472	3.6915	2.40647	5.92812	7.57648
chr1	198859104	198859129	ACATTCAACGCTGTCGGTGAGTTTG	MIMAT0000256	MIMAT0000256	hsa-miR-181a-5p|1|3|	MI0000289	0	2	10	0	0	0	3	0	0	0.162651	0.903451	0	0	0	0.225118	0
chr1	198859110	198859127	ATTCAACGCTGTCGGTG	MIMAT0000256	MIMAT0000256	hsa-miR-181a-5p|3|-3|	MI0000289	0	0	0	0	0	0	0	1	0	0	0	0	0	0	0	0.0664603
chr1	198859109	198859127	ATTCAACGCTGTCGGTGA	MIMAT0000256	MIMAT0000256	hsa-miR-181a-5p|3|-2|	MI0000289	10	0	10	0	9	3	10	2	0.861781	0	0.903451	0	0.738301	0.21877	0.750395	0.132921
chr1	198859108	198859127	ATTCAACGCTGTCGGTGAG	MIMAT0000256	MIMAT0000256	hsa-miR-181a-5p|3|-1|	MI0000289	13	2	5	3	10	1	24	9	1.12032	0.162651	0.451725	0.236832	0.820334	0.0729232	1.80095	0.598143
chr1	198859107	198859127	ATTCAACGCTGTCGGTGAGT	MIMAT0000256	MIMAT0000256	hsa-miR-181a-5p|3|0|	MI0000289	31	30	34	6	88	30	102	70	2.67152	2.43976	3.07173	0.473664	7.21894	2.1877	7.65403	4.65222
chr1	198859106	198859127	ATTCAACGCTGTCGGTGAGTT	MIMAT0000256	MIMAT0000256	hsa-miR-181a-5p|3|1|	MI0000289	3	5	4	3	6	6	19	12	0.258534	0.406626	0.36138	0.236832	0.492201	0.437539	1.42575	0.797524
chr1	198859105	198859127	ATTCAACGCTGTCGGTGAGTTT	MIMAT0000256	MIMAT0000256	hsa-miR-181a-5p|3|2|	MI0000289	2	7	7	1	2	4	3	8	0.172356	0.569277	0.632416	0.078944	0.164067	0.291693	0.225118	0.531683
chr1	198859104	198859127	ATTCAACGCTGTCGGTGAGTTTG	MIMAT0000256	MIMAT0000256	hsa-miR-181a-5p|3|3|	MI0000289	0	0	0	0	0	1	1	0	0	0	0	0	0	0.0729232	0.0750395	0
chr1	198859109	198859128	CATTCAACGCTGTCGGTGA	MIMAT0000256	MIMAT0000256	hsa-miR-181a-5p|2|-2|	MI0000289	1	0	0	0	0	0	0	0	0.0861781	0	0	0	0	0	0	0
chr1	198859108	198859128	CATTCAACGCTGTCGGTGAG	MIMAT0000256	MIMAT0000256	hsa-miR-181a-5p|2|-1|	MI0000289	0	10	0	0	10	0	1	1	0	0.813253	0	0	0.820334	0	0.0750395	0.0664603
chr1	198859107	198859128	CATTCAACGCTGTCGGTGAGT	MIMAT0000256	MIMAT0000256	hsa-miR-181a-5p|2|0|	MI0000289	30	0	3	1	6	4	10	5	2.58534	0	0.271035	0.078944	0.492201	0.291693	0.750395	0.332302
chr1	198859106	198859128	CATTCAACGCTGTCGGTGAGTT	MIMAT0000256	MIMAT0000256	hsa-miR-181a-5p|2|1|	MI0000289	0	0	0	0	0	0	0	2	0	0	0	0	0	0	0	0.132921
chr1	198859105	198859128	CATTCAACGCTGTCGGTGAGTTT	MIMAT0000256	MIMAT0000256	hsa-miR-181a-5p|2|2|	MI0000289	1	20	0	0	0	0	0	1	0.0861781	1.62651	0	0	0	0	0	0.0664603
chr1	198859104	198859128	CATTCAACGCTGTCGGTGAGTTTG	MIMAT0000256	MIMAT0000256	hsa-miR-181a-5p|2|3|	MI0000289	0	0	0	0	0	0	1	0	0	0	0	0	0	0	0.0750395	0
chr1	198859110	198859131	GAACATTCAACGCTGTCGGTG	MIMAT0000256	MIMAT0000256	hsa-miR-181a-5p|-1|-3|	MI0000289	0	0	2	50	0	30	0	10	0	0	0.18069	3.9472	0	2.1877	0	0.664603
chr1	198859109	198859131	GAACATTCAACGCTGTCGGTGA	MIMAT0000256	MIMAT0000256	hsa-miR-181a-5p|-1|-2|	MI0000289	2	8	21	360	0	14	3	99	0.172356	0.650602	1.89725	28.4198	0	1.02092	0.225118	6.57957
chr1	198859108	198859131	GAACATTCAACGCTGTCGGTGAG	MIMAT0000256	MIMAT0000256	hsa-miR-181a-5p|-1|-1|	MI0000289	0	1	63	960	0	270	0	266	0	0.0813253	5.69174	75.7862	0	19.6893	0	17.6785
chr1	198859107	198859131	GAACATTCAACGCTGTCGGTGAGT	MIMAT0000256	MIMAT0000256	hsa-miR-181a-5p|-1|0|	MI0000289	1	71	207	1290	0	69	3	280	0.0861781	5.77409	18.7014	101.838	0	5.0317	0.225118	18.6089
chr1	198859106	198859131	GAACATTCAACGCTGTCGGTGAGTT	MIMAT0000256	MIMAT0000256	hsa-miR-181a-5p|-1|1|	MI0000289	0	2	7	30	0	0	0	8	0	0.162651	0.632416	2.36832	0	0	0	0.531683
chr1	198859105	198859131	GAACATTCAACGCTGTCGGTGAGTTT	MIMAT0000256	MIMAT0000256	hsa-miR-181a-5p|-1|2|	MI0000289	0	2	4	20	0	10	0	3	0	0.162651	0.36138	1.57888	0	0.729232	0	0.199381
chr1	198859104	198859131	GAACATTCAACGCTGTCGGTGAGTTTG	MIMAT0000256	MIMAT0000256	hsa-miR-181a-5p|-1|3|	MI0000289	0	0	2	0	0	0	0	0	0	0	0.18069	0	0	0	0	0
chr9	124692479	124692499	AACATTCAACGCTGTCGGTG	MIMAT0000256_1	MIMAT0000256	hsa-miR-181a-5p|0|-3|	MI0000269	669	102	184	18	698	276	1073	460	57.6531	8.29518	16.6235	1.42099	57.2593	20.1268	80.5174	30.5718
chr9	124692479	124692500	AACATTCAACGCTGTCGGTGA	MIMAT0000256_1	MIMAT0000256	hsa-miR-181a-5p|0|-2|	MI0000269	3113	609	1158	147	5432	1397	7771	2879	268.272	49.5271	104.62	11.6048	445.606	101.874	583.132	191.339
chr9	124692479	124692501	AACATTCAACGCTGTCGGTGAG	MIMAT0000256_1	MIMAT0000256	hsa-miR-181a-5p|0|-1|	MI0000269	19136	1	1	1265	27342	7786	1	31118	1649.1	0.0813253	0.0903451	99.8641	2242.96	567.78	0.0750395	2068.11
chr9	124692479	124692502	AACATTCAACGCTGTCGGTGAGT	MIMAT0000256_1	MIMAT0000256	hsa-miR-181a-5p|0|0|	MI0000269	42589	29718	34257	5602	83529	24048	107511	113863	3670.24	2416.82	3094.95	442.244	6852.17	1753.66	8067.57	7567.37
chr9	124692479	124692503	AACATTCAACGCTGTCGGTGAGTT	MIMAT0000256_1	MIMAT0000256	hsa-miR-181a-5p|0|1|	MI0000269	4559	10507	5280	975	5425	5239	12339	16788	392.886	854.485	477.022	76.9704	445.031	382.045	925.912	1115.74
chr9	124692479	124692504	AACATTCAACGCTGTCGGTGAGTTT	MIMAT0000256_1	MIMAT0000256	hsa-miR-181a-5p|0|2|	MI0000269	1834	5661	3863	600	2092	3260	5364	8697	158.051	460.382	349.003	47.3664	171.614	237.73	402.512	578.006
chr9	124692479	124692505	AACATTCAACGCTGTCGGTGAGTTTG	MIMAT0000256_1	MIMAT0000256	hsa-miR-181a-5p|0|3|	MI0000269	148	697	333	35	110	373	359	545	12.7544	56.6837	30.0849	2.76304	9.02368	27.2003	26.9392	36.2209
chr9	124692480	124692499	ACATTCAACGCTGTCGGTG	MIMAT0000256_1	MIMAT0000256	hsa-miR-181a-5p|1|-3|	MI0000269	0	0	0	0	0	0	1	2	0	0	0	0	0	0	0.0750395	0.132921
chr9	124692480	124692500	ACATTCAACGCTGTCGGTGA	MIMAT0000256_1	MIMAT0000256	hsa-miR-181a-5p|1|-2|	MI0000269	10	0	30	0	10	0	8	1	0.861781	0	2.71035	0	0.820334	0	0.600316	0.0664603
chr9	124692480	124692501	ACATTCAACGCTGTCGGTGAG	MIMAT0000256_1	MIMAT0000256	hsa-miR-181a-5p|1|-1|	MI0000269	9	1	30	0	20	6	19	7	0.775603	0.0813253	2.71035	0	1.64067	0.437539	1.42575	0.465222
chr9	124692480	124692502	ACATTCAACGCTGTCGGTGAGT	MIMAT0000256_1	MIMAT0000256	hsa-miR-181a-5p|1|0|	MI0000269	41	12	19	3	81	17	67	40	3.5333	0.975903	1.71656	0.236832	6.64471	1.23969	5.02765	2.65841
chr9	124692480	124692503	ACATTCAACGCTGTCGGTGAGTT	MIMAT0000256_1	MIMAT0000256	hsa-miR-181a-5p|1|1|	MI0000269	9	9	60	0	11	6	14	16	0.775603	0.731927	5.4207	0	0.902368	0.437539	1.05055	1.06337
chr9	124692480	124692504	ACATTCAACGCTGTCGGTGAGTTT	MIMAT0000256_1	MIMAT0000256	hsa-miR-181a-5p|1|2|	MI0000269	6	18	15	1	19	17	27	33	0.517069	1.46385	1.35518	0.078944	1.55864	1.23969	2.02607	2.19319
chr9	124692480	124692505	ACATTCAACGCTGTCGGTGAGTTTG	MIMAT0000256_1	MIMAT0000256	hsa-miR-181a-5p|1|3|	MI0000269	10	0	0	0	1	1	1	3	0.861781	0	0	0	0.0820334	0.0729232	0.0750395	0.199381
chr9	124692476	124692501	AGGAACATTCAACGCTGTCGGTGAG	MIMAT0000256_1	MIMAT0000256	hsa-miR-181a-5p|-3|-1|	MI0000269	0	0	0	0	0	0	1	0	0	0	0	0	0	0	0.0750395	0
chr9	124692482	124692499	ATTCAACGCTGTCGGTG	MIMAT0000256_1	MIMAT0000256	hsa-miR-181a-5p|3|-3|	MI0000269	0	0	0	0	0	0	2	0	0	0	0	0	0	0	0.150079	0
chr9	124692482	124692500	ATTCAACGCTGTCGGTGA	MIMAT0000256_1	MIMAT0000256	hsa-miR-181a-5p|3|-2|	MI0000269	3	10	0	0	20	0	0	2	0.258534	0.813253	0	0	1.64067	0	0	0.132921
chr9	124692482	124692501	ATTCAACGCTGTCGGTGAG	MIMAT0000256_1	MIMAT0000256	hsa-miR-181a-5p|3|-1|	MI0000269	2	1	3	2	50	0	7	4	0.172356	0.0813253	0.271035	0.157888	4.10167	0	0.525276	0.265841
chr9	124692482	124692502	ATTCAACGCTGTCGGTGAGT	MIMAT0000256_1	MIMAT0000256	hsa-miR-181a-5p|3|0|	MI0000269	5	8	11	5	29	4	31	21	0.430891	0.650602	0.993796	0.39472	2.37897	0.291693	2.32622	1.39567
chr9	124692482	124692503	ATTCAACGCTGTCGGTGAGTT	MIMAT0000256_1	MIMAT0000256	hsa-miR-181a-5p|3|1|	MI0000269	0	3	10	0	2	2	2	3	0	0.243976	0.903451	0	0.164067	0.145846	0.150079	0.199381
chr9	124692482	124692504	ATTCAACGCTGTCGGTGAGTTT	MIMAT0000256_1	MIMAT0000256	hsa-miR-181a-5p|3|2|	MI0000269	0	0	20	0	1	1	2	3	0	0	1.8069	0	0.0820334	0.0729232	0.150079	0.199381
chr9	124692481	124692499	CATTCAACGCTGTCGGTG	MIMAT0000256_1	MIMAT0000256	hsa-miR-181a-5p|2|-3|	MI0000269	0	0	0	0	0	0	0	1	0	0	0	0	0	0	0	0.0664603
chr9	124692481	124692500	CATTCAACGCTGTCGGTGA	MIMAT0000256_1	MIMAT0000256	hsa-miR-181a-5p|2|-2|	MI0000269	0	0	0	0	0	0	1	0	0	0	0	0	0	0	0.0750395	0
chr9	124692481	124692502	CATTCAACGCTGTCGGTGAGT	MIMAT0000256_1	MIMAT0000256	hsa-miR-181a-5p|2|0|	MI0000269	20	0	0	1	50	0	2	1	1.72356	0	0	0.078944	4.10167	0	0.150079	0.0664603
chr9	124692481	124692504	CATTCAACGCTGTCGGTGAGTTT	MIMAT0000256_1	MIMAT0000256	hsa-miR-181a-5p|2|2|	MI0000269	10	0	0	0	0	0	1	1	0.861781	0	0	0	0	0	0.0750395	0.0664603
chr9	124692481	124692505	CATTCAACGCTGTCGGTGAGTTTG	MIMAT0000256_1	MIMAT0000256	hsa-miR-181a-5p|2|3|	MI0000269	0	1	0	0	0	0	0	0	0	0.0813253	0	0	0	0	0	0
chr9	124692478	124692499	GAACATTCAACGCTGTCGGTG	MIMAT0000256_1	MIMAT0000256	hsa-miR-181a-5p|-1|-3|	MI0000269	0	1	1	30	0	10	0	6	0	0.0813253	0.0903451	2.36832	0	0.729232	0	0.398762
chr9	124692478	124692500	GAACATTCAACGCTGTCGGTGA	MIMAT0000256_1	MIMAT0000256	hsa-miR-181a-5p|-1|-2|	MI0000269	0	1	8	120	0	50	0	28	0	0.0813253	0.722761	9.47328	0	3.64616	0	1.86089
chr9	124692478	124692501	GAACATTCAACGCTGTCGGTGAG	MIMAT0000256_1	MIMAT0000256	hsa-miR-181a-5p|-1|-1|	MI0000269	2	10	20	330	0	170	0	71	0.172356	0.813253	1.8069	26.0515	0	12.3969	0	4.71868
chr9	124692478	124692502	GAACATTCAACGCTGTCGGTGAGT	MIMAT0000256_1	MIMAT0000256	hsa-miR-181a-5p|-1|0|	MI0000269	0	36	72	440	0	18	1	81	0	2.92771	6.50485	34.7354	0	1.31262	0.0750395	5.38329
chr9	124692478	124692503	GAACATTCAACGCTGTCGGTGAGTT	MIMAT0000256_1	MIMAT0000256	hsa-miR-181a-5p|-1|1|	MI0000269	0	1	3	30	0	0	0	2	0	0.0813253	0.271035	2.36832	0	0	0	0.132921
chr9	124692478	124692504	GAACATTCAACGCTGTCGGTGAGTTT	MIMAT0000256_1	MIMAT0000256	hsa-miR-181a-5p|-1|2|	MI0000269	0	1	1	0	0	0	0	0	0	0.0813253	0.0903451	0	0	0	0	0
chr9	124692478	124692505	GAACATTCAACGCTGTCGGTGAGTTTG	MIMAT0000256_1	MIMAT0000256	hsa-miR-181a-5p|-1|3|	MI0000269	0	0	0	1	0	0	0	0	0	0	0	0.078944	0	0	0	0
chr9	124692477	124692500	GGAACATTCAACGCTGTCGGTGA	MIMAT0000256_1	MIMAT0000256	hsa-miR-181a-5p|-2|-2|	MI0000269	0	0	1	1	0	0	0	0	0	0	0.0903451	0.078944	0	0	0	0
chr1	198858927	198858947	AACATTCATTGCTGTCGGTG	MIMAT0000257	MIMAT0000257	hsa-miR-181b-5p|0|-3|	MI0000270	1059	322	256	41	922	501	4092	439	91.2626	26.1867	23.1283	3.2367	75.6348	36.5345	307.062	29.1761
chr1	198858926	198858947	AACATTCATTGCTGTCGGTGG	MIMAT0000257	MIMAT0000257	hsa-miR-181b-5p|0|-2|	MI0000270	7440	3028	2835	535	10799	3778	26275	4367	641.165	246.253	256.128	42.235	885.879	275.504	1971.66	290.232
chr1	198858925	198858947	AACATTCATTGCTGTCGGTGGG	MIMAT0000257	MIMAT0000257	hsa-miR-181b-5p|0|-1|	MI0000270	8265	4751	6940	1036	16771	4729	23064	8495	712.262	386.376	626.995	81.786	1375.78	344.854	1730.71	564.581
chr1	198858924	198858947	AACATTCATTGCTGTCGGTGGGT	MIMAT0000257	MIMAT0000257	hsa-miR-181b-5p|0|0|	MI0000270	12270	9416	20261	2186	29874	7602	26168	20311	1057.41	765.759	1830.48	172.572	2450.67	554.362	1963.63	1349.88
chr1	198858923	198858947	AACATTCATTGCTGTCGGTGGGTT	MIMAT0000257	MIMAT0000257	hsa-miR-181b-5p|0|1|	MI0000270	7588	10893	15552	2545	12649	9551	15868	24108	653.919	885.876	1405.05	200.912	1037.64	696.489	1190.73	1602.23
chr1	198858922	198858947	AACATTCATTGCTGTCGGTGGGTTG	MIMAT0000257	MIMAT0000257	hsa-miR-181b-5p|0|2|	MI0000270	251	255	352	63	305	316	624	576	21.6307	20.7379	31.8015	4.97347	25.0202	23.0437	46.8246	38.2812
chr1	198858921	198858947	AACATTCATTGCTGTCGGTGGGTTGA	MIMAT0000257	MIMAT0000257	hsa-miR-181b-5p|0|3|	MI0000270	250	816	559	40	133	429	397	527	21.5445	66.3614	50.5029	3.15776	10.9104	31.284	29.7907	35.0246
chr1	198858927	198858946	ACATTCATTGCTGTCGGTG	MIMAT0000257	MIMAT0000257	hsa-miR-181b-5p|1|-3|	MI0000270	8	5	10	1	4	7	19	6	0.689425	0.406626	0.903451	0.078944	0.328134	0.510462	1.42575	0.398762
chr1	198858926	198858946	ACATTCATTGCTGTCGGTGG	MIMAT0000257	MIMAT0000257	hsa-miR-181b-5p|1|-2|	MI0000270	97	66	93	17	43	47	158	68	8.35928	5.36747	8.40209	1.34205	3.52744	3.42739	11.8562	4.5193
chr1	198858925	198858946	ACATTCATTGCTGTCGGTGGG	MIMAT0000257	MIMAT0000257	hsa-miR-181b-5p|1|-1|	MI0000270	69	100	90	21	92	63	183	145	5.94629	8.13253	8.13106	1.65782	7.54708	4.59416	13.7322	9.63675
chr1	198858924	198858946	ACATTCATTGCTGTCGGTGGGT	MIMAT0000257	MIMAT0000257	hsa-miR-181b-5p|1|0|	MI0000270	77	106	130	33	147	45	171	199	6.63571	8.62048	11.7449	2.60515	12.0589	3.28154	12.8318	13.2256
chr1	198858923	198858946	ACATTCATTGCTGTCGGTGGGTT	MIMAT0000257	MIMAT0000257	hsa-miR-181b-5p|1|1|	MI0000270	80	162	203	70	161	102	170	433	6.89425	13.1747	18.3401	5.52608	13.2074	7.43817	12.7567	28.7773
chr1	198858922	198858946	ACATTCATTGCTGTCGGTGGGTTG	MIMAT0000257	MIMAT0000257	hsa-miR-181b-5p|1|2|	MI0000270	4	19	25	12	23	12	31	68	0.344712	1.54518	2.25863	0.947328	1.88677	0.875078	2.32622	4.5193
chr1	198858921	198858946	ACATTCATTGCTGTCGGTGGGTTGA	MIMAT0000257	MIMAT0000257	hsa-miR-181b-5p|1|3|	MI0000270	1	6	23	3	9	19	14	31	0.0861781	0.487952	2.07794	0.236832	0.738301	1.38554	1.05055	2.06027
chr1	198858926	198858950	ATCAACATTCATTGCTGTCGGTGG	MIMAT0000257	MIMAT0000257	hsa-miR-181b-5p|-3|-2|	MI0000270	0	1	0	0	0	0	0	0	0	0.0813253	0	0	0	0	0	0
chr1	198858923	198858950	ATCAACATTCATTGCTGTCGGTGGGTT	MIMAT0000257	MIMAT0000257	hsa-miR-181b-5p|-3|1|	MI0000270	0	0	1	0	0	0	0	0	0	0	0.0903451	0	0	0	0	0
chr1	198858927	198858944	ATTCATTGCTGTCGGTG	MIMAT0000257	MIMAT0000257	hsa-miR-181b-5p|3|-3|	MI0000270	10	0	0	0	0	1	0	0	0.861781	0	0	0	0	0.0729232	0	0
chr1	198858926	198858944	ATTCATTGCTGTCGGTGG	MIMAT0000257	MIMAT0000257	hsa-miR-181b-5p|3|-2|	MI0000270	1	1	10	0	3	1	14	1	0.0861781	0.0813253	0.903451	0	0.2461	0.0729232	1.05055	0.0664603
chr1	198858925	198858944	ATTCATTGCTGTCGGTGGG	MIMAT0000257	MIMAT0000257	hsa-miR-181b-5p|3|-1|	MI0000270	1	2	1	1	3	1	5	1	0.0861781	0.162651	0.0903451	0.078944	0.2461	0.0729232	0.375197	0.0664603
chr1	198858924	198858944	ATTCATTGCTGTCGGTGGGT	MIMAT0000257	MIMAT0000257	hsa-miR-181b-5p|3|0|	MI0000270	6	5	10	1	16	6	6	7	0.517069	0.406626	0.903451	0.078944	1.31253	0.437539	0.450237	0.465222
[truncated: 18,213 more rows]
