# Supplementary material for: The highly expressed 5’isomiR of hsa-miR-140-3p contributes to the tumor-suppressive effects of miR-140 by reducing breast cancer proliferation and migration
Source: BMC Genomics. 2016 Aug 8;17:566. doi: 10.1186/s12864-016-2869-x (PMC4977694; doi:10.1186/s12864-016-2869-x)
Supplement: Additional file 2: — Clinical data and miR/isomiR expression of patients from the TCGA breast cancer cohort [48]. (XLS 7116 kb) [file 12864_2016_2869_MOESM2_ESM.xls]

## Sheet: ER positive
TCGA-A8-A07B-01A-11R-A010-13	22.3116	59.7163	2.67647		FEMALE	69	Positive	Positive	Positive	T2	T_Other	N0	Negative	M0	Negative	Stage IIA	Stage IIA	enrollment	LIVING	1004	NA	1004	0	1004	HER2-enriched
TCGA-EW-A1OX-01A-11R-A143-13	59.9225	60.8958	1.01624		FEMALE	43	Positive	Positive	Negative	T2	T_Other	N0	Negative	M0	Negative	Stage IIA	Stage IIA	enrollment	LIVING	562	NA	562	0
TCGA-A8-A06T-01A-11R-A010-13	57.5177	61.5541	1.07018		FEMALE	75	Positive	Positive	Negative	T3	T_Other	N1	Positive	M0	Negative	Stage IIIA	Stage IIIA	enrollment	LIVING	1249	NA	1249	0	1249	Luminal A
TCGA-A8-A06Z-01A-11R-A010-13	29.875	61.9359	2.07317		FEMALE	84	Positive	Positive	Negative	T3	T_Other	N0	Negative	M0	Negative	Stage IIB	Stage IIB	enrollment	LIVING	31	NA	31	0	31	Luminal B
TCGA-D8-A13Y-01A-11R-A114-13	37.2429	63.7189	1.7109		FEMALE	52	Positive	Positive	Negative	T1	T1	N0	Negative	M0	Negative	Stage IA	No_Conversion	followup	LIVING	362	NA	362	0
TCGA-A8-A0AD-01A-11R-A057-13	81.3555	68.2107	0.838428		FEMALE	83	Positive	Positive	Negative	T1	T1	N0	Negative	M0	Negative	Stage I	Stage I	enrollment	LIVING	1157	NA	1157	0	1157	Luminal A
TCGA-AQ-A04L-01B-21R-A10I-13	58.5774	68.9635	1.1773		FEMALE	48	Positive	Negative	Positive	T2	T_Other	N0	Negative	M0	Negative	Stage IIA	Stage IIA	followup	LIVING	3344	NA	3344	0	3344	Luminal A
TCGA-A2-A0EU-01A-22R-A057-13	95.5722	70.3267	0.735849		FEMALE	79	Positive	Positive	Negative	T1	T1	N0	Negative	M0	Negative	Stage IA	Stage I	followup	LIVING	1043	NA	1043	0	1043	Luminal A
TCGA-B6-A0IC-01A-11R-A035-13	73.009	70.42	0.964539		FEMALE	90	Positive	Positive	Negative	T2	T_Other	N0	Negative	NA	NA	[Not Available]	No_Conversion	followup	DECEASED	1542	1542	1542	1	1542	Luminal B
TCGA-EW-A1J1-01A-11R-A13P-13	88.6623	74.8603	0.844332		FEMALE	38	Positive	Positive	Negative	T2	T_Other	N1	Positive	M0	Negative	Stage IIB	Stage IIB	enrollment	LIVING	282	NA	282	0
TCGA-AO-A0J7-01A-11R-A035-13	48.2825	77.8431	1.61224		FEMALE	71	Positive	Positive	Negative	T2	T_Other	N1	Positive	M0	Negative	Stage IIB	No_Conversion	followup	LIVING	260	NA	260	0	260	Luminal B
TCGA-A8-A09Z-01A-11R-A010-13	61.7612	77.8728	1.26087		FEMALE	83	Positive	Negative	Negative	T3	T_Other	N0	Negative	M0	Negative	Stage IIB	Stage IIB	enrollment	LIVING	0	NA	0	0	0	Luminal B
TCGA-D8-A1JN-01A-11R-A13P-13	64.2796	78.8903	1.2273		FEMALE	80	Positive	Positive	Negative	T3	T_Other	N3	Positive	M0	Negative	Stage IIIC	Stage IIIC	enrollment	LIVING	217	NA	217	0
TCGA-A8-A0A6-01A-12R-A057-13	109.53	79.4518	0.725389		FEMALE	64	Positive	Positive	Negative	T2	T_Other	N3	Positive	M0	Negative	Stage IIIC	Stage IIIC	enrollment	LIVING	640	NA	640	0	640	Luminal A
TCGA-A8-A08B-01A-11R-A010-13	122.467	82.8355	0.676393		FEMALE	52	Positive	Negative	Positive	T2	T_Other	N0	Negative	M0	Negative	Stage IIA	Stage IIA	enrollment	LIVING	702	NA	702	0	702	HER2-enriched
TCGA-B6-A0X4-01A-11R-A108-13	106.228	87.9301	0.827751		FEMALE	62	Positive	Positive	Negative	T2	T_Other	N1	Positive	M0	Negative	Stage IIB	No_Conversion	followup	DECEASED	776	859	859	1	859	Luminal A
TCGA-D8-A1JT-01A-31R-A13P-13	139.457	87.9907	0.630952		FEMALE	70	Positive	Positive	Negative	T2	T_Other	N0	Negative	M0	Negative	Stage IIA	Stage IIA	followup	LIVING	405	NA	405	0
TCGA-D8-A1JS-01A-11R-A13P-13	60.6877	88.0399	1.4507		FEMALE	77	Positive	Positive	Negative	T1	T1	N0	Negative	M0	Negative	Stage IA	Stage I	followup	LIVING	371	NA	371	0
TCGA-A8-A07Z-01A-11R-A010-13	50.9949	88.2292	1.73016		FEMALE	85	Positive	Positive	Negative	T2	T_Other	N0	Negative	M0	Negative	Stage IIA	Stage IIA	enrollment	LIVING	853	NA	853	0	853	Luminal B
TCGA-A8-A090-01A-11R-A010-13	60.22	88.3226	1.46667		FEMALE	74	Positive	Positive	Negative	T2	T_Other	N0	Negative	M0	Negative	Stage IIA	Stage IIA	enrollment	LIVING	0	NA	0	0	0	Luminal A
TCGA-C8-A133-01A-32R-A12C-13	90.1012	88.6322	0.983696		FEMALE	65	Positive	Positive	Negative	T3	T_Other	N1	Positive	M0	Negative	Stage IIIA	Stage IIIA	enrollment	LIVING	0	NA	0	0
TCGA-AO-A0JJ-01A-11R-A057-13	91.9708	89.0298	0.968023		FEMALE	54	Positive	Positive	Negative	T2	T_Other	N1	Positive	M0	Negative	Stage IIB	No_Conversion	enrollment	LIVING	1512	NA	1512	0	1512	Luminal A
TCGA-BH-A0BM-01A-11R-A057-13	99.1954	89.239	0.899628		FEMALE	54	Positive	Negative	Negative	T2	T_Other	N1	Positive	M0	Negative	Stage IIB	No_Conversion	enrollment	LIVING	1117	NA	1117	0	1117	Luminal A
TCGA-B6-A0RI-01A-11R-A057-13	60.1295	89.3352	1.48571		FEMALE	44	Positive	Positive	Negative	T4	T_Other	N1	Positive	M0	Negative	Stage IIIB	No_Conversion	followup	LIVING	7125	NA	7125	0	7125	Luminal A
TCGA-E2-A10A-01A-21R-A114-13	64.6574	90.575	1.40084		FEMALE	41	Positive	Positive	Negative	T3	T_Other	N0	Negative	M0	Negative	Stage IIB	Stage IIB	followup	LIVING	1229	NA	1229	0
TCGA-AO-A0JB-01A-11R-A057-13	97.2565	91.7514	0.943396		FEMALE	50	Positive	Positive	Negative	T3	T_Other	N1	Positive	M0	Negative	Stage IIIA	No_Conversion	followup	LIVING	1150	NA	1150	0	1150	Normal-like
TCGA-AO-A0J3-01A-11R-A035-13	59.6909	92.352	1.54717		FEMALE	67	Positive	Positive	Negative	T2	T_Other	N1	Positive	M0	Negative	Stage IIB	No_Conversion	followup	LIVING	302	NA	302	0	302	Luminal B
TCGA-A7-A0CD-01A-11R-A010-13	77.5673	92.5061	1.19259		FEMALE	66	Positive	Positive	Negative	T1	T1	N0	Negative	M0	Negative	Stage IA	Stage I	followup	LIVING	372	NA	372	0	372	Luminal A
TCGA-EW-A1P0-01A-11R-A143-13	73.763	92.6766	1.25641		FEMALE	55	Positive	Negative	Negative	T2	T_Other	N1	Positive	M0	Negative	Stage IIB	Stage IIB	enrollment	LIVING	1121	NA	1121	0
TCGA-AO-A125-01A-11R-A10I-13	77.9416	92.812	1.19079		FEMALE	72	Positive	Positive	Negative	T2	T_Other	N0	Negative	M0	Negative	Stage IIA	Stage IIA	followup	LIVING	3018	NA	3018	0	3018	Luminal A
TCGA-AO-A12C-01A-11R-A10I-13	69.727	93.3382	1.33862		FEMALE	42	Positive	Positive	Positive	T2	T_Other	N1	Positive	M0	Negative	Stage IIB	No_Conversion	followup	LIVING	1993	NA	1993	0	1993	Luminal A
TCGA-A8-A08O-01A-21R-A057-13	112.767	94.0971	0.834437		FEMALE	45	Positive	Positive	Negative	T2	T_Other	N3	Positive	M1	Positive	Stage IV	Stage IV	enrollment	LIVING	942	NA	942	0	942	Luminal A
TCGA-BH-A0H6-01A-21R-A057-13	78.6744	94.2793	1.19835		FEMALE	82	Positive	Positive	Negative	T1	T1	N0	Negative	M0	Negative	Stage IA	No_Conversion	followup	LIVING	747	NA	747	0	747	Luminal A
TCGA-AO-A0JA-01A-11R-A057-13	74.6117	96.4492	1.29268		FEMALE	36	Positive	Positive	Negative	T2	T_Other	N3	Positive	M0	Negative	Stage IIIC	No_Conversion	followup	LIVING	346	NA	346	0	346	Luminal A
TCGA-AO-A0JM-01A-21R-A057-13	95.3823	96.6104	1.01288		FEMALE	40	Positive	Positive	Positive	T2	T_Other	N1	Positive	M0	Negative	Stage IIB	No_Conversion	followup	LIVING	1826	NA	1826	0	1826	Luminal B
TCGA-BH-A0B8-01A-21R-A057-13	76.5352	97.4991	1.27391		FEMALE	64	Positive	Positive	Negative	T1	T1	N0	Negative	M0	Negative	Stage IB	Stage I	followup	LIVING	1569	NA	1569	0	1569	Luminal A
TCGA-A8-A092-01A-11R-A010-13	59.0457	97.7164	1.65493		FEMALE	48	Positive	Positive	Negative	T2	T_Other	N2	Positive	M0	Negative	Stage IIIA	Stage IIIA	enrollment	LIVING	518	NA	518	0	518	HER2-enriched
TCGA-AR-A0TZ-01A-12R-A085-13	77.6948	97.9211	1.26033		FEMALE	43	Positive	Positive	Negative	T2	T_Other	N2	Positive	M0	Negative	Stage III	No_Conversion	enrollment	LIVING	1313	NA	1313	0	1313	Luminal B
TCGA-A8-A099-01A-11R-A010-13	71.0098	98.9191	1.39303		FEMALE	76	Positive	Positive	Positive	T4	T_Other	N3	Positive	M0	Negative	Stage X	Stage IIIC	enrollment	LIVING	304	NA	304	0	304	Luminal A
TCGA-BH-A0H0-01A-11R-A057-13	118.009	100.097	0.848214		FEMALE	69	Positive	Positive	Negative	T1	T1	N0	Negative	M0	Negative	Stage IA	Stage I	followup	LIVING	461	NA	461	0	461	Luminal B
TCGA-AO-A1KP-01A-11R-A13P-13	68.2259	100.679	1.47568		FEMALE	77	Positive	Positive	Negative	T1	T1	N1	Positive	M0	Negative	Stage IIA	Stage IIA	followup	LIVING	2513	NA	2513	0
TCGA-AQ-A1H2-01A-11R-A13P-13	89.3381	101.544	1.13663		FEMALE	84	Positive	Positive	Positive	T2	T_Other	N2	Positive	M0	Negative	Stage IIIA	Stage IIIA	enrollment	LIVING	197	NA	197	0
TCGA-B6-A0X0-01A-21R-A114-13	95.416	103.126	1.08081		FEMALE	54	Positive	Positive	Negative	T1	T1	N0	Negative	M0	Negative	Stage IA	Stage I	followup	DECEASED	[Not Available]	3945	3945	1
TCGA-A7-A0CJ-01A-21R-A010-13	123.759	103.225	0.834081		FEMALE	57	Positive	Positive	Negative	T2	T_Other	N0	Negative	M0	Negative	Stage IIA	Stage IIA	followup	LIVING	409	NA	409	0	409	Luminal B
TCGA-D8-A1XV-01A-11R-A14L-13	62.4432	104.565	1.67456		FEMALE	84	Positive	Positive	Negative	T2	T_Other	N0	Negative	M0	Negative	Stage IIA	Stage IIA	enrollment	LIVING	146	NA	146	0
TCGA-A8-A084-01A-21R-A010-13	90.0389	104.821	1.16418		FEMALE	81	Positive	Negative	Negative	T2	T_Other	N1	Positive	M0	Negative	Stage IIB	No_Conversion	enrollment	LIVING	458	NA	458	0	458	Luminal B
TCGA-A8-A06Y-01A-21R-A010-13	70.8386	105.924	1.49528		FEMALE	66	Positive	Positive	Negative	T2	T_Other	N0	Negative	M0	Negative	Stage IIA	Stage IIA	enrollment	LIVING	791	NA	791	0	791	Luminal A
TCGA-D8-A1XR-01A-11R-A14L-13	68.048	106.971	1.572		FEMALE	56	Positive	Positive	Negative	T2	T_Other	N1	Positive	M0	Negative	Stage IIB	Stage IIB	enrollment	LIVING	168	NA	168	0
TCGA-A8-A08J-01A-11R-A010-13	63.3519	107.095	1.69048		FEMALE	52	Positive	Negative	Negative	T4	T_Other	N3	Positive	M1	Positive	Stage IV	Stage IV	enrollment	DECEASED	1127	1127	1127	1	1127	HER2-enriched
TCGA-A8-A06R-01A-11R-A010-13	75.355	107.097	1.42123		FEMALE	69	Positive	Negative	Equivocal	T2	T_Other	N1	Positive	M0	Negative	Stage IIB	No_Conversion	enrollment	LIVING	546	NA	546	0	546	Luminal B
TCGA-BH-A0HY-01A-11R-A057-13	108.774	107.733	0.990431		FEMALE	60	Positive	Negative	Not Available	T1	T1	N0	Negative	M0	Negative	Stage I	Stage I	enrollment	LIVING	867	NA	867	0	867	HER2-enriched
TCGA-B6-A0IM-01A-11R-A035-13	84.0327	109.841	1.30712		FEMALE	75	Positive	Positive	Negative	T3	T_Other	N0	Negative	M0	Negative	Stage IIB	Stage IIB	followup	LIVING	3836	NA	3836	0	3836	Luminal B
TCGA-C8-A12M-01A-11R-A114-13	78.7091	111.644	1.41844		FEMALE	70	Positive	Negative	Not Available	T2	T_Other	N0	Negative	M0	Negative	Stage IIA	Stage IIA	enrollment	LIVING	0	NA	0	0
TCGA-B6-A0RH-01A-21R-A114-13	102.728	113.751	1.10731		FEMALE	51	Positive	Positive	Positive	T2	T_Other	N0	Negative	M0	Negative	Stage IIA	Stage IIA	followup	LIVING	5748	NA	5748	0
TCGA-AO-A0J8-01A-21R-A035-13	95.0515	113.996	1.19931		FEMALE	61	Positive	Positive	Negative	T2	T_Other	N0	Negative	M0	Negative	Stage IIA	Stage IIA	followup	LIVING	277	NA	277	0	277	Luminal A
TCGA-E2-A15O-01A-11R-A114-13	85.4411	114.165	1.33619		FEMALE	89	Positive	Positive	Negative	T2	T_Other	N0	Negative	M0	Negative	Stage I	Stage IIA	enrollment	LIVING	395	NA	395	0
TCGA-D8-A1X6-01A-11R-A14L-13	100.062	114.634	1.14563		FEMALE	80	Positive	Positive	Negative	T3	T_Other	N2	Positive	M0	Negative	Stage IIIA	Stage IIIA	enrollment	LIVING	236	NA	236	0
TCGA-E2-A15S-01A-11R-A114-13	101.021	115.023	1.13861		FEMALE	34	Positive	Negative	Negative	T2	T_Other	N1	Positive	M0	Negative	Stage IIB	Stage IIB	enrollment	LIVING	274	NA	274	0
TCGA-A8-A0AB-01A-11R-A035-13	94.8744	115.821	1.22078		FEMALE	54	Positive	Positive	Negative	T2	T_Other	N0	Negative	M0	Negative	Stage IIA	Stage IIA	enrollment	LIVING	517	NA	517	0	517	Luminal B
TCGA-D8-A1XC-01A-11R-A14C-13	86.604	117.269	1.35408		FEMALE	85	Positive	Positive	Negative	T4	T_Other	N1	Positive	M0	Negative	Stage IIIB	Stage IIIB	enrollment	LIVING	81	NA	81	0
TCGA-BH-A0B4-01A-11R-A010-13	100.243	118.206	1.17919		MALE	65	Positive	Positive	Positive	T2	T_Other	N2	Positive	M0	Negative	Stage IIIA	No_Conversion	followup	LIVING	1191	NA	1191	0	1191	Luminal A
TCGA-BH-A0HQ-01A-11R-A035-13	85.9717	118.582	1.37931		FEMALE	56	Positive	Positive	Negative	T2	T_Other	N0	Negative	M0	Negative	Stage IIA	Stage IIA	followup	LIVING	1121	NA	1121	0	1121	Luminal A
TCGA-AN-A049-01A-21R-A010-13	79.9257	118.772	1.48603		FEMALE	62	Positive	Positive	Negative	T2	T_Other	N0	Negative	M0	Negative	Stage IIA	No_Conversion	enrollment	LIVING	19	NA	19	0	19	Luminal B
TCGA-AO-A12H-01A-11R-A114-13	92.536	119.19	1.28804		FEMALE	69	Positive	Positive	Negative	T2	T_Other	N0	Negative	M0	Negative	Stage IIA	Stage IIA	followup	LIVING	862	NA	862	0
TCGA-A8-A09G-01A-21R-A010-13	108.175	119.225	1.10215		FEMALE	79	Positive	Negative	Positive	T3	T_Other	N3	Positive	M0	Negative	Stage IIIC	Stage IIIC	enrollment	LIVING	0	NA	0	0	0	HER2-enriched
TCGA-AO-A03O-01A-11R-A010-13	104.613	120.759	1.15434		FEMALE	69	Positive	Positive	Negative	T2	T_Other	N0	Negative	M0	Negative	Stage IIA	Stage IIA	followup	DECEASED	993	2483	2483	1	2483	Luminal B
TCGA-AN-A0FD-01A-11R-A035-13	93.6304	121.52	1.29787		FEMALE	71	Positive	Positive	Positive	T2	T_Other	N0	Negative	M0	Negative	Stage IIA	No_Conversion	enrollment	LIVING	195	NA	195	0	195	Luminal A
TCGA-A8-A09I-01A-22R-A035-13	124.429	121.739	0.978378		FEMALE	84	Positive	Positive	Positive	T2	T_Other	N0	Negative	M0	Negative	Stage IIA	Stage IIA	enrollment	LIVING	1006	NA	1006	0	1006	Luminal B
TCGA-BH-A0AW-01A-11R-A057-13	184.858	122.215	0.66113		FEMALE	56	Positive	Negative	Positive	T1	T1	N1	Positive	M0	Negative	Stage IIA	No_Conversion	followup	LIVING	622	NA	622	0	622	HER2-enriched
TCGA-BH-A0DS-01A-11R-A057-13	104.912	122.693	1.16949		FEMALE	71	Positive	Positive	Negative	T2	T_Other	N2	Positive	M0	Negative	Stage IIIA	No_Conversion	followup	LIVING	77	NA	77	0	77	Luminal A
TCGA-BH-A0HB-01A-11R-A057-13	184.466	123.17	0.667712		FEMALE	55	Positive	Positive	Negative	T1	T1	N0	Negative	M0	Negative	Stage IA	Stage I	followup	LIVING	806	NA	806	0	806	Luminal A
TCGA-A8-A07I-01A-11R-A010-13	101.369	125.753	1.24055		FEMALE	69	Positive	Negative	Positive	T2	T_Other	N2	Positive	M0	Negative	Stage IIIA	Stage IIIA	enrollment	LIVING	426	NA	426	0	426	HER2-enriched
TCGA-EW-A1J5-01A-11R-A13P-13	162.124	127.758	0.788026		FEMALE	59	Positive	Positive	Negative	T3	T_Other	N0	Negative	M0	Negative	Stage IIB	Stage IIB	enrollment	LIVING	227	NA	227	0
TCGA-A8-A07J-01A-21R-A057-13	121.35	127.909	1.05405		FEMALE	35	Positive	Positive	Negative	T2	T_Other	N1	Positive	M0	Negative	Stage IIB	Stage IIB	enrollment	LIVING	365	NA	365	0	365	Luminal A
TCGA-AR-A0U3-01A-11R-A108-13	164.316	129.314	0.786982		FEMALE	59	Positive	Positive	Negative	T2	T_Other	N1	Positive	M0	Negative	Stage II	No_Conversion	enrollment	LIVING	2263	NA	2263	0	2263	Luminal B
TCGA-EW-A1J6-01A-11R-A13P-13	150.089	129.622	0.863636		FEMALE	70	Positive	Positive	Negative	T1	T1	N0	Negative	M0	Negative	Stage I	Stage I	enrollment	LIVING	595	NA	595	0
TCGA-BH-A0DH-01A-11R-A085-13	109.83	129.903	1.18277		FEMALE	63	Positive	Positive	Negative	T2	T_Other	N1	Positive	M0	Negative	Stage IIB	No_Conversion	followup	LIVING	1156	NA	1156	0	1156	Luminal A
TCGA-A1-A0SN-01A-11R-A143-13	128.77	130.565	1.01394		FEMALE	50	Positive	Positive	Positive	T1	T1	N1	Positive	M0	Negative	Stage IIIA	Stage IIA	enrollment	LIVING	1196	NA	1196	0
TCGA-A8-A075-01A-11R-A085-13	115.155	130.647	1.13453		FEMALE	42	Positive	Positive	Negative	T2	T_Other	N1	Positive	M0	Negative	Stage IIB	Stage IIB	enrollment	LIVING	517	NA	517	0	517	HER2-enriched
TCGA-AR-A1AV-01A-21R-A12O-13	96.6832	131.044	1.3554		MALE	68	Positive	Positive	Negative	T2	T_Other	N1	Positive	M0	Negative	Stage II	Stage IIB	enrollment	LIVING	1295	NA	1295	0
TCGA-AR-A24P-01A-11R-A168-13	133.584	132.127	0.989091		FEMALE	47	Positive	Positive	Negative	T1	T1	N0	Negative	M0	Negative	Stage I	Stage I	enrollment	LIVING	26	NA	26	0
TCGA-C8-A1HO-01A-11R-A13P-13	147.963	132.13	0.892996		FEMALE	34	Positive	Positive	Negative	T3	T_Other	N3	Positive	M0	Negative	Stage III	Stage IIIC	enrollment	LIVING	0	NA	0	0
TCGA-B6-A0IA-01A-11R-A035-13	99.5655	134.524	1.35111		FEMALE	51	Positive	Positive	Negative	T2	T_Other	N0	Negative	M0	Negative	Stage IIA	Stage IIA	followup	LIVING	6718	NA	6718	0	6718	Luminal A
TCGA-BH-A0GY-01A-11R-A057-13	145.148	135.022	0.930233		FEMALE	67	Positive	Positive	Negative	T2	T_Other	N1	Positive	M0	Negative	Stage IIA	No_Conversion	followup	LIVING	923	NA	923	0	923	Luminal A
TCGA-C8-A1HM-01A-12R-A136-13	132.066	135.332	1.02473		FEMALE	74	Positive	Positive	Negative	T2	T_Other	N0	Negative	M0	Negative	Stage II	Stage IIA	enrollment	LIVING	6	NA	6	0
TCGA-A8-A086-01A-11R-A010-13	76.5213	135.651	1.77273		FEMALE	59	Positive	Positive	Negative	T1	T1	N1	Positive	M0	Negative	Stage IIA	Stage IIA	enrollment	LIVING	396	NA	396	0	396	Luminal A
TCGA-D8-A1XA-01A-11R-A14C-13	121.467	135.713	1.11728		FEMALE	64	Positive	Positive	Negative	T1	T1	N0	Negative	M0	Negative	Stage IA	Stage I	enrollment	LIVING	274	NA	274	0
TCGA-B6-A0IG-01A-11R-A035-13	100.902	136.065	1.34848		FEMALE	50	Positive	Positive	Not Available	T2	T_Other	N1	Positive	M0	Negative	Stage IIB	No_Conversion	followup	DECEASED	4456	4456	4456	1	4456	Luminal A
TCGA-A8-A0A4-01A-11R-A010-13	87.2262	136.608	1.56614		FEMALE	73	Positive	Positive	Negative	T2	T_Other	N0	Negative	M0	Negative	Stage IIA	Stage IIA	enrollment	LIVING	396	NA	396	0	396	Luminal A
TCGA-AR-A24T-01A-11R-A168-13	125.973	136.927	1.08696		FEMALE	46	Positive	Positive	Negative	T3	T_Other	N3	Positive	M0	Negative	Stage III	Stage IIIC	enrollment	LIVING	1620	NA	1620	0
TCGA-A1-A0SM-01A-11R-A085-13	94.4994	137.672	1.45685		MALE	77	Positive	Negative	Positive	T2	T_Other	N0	Negative	M0	Negative	Stage IIA	Stage IIA	enrollment	LIVING	242	NA	242	0	242	Luminal B
TCGA-D8-A1JI-01A-11R-A13P-13	116.25	137.817	1.18552		FEMALE	54	Positive	Positive	Negative	T1	T1	N1	Positive	M0	Negative	Stage IIA	Stage IIA	enrollment	LIVING	21	NA	21	0
TCGA-A2-A04X-01A-21R-A035-13	173.998	138.211	0.794326		FEMALE	34	Positive	Positive	Positive	T2	T_Other	N0	Negative	M0	Negative	Stage IIA	Stage IIA	followup	LIVING	1686	NA	1686	0	1686	HER2-enriched
TCGA-B6-A0IO-01A-11R-A035-13	123.503	138.213	1.1191		FEMALE	66	Positive	Indeterminate	Negative	T2	T_Other	N0	Negative	M0	Negative	Stage IIA	Stage IIA	followup	LIVING	3350	NA	3350	0	3350	Luminal A
TCGA-A2-A04V-01A-21R-A035-13	88.4612	138.589	1.56667		FEMALE	39	Positive	Positive	Negative	T2	T_Other	N0	Negative	M0	Negative	Stage IIA	Stage IIA	enrollment	DECEASED	1920	1920	1920	1	1920	Luminal A
TCGA-BH-A0HW-01A-11R-A035-13	103.722	139.26	1.34263		FEMALE	62	Positive	Negative	Negative	T1	T1	N0	Negative	M0	Negative	Stage IA	Stage I	followup	LIVING	1560	NA	1560	0	1560	Luminal B
TCGA-BH-A1ES-01A-11R-A136-13	80.0316	139.816	1.74701		FEMALE	35	Positive	Positive	Negative	T2	T_Other	N1	Positive	M0	Negative	Stage IIB	Stage IIB	enrollment	DECEASED	[Not Available]	3462	3462	1
TCGA-A2-A04R-01A-41R-A108-13	144.612	139.887	0.96732		FEMALE	36	Positive	Positive	Negative	T1	T1	N0	Negative	M0	Negative	Stage IA	Stage I	followup	LIVING	2499	NA	2499	0	2499	Luminal B
TCGA-B6-A0WW-01A-11R-A108-13	152.039	141.072	0.927869		FEMALE	58	Positive	Positive	Negative	T2	T_Other	N1	Positive	NA	NA	[Not Available]	No_Conversion	followup	DECEASED	546	557	557	1	557	Luminal B
TCGA-E2-A14Y-01A-21R-A12C-13	129.618	141.566	1.09218		FEMALE	35	Positive	Positive	Positive	T2	T_Other	N0	Negative	M0	Negative	Stage IIA	Stage IIA	enrollment	LIVING	688	NA	688	0
TCGA-BH-A0HU-01A-11R-A035-13	116.966	141.833	1.2126		FEMALE	52	Positive	Positive	Negative	T1	T1	N0	Negative	M0	Negative	Stage IA	Stage I	followup	LIVING	392	NA	392	0	392	Luminal B
TCGA-A1-A0SI-01A-11R-A143-13	106.56	142.206	1.33452		FEMALE	52	Positive	Positive	Negative	T2	T_Other	N1	Positive	M0	Negative	Stage IIB	Stage IIB	enrollment	LIVING	634	NA	634	0
TCGA-AO-A0JD-01A-11R-A057-13	166.191	143.892	0.865823		FEMALE	59	Positive	Positive	Negative	T3	T_Other	N1	Positive	M0	Negative	Stage IIIA	No_Conversion	followup	LIVING	1813	NA	1813	0	1813	Luminal B
TCGA-EW-A1P5-01A-11R-A143-13	171.068	144.494	0.84466		FEMALE	77	Positive	Positive	Negative	T2	T_Other	N1	Positive	M0	Negative	Stage IIB	Stage IIB	enrollment	LIVING	365	NA	365	0
TCGA-A8-A06U-01A-11R-A010-13	105.073	144.929	1.37931		FEMALE	80	Positive	Positive	Equivocal	T2	T_Other	N1	Positive	M0	Negative	Stage IIB	Stage IIB	enrollment	DECEASED	882	882	882	1	882	Luminal A
TCGA-BH-A0BA-01A-11R-A057-13	143.079	145.425	1.01639		FEMALE	51	Positive	Positive	Negative	T3	T_Other	N3	Positive	M0	Negative	Stage IIIC	No_Conversion	followup	LIVING	1132	NA	1132	0	1132	Luminal A
TCGA-B6-A0WT-01A-11R-A108-13	208.525	145.495	0.697733		FEMALE	61	Positive	Positive	Negative	T2	T_Other	N1	Positive	M0	Negative	Stage IIB	No_Conversion	followup	LIVING	5739	NA	5739	0	5739	Luminal A
TCGA-A8-A07F-01A-11R-A038-13	79.8328	146.146	1.83065		FEMALE	65	Positive	Positive	Negative	T2	T_Other	N1	Positive	M0	Negative	Stage IIB	Stage IIB	enrollment	LIVING	576	NA	576	0	576	Luminal A
TCGA-A8-A09M-01A-11R-A010-13	130.411	147.655	1.13223		FEMALE	75	Positive	Positive	Negative	T2	T_Other	N3	Positive	M0	Negative	Stage IIIC	Stage IIIC	enrollment	LIVING	457	NA	457	0	457	Luminal B
TCGA-BH-A0HO-01A-11R-A035-13	120.425	147.811	1.22741		FEMALE	48	Positive	Positive	Negative	T1	T1	N1	Positive	M0	Negative	Stage IIA	No_Conversion	followup	LIVING	76	NA	76	0	76	Luminal A
TCGA-AR-A250-01A-31R-A168-13	137.919	148.123	1.07399		FEMALE	58	Positive	Negative	Positive	T2	T_Other	N0	Negative	M0	Negative	Stage II	Stage IIA	enrollment	LIVING	1707	NA	1707	0
TCGA-BH-A0E7-01A-11R-A035-13	120.309	148.297	1.23264		FEMALE	79	Positive	Positive	Negative	T2	T_Other	N1	Positive	M0	Negative	Stage IIB	No_Conversion	followup	LIVING	1362	NA	1362	0	1362	Luminal A
TCGA-A2-A0ET-01A-31R-A035-13	126.554	148.805	1.17582		FEMALE	58	Positive	Positive	Negative	T2	T_Other	N2	Positive	M0	Negative	Stage IIIA	No_Conversion	followup	LIVING	1066	NA	1066	0	1066	Luminal A
TCGA-D8-A1J8-01A-11R-A13P-13	152.15	149.343	0.981557		FEMALE	77	Positive	Positive	Negative	T2	T_Other	N1	Positive	M0	Negative	Stage IIB	Stage IIB	enrollment	LIVING	256	NA	256	0
TCGA-A8-A08A-01A-11R-A010-13	120.014	149.35	1.24444		FEMALE	89	Positive	Positive	Negative	T1	T1	N0	Negative	M0	Negative	Stage I	Stage I	enrollment	LIVING	30	NA	30	0	30	Luminal A
TCGA-E2-A15H-01A-11R-A12C-13	121.603	149.647	1.23062		FEMALE	38	Positive	Positive	Positive	T1	T1	N1	Positive	M0	Negative	Stage IIA	Stage IIA	enrollment	LIVING	42	NA	42	0
TCGA-E2-A10E-01A-21R-A10I-13	143.96	151.107	1.04965		FEMALE	64	Positive	Positive	Negative	T1	T1	N1	Positive	M0	Negative	Stage IIA	No_Conversion	followup	LIVING	865	NA	865	0	865	Luminal A
TCGA-BH-A0GZ-01A-11R-A057-13	126.867	151.521	1.19432		FEMALE	62	Positive	Positive	Negative	T1	T1	N1	Positive	M0	Negative	Stage IIA	No_Conversion	followup	LIVING	328	NA	328	0	328	Luminal A
TCGA-E2-A156-01A-11R-A12C-13	147.602	152.225	1.03133		FEMALE	61	Positive	Positive	Negative	T1	T1	N0	Negative	M0	Negative	Stage I	Stage I	enrollment	LIVING	481	NA	481	0
TCGA-AN-A0XR-01A-11R-A108-13	178.844	152.293	0.851541		FEMALE	55	Positive	Negative	Negative	T2	T_Other	N2	Positive	M0	Negative	Stage IIIA	Stage IIIA	enrollment	LIVING	10	NA	10	0	10	Luminal B
TCGA-A1-A0SQ-01A-21R-A143-13	107.24	154.19	1.43781		FEMALE	45	Positive	Positive	Negative	T2	T_Other	N1	Positive	M0	Negative	Stage IIB	Stage IIB	enrollment	LIVING	553	NA	553	0
TCGA-D8-A1XD-01A-11R-A14C-13	100.363	154.457	1.53898		FEMALE	36	Positive	Positive	Negative	T1	T1	N2	Positive	M0	Negative	Stage IIIA	Stage IIIA	enrollment	LIVING	155	NA	155	0
TCGA-E2-A15P-01A-11R-A114-13	112.294	154.517	1.376		FEMALE	61	Positive	Positive	Negative	T1	T1	N0	Negative	M0	Negative	Stage IA	Stage I	enrollment	LIVING	315	NA	315	0
TCGA-C8-A12N-01A-11R-A114-13	120.934	155.014	1.2818		FEMALE	58	Positive	Positive	Negative	T2	T_Other	N0	Negative	M0	Negative	Stage IIA	Stage IIA	enrollment	LIVING	0	NA	0	0
TCGA-AO-A12B-01A-11R-A10I-13	185.419	155.471	0.838488		FEMALE	63	Positive	Positive	Negative	T2	T_Other	N0	Negative	M0	Negative	Stage IIA	Stage IIA	followup	LIVING	2359	NA	2359	0
TCGA-BH-A0HN-01A-11R-A085-13	101.971	155.789	1.52778		FEMALE	67	Positive	Positive	Negative	T1	T1	N0	Negative	M0	Negative	Stage IA	Stage I	followup	LIVING	516	NA	516	0	516	Basal-like
TCGA-D8-A1X5-01A-11R-A14C-13	112.231	155.856	1.3887		FEMALE	81	Positive	Positive	Positive	T2	T_Other	N3	Positive	M0	Negative	Stage IIIC	Stage IIIC	enrollment	LIVING	171	NA	171	0
TCGA-BH-A0B1-01A-12R-A057-13	154.898	155.966	1.0069		FEMALE	66	Positive	Positive	Negative	T2	T_Other	N1	Positive	M0	Negative	Stage IIB	No_Conversion	followup	LIVING	1148	NA	1148	0	1148	Luminal A
TCGA-A1-A0SE-01A-11R-A085-13	167.378	156.242	0.933464		FEMALE	56	Positive	Positive	Negative	T1	T1	N0	Negative	M0	Negative	Stage I	Stage I	enrollment	LIVING	1320	NA	1320	0	1320	Luminal A
TCGA-A2-A0SY-01A-31R-A085-13	121.552	156.381	1.28654		FEMALE	62	Positive	Positive	Positive	T3	T_Other	N1	Positive	M0	Negative	Stage IIIA	No_Conversion	followup	LIVING	1347	NA	1347	0	1347	Luminal A
TCGA-AR-A1AH-01A-11R-A12C-13	137.038	156.799	1.1442		FEMALE	51	Positive	Negative	Negative	T2	T_Other	N1	Positive	M0	Negative	Stage II	Stage IIB	enrollment	LIVING	2298	NA	2298	0
TCGA-AO-A0JI-01A-21R-A057-13	161.2	157.013	0.974026		FEMALE	56	Positive	Negative	Negative	T1	T1	N1	Positive	M0	Negative	Stage IIA	No_Conversion	followup	LIVING	1172	NA	1172	0	1172	Luminal B
TCGA-A2-A0CY-01A-12R-A035-13	94.9206	157.066	1.65471		FEMALE	63	Positive	Positive	Negative	T2	T_Other	N1	Positive	M0	Negative	Stage IIB	No_Conversion	followup	LIVING	1673	NA	1673	0	1673	HER2-enriched
TCGA-A8-A08I-01A-11R-A010-13	149.675	157.86	1.05469		FEMALE	53	Positive	Positive	Negative	T2	T_Other	N0	Negative	M0	Negative	Stage IIA	Stage IIA	enrollment	LIVING	365	NA	365	0	365	Luminal B
TCGA-AR-A24V-01A-21R-A168-13	160.988	161.475	1.00302		FEMALE	52	Positive	Positive	Negative	T2	T_Other	N1	Positive	M0	Negative	Stage II	Stage IIB	enrollment	LIVING	1648	NA	1648	0
TCGA-AR-A24N-01A-11R-A168-13	145.571	161.745	1.11111		FEMALE	54	Positive	Positive	Negative	T1	T1	N0	Negative	M0	Negative	Stage I	Stage I	enrollment	LIVING	2074	NA	2074	0
TCGA-B6-A0IJ-01A-11R-A035-13	183.907	162.56	0.883929		FEMALE	42	Positive	Positive	Negative	T3	T_Other	N0	Negative	M0	Negative	Stage IIB	Stage IIB	followup	LIVING	5383	NA	5383	0	5383	Basal-like
TCGA-AO-A12G-01A-11R-A10I-13	139.985	163.918	1.17097		FEMALE	75	Positive	Positive	Negative	T2	T_Other	N0	Negative	M0	Negative	Stage IIA	Stage IIA	followup	LIVING	1265	NA	1265	0	1265	Luminal A
TCGA-AR-A1AS-01A-11R-A12O-13	110.109	164.914	1.49774		FEMALE	54	Positive	Positive	Negative	T2	T_Other	N1	Positive	M0	Negative	Stage II	Stage IIB	enrollment	LIVING	1242	NA	1242	0
TCGA-A2-A0D3-01A-11R-A114-13	168.932	165.093	0.977273		FEMALE	42	Positive	Positive	Negative	T1	T1	N0	Negative	M0	Negative	Stage IA	Stage I	followup	LIVING	875	NA	875	0
TCGA-AN-A0AM-01A-11R-A035-13	161.768	165.362	1.02222		FEMALE	56	Positive	Negative	Negative	T2	T_Other	N0	Negative	M0	Negative	Stage IIA	No_Conversion	enrollment	LIVING	5	NA	5	0	5	Luminal B
TCGA-E2-A15T-01A-11R-A114-13	119.045	165.628	1.3913		FEMALE	65	Positive	Positive	Negative	T2	T_Other	N0	Negative	M0	Negative	Stage IIA	Stage IIA	enrollment	LIVING	267	NA	267	0
TCGA-AN-A04A-01A-21R-A035-13	68.8513	165.697	2.40659		FEMALE	36	Positive	Positive	Negative	T2	T_Other	N2	Positive	M0	Negative	Stage IIIA	No_Conversion	enrollment	LIVING	89	NA	89	0	89	Luminal A
TCGA-E2-A1LA-01A-11R-A143-13	189.277	165.816	0.87605		FEMALE	59	Positive	Positive	Negative	T1	T1	N1	Positive	M0	Negative	Stage IIA	Stage IIA	enrollment	LIVING	463	NA	463	0
TCGA-E2-A1IL-01A-11R-A14C-13	137.898	165.868	1.20283		FEMALE	78	Positive	Positive	Negative	T1	T1	N1	Positive	M0	Negative	Stage IIA	Stage IIA	enrollment	LIVING	14	NA	14	0
TCGA-E2-A10C-01A-21R-A10I-13	143.107	166.27	1.16186		FEMALE	54	Positive	Positive	Negative	T2	T_Other	N1	Positive	M0	Negative	Stage IIB	No_Conversion	followup	LIVING	1219	NA	1219	0	1219	Luminal B
TCGA-C8-A1HI-01A-11R-A136-13	114.15	166.739	1.4607		FEMALE	40	Positive	Positive	Negative	T2	T_Other	N2	Positive	M0	Negative	Stage IIIA	Stage IIIA	enrollment	LIVING	2	NA	2	0
TCGA-A8-A0A2-01A-11R-A035-13	177.84	166.79	0.937864		FEMALE	66	Positive	Positive	Negative	T2	T_Other	N0	Negative	M0	Negative	Stage IIA	Stage IIA	enrollment	LIVING	578	NA	578	0	578	Luminal A
TCGA-AN-A0XW-01A-11R-A108-13	215.325	167.475	0.777778		FEMALE	36	Positive	Positive	Negative	T2	T_Other	N2	Positive	M0	Negative	Stage IIIA	Stage IIIA	enrollment	LIVING	170	NA	170	0	170	Luminal B
TCGA-E2-A15R-01A-11R-A114-13	112.847	167.756	1.48658		FEMALE	64	Positive	Positive	Negative	T1	T1	N1	Positive	M0	Negative	Stage IIIA	Stage IIA	enrollment	LIVING	330	NA	330	0
TCGA-A8-A076-01A-21R-A010-13	126.748	167.79	1.32381		FEMALE	66	Positive	Positive	Positive	T2	T_Other	N0	Negative	M0	Negative	Stage IIA	Stage IIA	enrollment	LIVING	1641	NA	1641	0	1641	HER2-enriched
TCGA-AR-A0TV-01A-21R-A085-13	179	167.916	0.93808		FEMALE	66	Positive	Positive	Negative	T2	T_Other	N0	Negative	M0	Negative	Stage II	No_Conversion	enrollment	LIVING	904	NA	904	0	904	Luminal B
TCGA-A7-A26J-01A-11R-A168-13	159.252	168.315	1.05691		FEMALE	49	Positive	Positive	Negative	T2	T_Other	N0	Negative	M0	Negative	Stage IIA	Stage IIA	enrollment	LIVING	67	NA	67	0
TCGA-BH-A0HL-01A-11R-A035-13	108.587	168.388	1.55072		FEMALE	56	Positive	Positive	Negative	T2	T_Other	N1	Positive	M0	Negative	Stage IIB	No_Conversion	followup	LIVING	72	NA	72	0	72	Basal-like
TCGA-D8-A1XL-01A-11R-A14L-13	127.311	168.514	1.32364		FEMALE	34	Positive	Positive	Negative	T2	T_Other	N1	Positive	M0	Negative	Stage IIB	Stage IIB	enrollment	LIVING	319	NA	319	0
TCGA-A8-A093-01A-11R-A010-13	69.4631	169.11	2.43452		FEMALE	61	Positive	Positive	Negative	T2	T_Other	N0	Negative	M0	Negative	Stage IIA	Stage IIA	enrollment	LIVING	545	NA	545	0	545	Luminal A
TCGA-D8-A1XY-01A-11R-A14L-13	132.281	169.175	1.27891		FEMALE	74	Positive	Positive	Positive	T2	T_Other	N0	Negative	M0	Negative	Stage IIA	Stage IIA	enrollment	LIVING	81	NA	81	0
TCGA-E2-A15J-01A-11R-A12O-13	128.567	169.978	1.3221		FEMALE	51	Positive	Positive	Negative	T1	T1	N0	Negative	M0	Negative	Stage I	Stage I	enrollment	LIVING	463	NA	463	0
TCGA-C8-A1HE-01A-11R-A13P-13	137.651	169.999	1.235		FEMALE	59	Positive	Positive	Negative	T2	T_Other	N0	Negative	M0	Negative	Stage IIA	Stage IIA	enrollment	LIVING	0	NA	0	0
TCGA-AR-A24L-01A-11R-A168-13	163.192	170.274	1.04339		FEMALE	26	Positive	Positive	Negative	T2	T_Other	N1	Positive	M0	Negative	Stage II	Stage IIB	enrollment	LIVING	2221	NA	2221	0
TCGA-B6-A0RL-01A-11R-A085-13	133.43	170.374	1.27687		FEMALE	60	Positive	Positive	Negative	T2	T_Other	N0	Negative	M0	Negative	Stage IIA	Stage IIA	followup	DECEASED	2469	2469	2469	1	2469	Luminal B
TCGA-A8-A085-01A-11R-A010-13	118.255	170.813	1.44444		MALE	44	Positive	Positive	Negative	T2	T_Other	N1	Positive	M0	Negative	Stage IIB	Stage IIB	enrollment	LIVING	1124	NA	1124	0	1124	Luminal B
TCGA-BH-A202-01A-11R-A14L-13	121.557	170.986	1.40663		FEMALE	60	Positive	Positive	NA	NA	NA	NA	NA	NA	NA	NA	NA	enrollment	LIVING	22	NA	22	0
TCGA-C8-A1HL-01A-11R-A136-13	97.7002	171.298	1.7533		FEMALE	38	Positive	Negative	Positive	T3	T_Other	N1	Positive	M0	Negative	Stage IIIA	Stage IIIA	enrollment	LIVING	2	NA	2	0
TCGA-E2-A1L9-01A-11R-A13P-13	131.906	172.076	1.30454		FEMALE	40	Positive	Positive	Negative	T1	T1	N1	Positive	M0	Negative	Stage IIB	Stage IIA	enrollment	LIVING	388	NA	388	0
TCGA-D8-A1XB-01A-11R-A14C-13	118.733	172.595	1.45363		FEMALE	62	Positive	Positive	Negative	T2	T_Other	N1	Positive	M0	Negative	Stage IIB	Stage IIB	enrollment	LIVING	201	NA	201	0
TCGA-A8-A07P-01A-11R-A010-13	117.512	172.742	1.47		FEMALE	68	Positive	Positive	Positive	T2	T_Other	N1	Positive	M0	Negative	Stage IIB	Stage IIB	enrollment	LIVING	334	NA	334	0	334	Luminal A
TCGA-EW-A1P6-01A-11R-A143-13	103.008	173.618	1.68548		FEMALE	64	Positive	Positive	Negative	T2	T_Other	N1	Positive	M0	Negative	Stage IIB	Stage IIB	enrollment	LIVING	312	NA	312	0
TCGA-B6-A0X7-01A-11R-A10I-13	401.64	174.408	0.434238		FEMALE	62	Positive	Positive	Negative	T1	T1	N0	Negative	NA	NA	[Not Available]	No_Conversion	enrollment	DECEASED	1791	1791	1791	1	1791	Luminal A
TCGA-A8-A082-01A-11R-A010-13	113.183	174.583	1.54248		FEMALE	58	Positive	Positive	Negative	T2	T_Other	N1	Positive	M0	Negative	Stage IIB	Stage IIB	enrollment	LIVING	549	NA	549	0	549	Luminal B
TCGA-D8-A1J9-01A-11R-A13P-13	153.755	176.24	1.14624		FEMALE	48	Positive	Negative	Positive	T1	T1	N0	Negative	M0	Negative	Stage IA	Stage I	enrollment	LIVING	248	NA	248	0
TCGA-EW-A1IY-01A-11R-A13P-13	158.246	176.279	1.11395		FEMALE	38	Positive	Positive	Negative	T1	T1	N0	Negative	M0	Negative	Stage I	Stage I	enrollment	LIVING	258	NA	258	0
TCGA-D8-A1XU-01A-11R-A14L-13	118.861	176.907	1.48835		FEMALE	56	Positive	Positive	Negative	T1	T1	N0	Negative	M0	Negative	Stage IA	Stage I	enrollment	LIVING	149	NA	149	0
TCGA-E2-A154-01A-11R-A114-13	104.948	177.589	1.69216		FEMALE	68	Positive	Positive	Negative	T1	T1	N0	Negative	M0	Negative	Stage I	Stage I	enrollment	LIVING	325	NA	325	0
TCGA-BH-A0W3-01A-11R-A108-13	263.184	178.131	0.676829		FEMALE	58	Positive	Positive	Negative	T1	T1	N1	Positive	M0	Negative	Stage IIA	No_Conversion	enrollment	LIVING	180	NA	180	0	180	Luminal B
TCGA-B6-A0IB-01A-11R-A035-13	137.856	178.993	1.29841		FEMALE	64	Positive	Positive	Negative	T3	T_Other	N3	Positive	M1	Positive	Stage IV	No_Conversion	followup	DECEASED	3941	3941	3941	1	3941	Luminal B
TCGA-B6-A0WS-01A-11R-A114-13	166.45	179.173	1.07644		FEMALE	58	Positive	Positive	Negative	T1	T1	N0	Negative	M0	Negative	[Not Available]	Stage I	followup	DECEASED	[Not Available]	2965	2965	1
TCGA-E2-A1B4-01A-11R-A12O-13	153.228	179.255	1.16986		FEMALE	74	Positive	Positive	Negative	T1	T1	N2	Positive	M0	Negative	Stage IIIA	Stage IIIA	enrollment	LIVING	911	NA	911	0
TCGA-EW-A1PE-01A-11R-A143-13	291.17	179.431	0.616242		FEMALE	56	Positive	Positive	Negative	T1	T1	N1	Positive	M0	Negative	Stage IIA	Stage IIA	enrollment	LIVING	139	NA	139	0
TCGA-D8-A1JJ-01A-31R-A14L-13	102.601	179.723	1.75166		FEMALE	54	Positive	Positive	Negative	T2	T_Other	N0	Negative	M0	Negative	Stage IIA	Stage IIA	enrollment	LIVING	274	NA	274	0
TCGA-C8-A1HN-01A-11R-A136-13	117.011	180.709	1.54438		FEMALE	56	Positive	Positive	Equivocal	T2	T_Other	N0	Negative	M0	Negative	Stage II	Stage IIA	enrollment	LIVING	2	NA	2	0
TCGA-E9-A1NH-01A-11R-A14C-13	159.324	182.907	1.14801		FEMALE	71	Positive	Positive	Negative	T2	T_Other	N1	Positive	M0	Negative	Stage IIB	Stage IIB	enrollment	LIVING	0	NA	0	0
TCGA-A2-A0CS-01A-11R-A114-13	119.663	183.058	1.52977		FEMALE	73	Positive	Positive	Negative	T4	T_Other	N3	Positive	M1	Positive	Stage IV	No_Conversion	followup	LIVING	2298	NA	2298	0
TCGA-B6-A0WZ-01A-11R-A108-13	192.838	183.409	0.951104		FEMALE	50	Positive	Positive	Negative	T2	T_Other	N1	Positive	M0	Negative	Stage IIB	No_Conversion	followup	LIVING	3941	NA	3941	0	3941	Luminal A
TCGA-C8-A130-01A-31R-A114-13	157.069	183.511	1.16835		FEMALE	52	Positive	Positive	Equivocal	T3	T_Other	N2	Positive	M0	Negative	Stage IIIA	Stage IIIA	enrollment	LIVING	0	NA	0	0
TCGA-A8-A08G-01A-11R-A010-13	135.025	183.979	1.36255		FEMALE	41	Positive	Positive	Positive	T2	T_Other	N0	Negative	M0	Negative	Stage IIA	Stage IIA	enrollment	LIVING	606	NA	606	0	606	Luminal B
TCGA-D8-A1XO-01A-11R-A14L-13	125.649	184.399	1.46758		FEMALE	56	Positive	Positive	Negative	T2	T_Other	N1	Positive	M0	Negative	Stage IIB	Stage IIB	enrollment	LIVING	242	NA	242	0
TCGA-EW-A1J3-01A-11R-A13P-13	132.133	184.56	1.39677		FEMALE	61	Positive	Positive	Positive	T1	T1	N0	Negative	M0	Negative	Stage IA	Stage I	enrollment	LIVING	252	NA	252	0
TCGA-AR-A24M-01A-11R-A168-13	143.118	184.921	1.29209		FEMALE	38	Positive	Positive	Negative	T2	T_Other	N2	Positive	M0	Negative	Stage III	Stage IIIA	enrollment	LIVING	1990	NA	1990	0
TCGA-EW-A1OZ-01A-11R-A143-13	148.947	185.424	1.24489		FEMALE	56	Positive	Negative	Positive	T2	T_Other	N0	Negative	M0	Negative	Stage IIA	Stage IIA	enrollment	LIVING	941	NA	941	0
TCGA-A2-A0CQ-01A-21R-A035-13	131.289	185.992	1.41667		FEMALE	62	Positive	Positive	Negative	T1	T1	N0	Negative	M0	Negative	Stage IA	Stage I	followup	LIVING	2694	NA	2694	0	2694	Luminal A
TCGA-BH-A0H9-01A-11R-A057-13	192.719	186.879	0.969697		FEMALE	69	Positive	Positive	Negative	T2	T_Other	N0	Negative	M0	Negative	Stage IIA	Stage IIA	followup	LIVING	1247	NA	1247	0	1247	Luminal A
TCGA-AR-A0TR-01A-11R-A085-13	155.67	187.139	1.20215		FEMALE	68	Positive	Positive	Negative	T2	T_Other	N1	Positive	M0	Negative	Stage II	No_Conversion	enrollment	DECEASED	21	160	160	1	160	Luminal A
TCGA-E9-A1N6-01A-11R-A143-13	105.452	187.781	1.78073		FEMALE	52	Positive	Positive	Positive	T2	T_Other	N1	Positive	M0	Negative	Stage IIB	Stage IIB	enrollment	LIVING	0	NA	0	0
TCGA-AO-A03V-01A-11R-A114-13	131.846	187.906	1.4252		FEMALE	41	Positive	Positive	Negative	T1	T1	N0	Negative	M0	Negative	Stage IA	Stage I	followup	LIVING	886	NA	886	0
TCGA-AR-A24X-01A-11R-A168-13	162.589	189.344	1.16456		FEMALE	52	Positive	Positive	Negative	T2	T_Other	N0	Negative	M0	Negative	Stage II	Stage IIA	enrollment	LIVING	1465	NA	1465	0
TCGA-AN-A0XP-01A-11R-A108-13	267.546	189.82	0.709486		FEMALE	69	Positive	Positive	Negative	T2	T_Other	N2	Positive	M0	Negative	Stage IIIA	Stage IIIA	enrollment	LIVING	9	NA	9	0	9	Luminal A
TCGA-BH-A0BD-01A-11R-A035-13	189.91	189.91	1		FEMALE	47	Positive	Positive	Negative	T1	T1	N1	Positive	M0	Negative	Stage IIA	No_Conversion	followup	LIVING	554	NA	554	0	554	Luminal B
TCGA-B6-A0RP-01A-21R-A085-13	146.526	191.222	1.30503		FEMALE	73	Positive	Positive	Negative	T2	T_Other	N1	Positive	M0	Negative	Stage IIIB	No_Conversion	followup	DECEASED	3126	3126	3126	1	3126	Luminal A
TCGA-E9-A1NI-01A-11R-A14C-13	120.945	191.876	1.58647		FEMALE	51	Positive	Positive	Negative	T2	T_Other	N0	Negative	M0	Negative	Stage IIA	Stage IIA	enrollment	LIVING	0	NA	0	0
TCGA-A8-A09R-01A-11R-A010-13	113.747	192.073	1.6886		FEMALE	82	Positive	Positive	Negative	T2	T_Other	N1	Positive	M0	Negative	Stage IIB	Stage IIB	enrollment	LIVING	273	NA	273	0	273	Luminal B
TCGA-BH-A0C7-01B-11R-A114-13	149.509	192.602	1.28824		FEMALE	48	Positive	Negative	Positive	T2	T_Other	N1	Positive	M0	Negative	Stage IIB	Stage IIB	enrollment	LIVING	1305	NA	1305	0
TCGA-E2-A105-01A-11R-A10I-13	132.45	193.208	1.45872		FEMALE	79	Positive	Positive	Equivocal	T2	T_Other	N0	Negative	M0	Negative	Stage IIA	Stage IIA	enrollment	LIVING	1163	NA	1163	0	1163	Luminal A
TCGA-A8-A0A9-01A-11R-A010-13	105.534	193.48	1.83333		FEMALE	80	Positive	Positive	Negative	T2	T_Other	N0	Negative	M0	Negative	Stage IIA	Stage IIA	enrollment	LIVING	396	NA	396	0	396	Luminal B
TCGA-A2-A0CT-01A-31R-A057-13	150.215	193.546	1.28846		FEMALE	71	Positive	Negative	Negative	T2	T_Other	N0	Negative	M0	Negative	Stage IIA	Stage IIA	followup	LIVING	2288	NA	2288	0	2288	Luminal B
TCGA-B6-A0RV-01A-11R-A085-13	265.058	193.708	0.730816		FEMALE	42	Positive	Positive	Negative	T3	T_Other	N2	Positive	M0	Negative	Stage IIIA	No_Conversion	followup	LIVING	4788	NA	4788	0	4788	Luminal A
TCGA-D8-A140-01A-11R-A114-13	228.48	194.75	0.852371		FEMALE	62	Positive	Positive	Positive	T2	T_Other	N1	Positive	M0	Negative	Stage IIB	Stage IIB	followup	LIVING	403	NA	403	0
TCGA-B6-A0IP-01A-11R-A035-13	164.25	195.892	1.19264		FEMALE	74	Positive	Positive	Negative	T1	T1	N0	Negative	M0	Negative	Stage IA	Stage I	followup	LIVING	3374	NA	3374	0	3374	Luminal A
TCGA-BH-A0HF-01A-11R-A057-13	179.564	196.134	1.09228		FEMALE	77	Positive	Positive	Negative	T1	T1	N0	Negative	M0	Negative	Stage IA	Stage I	followup	LIVING	727	NA	727	0	727	Luminal A
TCGA-EW-A1OY-01A-11R-A143-13	142.983	196.192	1.37213		FEMALE	63	Positive	Positive	Negative	T2	T_Other	N0	Negative	M0	Negative	Stage IIA	Stage IIA	enrollment	LIVING	593	NA	593	0
TCGA-D8-A1JD-01A-11R-A13P-13	136.656	196.997	1.44156		FEMALE	41	Positive	Positive	Negative	T2	T_Other	N1	Positive	M0	Negative	Stage IIB	Stage IIB	enrollment	LIVING	273	NA	273	0
TCGA-A2-A1FW-01A-11R-A13P-13	152.629	197.165	1.29179		FEMALE	62	Positive	Negative	Negative	T3	T_Other	N2	Positive	M0	Negative	Stage IIIA	Stage IIIA	enrollment	LIVING	221	NA	221	0
TCGA-A2-A0SV-01A-11R-A085-13	172.053	198.056	1.15113		FEMALE	63	Positive	Positive	Negative	T2	T_Other	N2	Positive	M1	Positive	Stage IV	No_Conversion	followup	DECEASED	825	825	825	1	825	Luminal B
TCGA-A8-A09N-01A-11R-A010-13	146.135	198.158	1.356		FEMALE	57	Positive	Positive	Positive	T2	T_Other	N3	Positive	M0	Negative	Stage IIIC	Stage IIIC	enrollment	LIVING	31	NA	31	0	31	Luminal B
TCGA-A2-A0YL-01A-21R-A108-13	234.769	198.707	0.846395		FEMALE	48	Positive	Positive	Negative	T3	T_Other	N2	Positive	M0	Negative	Stage IIIA	No_Conversion	followup	LIVING	445	NA	445	0	445	Luminal A
TCGA-A2-A0SW-01A-11R-A085-13	255.045	198.742	0.779242		FEMALE	82	Positive	Negative	Negative	T2	T_Other	N2	Positive	M1	Positive	Stage IV	No_Conversion	followup	DECEASED	1364	1364	1364	1	1364	Luminal B
TCGA-E2-A1IE-01A-11R-A13P-13	123.773	198.913	1.60708		FEMALE	61	Positive	Positive	Negative	T2	T_Other	N1	Positive	M0	Negative	Stage IIB	Stage IIB	enrollment	LIVING	983	NA	983	0
TCGA-D8-A1JB-01A-11R-A13P-13	250.701	199.33	0.795092		FEMALE	54	Positive	Positive	Positive	T2	T_Other	N1	Positive	M0	Negative	Stage IIB	Stage IIB	enrollment	LIVING	0	NA	0	0
TCGA-C8-A12T-01A-11R-A114-13	143.102	200.03	1.39782		FEMALE	43	Positive	Positive	Positive	T2	T_Other	N0	Negative	M0	Negative	Stage IIA	Stage IIA	enrollment	LIVING	0	NA	0	0
TCGA-E9-A1N4-01A-11R-A14L-13	157.879	200.372	1.26915		FEMALE	41	Positive	Positive	Negative	T2	T_Other	N2	Positive	M0	Negative	Stage IIIA	Stage IIIA	enrollment	LIVING	0	NA	0	0
TCGA-A1-A0SF-01A-11R-A143-13	148.805	200.578	1.34793		FEMALE	54	Positive	Positive	Negative	T2	T_Other	N0	Negative	M0	Negative	Stage IIA	Stage IIA	enrollment	LIVING	1463	NA	1463	0
TCGA-A8-A08L-01A-11R-A010-13	112.096	201.035	1.79343		FEMALE	89	Positive	Negative	Negative	T3	T_Other	N2	Positive	M0	Negative	Stage IIIA	Stage IIIA	enrollment	DECEASED	304	304	304	1	304	HER2-enriched
TCGA-A8-A08T-01A-21R-A010-13	102.973	201.37	1.95556		FEMALE	64	Positive	Positive	Negative	T2	T_Other	N1	Positive	M1	Positive	Stage IV	Stage IV	enrollment	LIVING	2830	NA	2830	0	2830	Luminal A
TCGA-C8-A12O-01A-11R-A114-13	138.494	201.374	1.45402		FEMALE	50	Positive	Positive	Not Available	T2	T_Other	N0	Negative	M0	Negative	Stage IIA	Stage IIA	enrollment	LIVING	0	NA	0	0
TCGA-AO-A12A-01A-21R-A114-13	171.417	202.095	1.17896		FEMALE	47	Positive	Positive	Negative	T2	T_Other	N0	Negative	M0	Negative	Stage IIA	Stage IIA	followup	LIVING	2754	NA	2754	0
TCGA-D8-A1XG-01A-11R-A14C-13	147.406	202.527	1.37394		FEMALE	86	Positive	Negative	Negative	T4	T_Other	N1	Positive	M0	Negative	Stage IIIB	Stage IIIB	enrollment	LIVING	196	NA	196	0
TCGA-E9-A1R2-01A-11R-A14C-13	166.886	203.1	1.217		FEMALE	51	Positive	Negative	Negative	T2	T_Other	N3	Positive	M0	Negative	Stage IIIC	Stage IIIC	enrollment	LIVING	19	NA	19	0
TCGA-A2-A0T5-01A-21R-A085-13	155.771	203.559	1.30678		FEMALE	39	Positive	Positive	Negative	T2	T_Other	N0	Negative	M0	Negative	Stage IIB	Stage IIA	followup	LIVING	531	NA	531	0	531	Luminal A
TCGA-BH-A0HI-01A-11R-A085-13	178.037	203.679	1.14403		FEMALE	78	Positive	Positive	Negative	T1	T1	N0	Negative	M0	Negative	Stage IA	Stage I	followup	LIVING	619	NA	619	0	619	Luminal A
TCGA-BH-A1FL-01A-11R-A13P-13	127.269	205.291	1.61305		FEMALE	69	Positive	Positive	Negative	T2	T_Other	N1	Positive	M0	Negative	Stage IIB	Stage IIIA	enrollment	DECEASED	[Not Available]	1673	1673	1
TCGA-A8-A07S-01A-11R-A035-13	126.94	205.731	1.62069		FEMALE	73	Positive	Negative	Negative	T2	T_Other	N0	Negative	M0	Negative	Stage IIA	Stage IIA	enrollment	LIVING	242	NA	242	0	242	Luminal B
TCGA-AN-A0AJ-01A-11R-A010-13	137.934	207.411	1.5037		FEMALE	79	Positive	Positive	Positive	T3	T_Other	N0	Negative	M0	Negative	Stage IIB	No_Conversion	enrollment	LIVING	243	NA	243	0	243	Luminal B
TCGA-B6-A0X5-01A-21R-A108-13	242.47	207.831	0.857143		FEMALE	61	Positive	Positive	Negative	T2	T_Other	N1	Positive	M0	Negative	Stage IIB	No_Conversion	followup	DECEASED	2097	2097	2097	1	2097	Luminal B
TCGA-D8-A1JC-01A-11R-A13P-13	180.102	207.95	1.15462		FEMALE	59	Positive	Positive	Negative	T2	T_Other	N2	Positive	M0	Negative	Stage IIIA	Stage IIIA	enrollment	LIVING	178	NA	178	0
TCGA-AR-A1AP-01A-11R-A12O-13	172.381	208.274	1.20822		FEMALE	80	Positive	Positive	Negative	T1	T1	N0	Negative	M0	Negative	Stage I	Stage I	enrollment	LIVING	1215	NA	1215	0
TCGA-A2-A0T3-01A-21R-A114-13	149.941	208.48	1.39041		FEMALE	37	Positive	Positive	Negative	T1	T1	N1	Positive	M0	Negative	Stage IA	Stage IIA	followup	LIVING	569	NA	569	0
TCGA-AN-A03Y-01A-21R-A010-13	177.479	208.914	1.17712		FEMALE	66	Positive	Positive	Negative	T2	T_Other	N0	Negative	M0	Negative	Stage IIA	No_Conversion	enrollment	LIVING	10	NA	10	0	10	Luminal B
TCGA-AN-A0AS-01A-11R-A010-13	91.5624	209.455	2.28756		FEMALE	70	Positive	Negative	Negative	T2	T_Other	N2	Positive	M0	Negative	Stage IIIA	No_Conversion	enrollment	LIVING	9	NA	9	0	9	Luminal B
TCGA-A8-A09T-01A-11R-A010-13	149.112	210.027	1.40852		FEMALE	68	Positive	Positive	Negative	T1	T1	N0	Negative	M0	Negative	Stage X	Stage I	enrollment	LIVING	578	NA	578	0	578	Luminal A
TCGA-E2-A15G-01A-11R-A12C-13	191.102	210.212	1.1		FEMALE	76	Positive	Positive	Negative	T2	T_Other	N0	Negative	M0	Negative	Stage IIA	Stage IIA	enrollment	LIVING	315	NA	315	0
TCGA-D8-A1Y1-01A-21R-A14L-13	112.285	210.434	1.8741		FEMALE	80	Positive	Positive	Negative	T3	T_Other	N1	Positive	M0	Negative	Stage IIIA	Stage IIIA	enrollment	LIVING	115	NA	115	0
TCGA-A2-A0YG-01A-21R-A108-13	229.805	211.916	0.922156		FEMALE	63	Positive	Positive	Positive	T2	T_Other	N3	Positive	M0	Negative	Stage IIIC	No_Conversion	followup	LIVING	665	NA	665	0	665	Luminal B
TCGA-BH-A0W7-01A-11R-A114-13	221.603	213.265	0.962376		FEMALE	49	Positive	Positive	Negative	T1	T1	N0	Negative	M0	Negative	Stage IA	Stage I	enrollment	LIVING	558	NA	558	0
TCGA-AN-A0FF-01A-11R-A035-13	183.009	214.075	1.16975		FEMALE	32	Positive	Positive	Negative	T1	T1	N0	Negative	M0	Negative	Stage IA	No_Conversion	enrollment	LIVING	140	NA	140	0	140	Luminal B
TCGA-BH-A1EY-01A-11R-A13P-13	163.182	216.169	1.32471		FEMALE	79	Positive	Positive	Negative	T2	T_Other	N0	Negative	M0	Negative	Stage IIA	Stage IIA	enrollment	DECEASED	[Not Available]	538	538	1
TCGA-BH-A0HP-01A-12R-A085-13	173.82	216.606	1.24615		FEMALE	65	Positive	Negative	Negative	T3	T_Other	N2	Positive	M0	Negative	Stage IIIA	No_Conversion	followup	LIVING	414	NA	414	0	414	Luminal A
TCGA-AN-A0FZ-01A-11R-A035-13	123.228	216.742	1.75887		FEMALE	45	Positive	Negative	Equivocal	T2	T_Other	N2	Positive	M0	Negative	Stage IIIA	No_Conversion	enrollment	LIVING	10	NA	10	0	10	Luminal A
TCGA-E2-A106-01A-11R-A10I-13	207.886	216.774	1.04275		FEMALE	34	Positive	Positive	Negative	T1	T1	N1	Positive	M0	Negative	Stage IB	No_Conversion	followup	LIVING	1807	NA	1807	0	1807	Luminal A
TCGA-D8-A1XF-01A-11R-A14C-13	194.574	217.859	1.11968		FEMALE	45	Positive	Positive	Negative	T2	T_Other	N0	Negative	M0	Negative	Stage IIA	Stage IIA	enrollment	LIVING	197	NA	197	0
TCGA-E2-A14T-01A-11R-A114-13	180.187	220.205	1.22209		FEMALE	52	Positive	Positive	Negative	T2	T_Other	N0	Negative	M0	Negative	Stage IIA	Stage IIA	enrollment	LIVING	890	NA	890	0
TCGA-A8-A06O-01A-11R-A010-13	177.677	220.75	1.24242		FEMALE	60	Positive	Positive	Negative	T1	T1	N0	Negative	M0	Negative	Stage I	Stage I	enrollment	LIVING	396	NA	396	0	396	Luminal B
TCGA-A2-A04Y-01A-21R-A035-13	259.961	221.089	0.850467		FEMALE	53	Positive	Positive	Negative	T2	T_Other	N1	Positive	M0	Negative	Stage IIB	No_Conversion	followup	LIVING	1099	NA	1099	0	1099	Luminal A
TCGA-A2-A0EO-01A-11R-A035-13	177.833	222.291	1.25		FEMALE	54	Positive	Positive	Negative	T1	T1	N0	Negative	M0	Negative	Stage IA	Stage I	followup	LIVING	2441	NA	2441	0	2441	Luminal A
TCGA-AO-A0JG-01A-31R-A085-13	196.869	223.337	1.13445		FEMALE	49	Positive	Positive	Negative	T2	T_Other	N2	Positive	M0	Negative	Stage IIIA	No_Conversion	followup	LIVING	449	NA	449	0	449	Luminal A
TCGA-E2-A1IO-01A-11R-A143-13	171.829	223.851	1.30275		FEMALE	37	Positive	Positive	Negative	T1	T1	N0	Negative	M0	Negative	Stage I	Stage I	enrollment	LIVING	448	NA	448	0
TCGA-A8-A09Q-01A-11R-A010-13	189.913	224.301	1.18107		FEMALE	83	Positive	Positive	Negative	T4	T_Other	N2	Positive	M0	Negative	Stage IIIB	Stage IIIB	enrollment	LIVING	761	NA	761	0	761	Luminal B
TCGA-E2-A14V-01A-11R-A12C-13	195.935	224.386	1.14521		FEMALE	53	Positive	Positive	Positive	T2	T_Other	N1	Positive	M0	Negative	Stage IIB	Stage IIB	enrollment	LIVING	748	NA	748	0
TCGA-AQ-A0Y5-01A-11R-A14L-13	127.814	224.837	1.75909		FEMALE	70	Positive	Positive	Positive	T2	T_Other	N2	Positive	M0	Negative	Stage IIIA	Stage IIIA	followup	DECEASED	[Not Available]	161	161	1
TCGA-E2-A14O-01A-31R-A114-13	158.749	225.247	1.41889		FEMALE	76	Positive	Positive	Negative	T3	T_Other	N1	Positive	M0	Negative	Stage IIIA	Stage IIIA	enrollment	LIVING	1172	NA	1172	0
TCGA-C8-A12W-01A-11R-A114-13	216.717	225.435	1.04023		FEMALE	49	Positive	Positive	Negative	T4	T_Other	N1	Positive	M0	Negative	Stage IIIB	Stage IIIB	enrollment	LIVING	0	NA	0	0
TCGA-A2-A0EN-01A-13R-A085-13	229.52	225.922	0.984326		FEMALE	70	Positive	Positive	Negative	T2	T_Other	N0	Negative	M0	Negative	Stage IIA	Stage IIA	followup	LIVING	2717	NA	2717	0	2717	Luminal A
TCGA-A2-A0YH-01A-11R-A108-13	397.867	226.323	0.568841		FEMALE	53	Positive	Positive	Negative	T2	T_Other	N2	Positive	M0	Negative	Stage IIIA	No_Conversion	followup	LIVING	658	NA	658	0	658	Luminal B
TCGA-C8-A1HG-01A-11R-A136-13	233.344	226.393	0.970213		FEMALE	50	Positive	Positive	Negative	T2	T_Other	N0	Negative	M0	Negative	Stage IIA	Stage IIA	enrollment	LIVING	0	NA	0	0
TCGA-BH-A0BR-01A-21R-A114-13	153.535	226.558	1.47561		FEMALE	59	Positive	Positive	Negative	T1	T1	N0	Negative	M0	Negative	Stage I	Stage I	enrollment	LIVING	1632	NA	1632	0
TCGA-A8-A09C-01A-11R-A010-13	134.204	227.062	1.69192		FEMALE	69	Positive	Positive	Negative	T2	T_Other	N0	Negative	M0	Negative	Stage X	Stage IIA	enrollment	LIVING	31	NA	31	0	31	Luminal B
TCGA-A7-A26E-01A-11R-A168-13	179.04	227.195	1.26896		FEMALE	71	Positive	Positive	Negative	T3	T_Other	N1	Positive	M0	Negative	Stage IIIA	Stage IIIA	followup	LIVING	421	NA	421	0
TCGA-D8-A1XS-01A-11R-A14L-13	158.763	228.032	1.4363		MALE	48	Positive	Positive	Positive	T2	T_Other	N3	Positive	M0	Negative	Stage IIIC	Stage IIIC	enrollment	LIVING	18	NA	18	0
TCGA-B6-A0IN-01A-11R-A035-13	190.121	229.657	1.20796		FEMALE	45	Positive	Negative	Not Available	T1	T1	N0	Negative	NA	NA	[Not Available]	No_Conversion	followup	DECEASED	2573	2573	2573	1	2573	Luminal A
TCGA-B6-A0I5-01A-11R-A035-13	206.015	229.947	1.11617		FEMALE	49	Positive	Positive	Negative	T2	T_Other	N1	Positive	M0	Negative	Stage IIB	No_Conversion	followup	LIVING	4549	NA	4549	0	4549	Luminal A
TCGA-A2-A1G0-01A-11R-A13P-13	196.019	230.54	1.17611		FEMALE	49	Positive	Positive	Negative	T2	T_Other	N1	Positive	M0	Negative	Stage IIB	Stage IIB	enrollment	LIVING	380	NA	380	0
TCGA-AO-A03L-01A-41R-A057-13	205.736	232.226	1.12876		FEMALE	34	Positive	Positive	Negative	T3	T_Other	N2	Positive	M0	Negative	Stage IIIA	No_Conversion	followup	LIVING	2442	NA	2442	0	2442	HER2-enriched
TCGA-C8-A12X-01A-11R-A114-13	187.458	232.285	1.23913		FEMALE	62	Positive	Positive	Negative	T2	T_Other	N1	Positive	M0	Negative	Stage IIB	Stage IIB	enrollment	LIVING	0	NA	0	0
TCGA-E2-A14Z-01A-11R-A114-13	222.186	233.014	1.04873		FEMALE	64	Positive	Positive	Negative	T1	T1	N0	Negative	M0	Negative	Stage I	Stage I	enrollment	LIVING	518	NA	518	0
TCGA-AO-A1KQ-01A-11R-A13P-13	271.42	233.201	0.859189		MALE	84	Positive	Positive	Negative	T4	T_Other	N1	Positive	M0	Negative	Stage IIIB	Stage IIIB	followup	LIVING	1519	NA	1519	0
TCGA-E2-A14W-01A-11R-A12C-13	167.788	233.391	1.39099		FEMALE	78	Positive	Positive	Positive	T2	T_Other	N0	Negative	M0	Negative	Stage IIA	Stage IIA	enrollment	LIVING	833	NA	833	0
TCGA-AO-A03M-01B-11R-A10I-13	245.64	235.871	0.960227		FEMALE	29	Positive	Positive	Negative	T1	T1	N0	Negative	M0	Negative	Stage IA	Stage I	followup	LIVING	1455	NA	1455	0	1455	Luminal A
TCGA-A8-A06Q-01A-11R-A035-13	123.913	235.875	1.90355		FEMALE	63	Positive	Positive	Negative	T3	T_Other	N2	Positive	M0	Negative	Stage IIIA	No_Conversion	enrollment	LIVING	31	NA	31	0	31	Luminal B
TCGA-E2-A1L8-01A-11R-A13P-13	193.929	236.097	1.21744		FEMALE	52	Positive	Positive	Negative	T2	T_Other	N1	Positive	M0	Negative	Stage IIA	Stage IIB	enrollment	LIVING	1015	NA	1015	0
TCGA-EW-A1J2-01A-21R-A13P-13	161.2	237.104	1.47087		FEMALE	50	Positive	Positive	Negative	T1	T1	N1	Positive	M0	Negative	Stage IIB	Stage IIA	enrollment	LIVING	139	NA	139	0
TCGA-A8-A083-01A-21R-A010-13	124.222	237.27	1.91005		FEMALE	67	Positive	Positive	Negative	T3	T_Other	N0	Negative	M0	Negative	Stage IIB	Stage IIB	enrollment	LIVING	0	NA	0	0	0	Luminal A
TCGA-BH-A0W4-01A-11R-A108-13	232.908	237.303	1.01887		FEMALE	46	Positive	Positive	Negative	T2	T_Other	N0	Negative	M0	Negative	Stage IIA	Stage IIA	enrollment	LIVING	175	NA	175	0	175	Luminal A
TCGA-EW-A1P3-01A-11R-A143-13	163.628	237.572	1.4519		FEMALE	48	Positive	Positive	Negative	T2	T_Other	N0	Negative	M0	Negative	Stage IIA	Stage IIA	enrollment	LIVING	987	NA	987	0
TCGA-A8-A081-01A-11R-A010-13	189.226	237.907	1.25726		FEMALE	80	Positive	Positive	Negative	T2	T_Other	N0	Negative	M0	Negative	Stage IIA	Stage IIA	enrollment	LIVING	0	NA	0	0	0	HER2-enriched
TCGA-E2-A1IU-01A-11R-A14C-13	232.327	237.91	1.02403		FEMALE	60	Positive	Positive	Negative	T1	T1	N0	Negative	M0	Negative	Stage IA	Stage I	enrollment	LIVING	127	NA	127	0
TCGA-A2-A0SU-01A-11R-A085-13	205.637	238.064	1.15769		FEMALE	66	Positive	Positive	Negative	T2	T_Other	N0	Negative	M0	Negative	Stage IIA	Stage IIA	followup	LIVING	1661	NA	1661	0	1661	Luminal A
TCGA-AR-A0TT-01A-31R-A085-13	332.224	239.366	0.720497		FEMALE	53	Positive	Negative	Negative	T2	T_Other	N2	Positive	M0	Negative	Stage III	No_Conversion	enrollment	LIVING	1679	NA	1679	0	1679	Luminal B
TCGA-A2-A0CZ-01A-11R-A035-13	174.237	239.62	1.37525		FEMALE	46	Positive	Positive	Negative	T2	T_Other	N0	Negative	M0	Negative	Stage IIA	Stage IIA	followup	LIVING	1615	NA	1615	0	1615	Luminal A
TCGA-BH-A0HX-01A-21R-A057-13	163.155	239.957	1.47073		FEMALE	54	Positive	Positive	Negative	T2	T_Other	N1	Positive	M0	Negative	Stage IIB	No_Conversion	followup	LIVING	829	NA	829	0	829	Luminal A
TCGA-B6-A0RM-01A-11R-A085-13	165.159	240.671	1.45721		FEMALE	57	Positive	Positive	Negative	TX		N0	Negative	NA	NA	[Not Available]	No_Conversion	followup	DECEASED	2373	2373	2373	1	2373	Luminal A
TCGA-A2-A0ER-01A-21R-A035-13	217.599	240.913	1.10714		FEMALE	63	Positive	Positive	Negative	T1	T1	N1	Positive	M0	Negative	Stage IB	No_Conversion	followup	LIVING	2262	NA	2262	0	2262	Luminal B
TCGA-A1-A0SD-01A-11R-A114-13	202.88	241.085	1.18831		FEMALE	59	Positive	Positive	Negative	T2	T_Other	N0	Negative	M0	Negative	Stage IIA	Stage IIA	enrollment	LIVING	437	NA	437	0
TCGA-A8-A096-01A-11R-A038-13	145.477	241.612	1.66082		FEMALE	73	Positive	Positive	Negative	T2	T_Other	N0	Negative	M0	Negative	Stage IIA	Stage IIA	enrollment	LIVING	0	NA	0	0	0	Luminal B
TCGA-AR-A24R-01A-11R-A168-13	193.422	243.072	1.25669		FEMALE	45	Positive	Positive	Negative	T1	T1	N2	Positive	M0	Negative	Stage III	Stage IIIA	enrollment	LIVING	1745	NA	1745	0
TCGA-E2-A155-01A-11R-A12C-13	217.098	244.799	1.1276		FEMALE	58	Positive	Negative	Negative	T2	T_Other	N1	Positive	M0	Negative	Stage IIB	Stage IIB	enrollment	LIVING	553	NA	553	0
TCGA-E2-A1IN-01A-11R-A13P-13	169.002	245.078	1.45015		FEMALE	60	Positive	Positive	Negative	T1	T1	N0	Negative	M0	Negative	Stage I	Stage I	enrollment	LIVING	392	NA	392	0
TCGA-D8-A141-01A-11R-A114-13	214.563	245.087	1.14226		FEMALE	40	Positive	Positive	Negative	T1	T1	N1	Positive	M0	Negative	Stage X	Stage IIA	enrollment	LIVING	113	NA	113	0
TCGA-AR-A1AW-01A-21R-A12O-13	440.462	245.144	0.556561		FEMALE	65	Positive	Positive	Negative	T2	T_Other	N0	Negative	M0	Negative	Stage II	Stage IIA	enrollment	LIVING	1072	NA	1072	0
TCGA-AN-A0AK-01A-21R-A010-13	170.594	247.034	1.44809		FEMALE	76	Positive	Negative	Negative	T2	T_Other	N0	Negative	M0	Negative	Stage IIA	No_Conversion	enrollment	LIVING	223	NA	223	0	223	Luminal B
TCGA-B6-A0WV-01A-11R-A108-13	247.053	247.053	1		FEMALE	67	Positive	Positive	Negative	T2	T_Other	N1	Positive	M0	Negative	Stage IIB	No_Conversion	followup	DECEASED	2422	2422	2422	1	2422	Luminal B
TCGA-AO-A1KS-01A-11R-A13P-13	182.121	248.346	1.36364		FEMALE	69	Positive	Positive	Negative	T2	T_Other	N0	Negative	M0	Negative	Stage IIA	Stage IIA	followup	LIVING	16	NA	16	0
TCGA-B6-A0RO-01A-22R-A085-13	186.124	248.777	1.33662		FEMALE	71	Positive	Positive	Negative	T4	T_Other	N1	Positive	M0	Negative	Stage IIIB	No_Conversion	followup	LIVING	4928	NA	4928	0	4928	Luminal A
TCGA-C8-A132-01A-31R-A114-13	242.34	250.435	1.0334		FEMALE	56	Positive	Positive	Positive	T2	T_Other	N1	Positive	M0	Negative	Stage II	Stage IIB	enrollment	LIVING	0	NA	0	0
TCGA-A2-A0T6-01A-11R-A085-13	200.13	250.821	1.25329		FEMALE	50	Positive	Positive	Negative	T3	T_Other	N0	Negative	M0	Negative	Stage IIB	Stage IIB	followup	LIVING	575	NA	575	0	575	Luminal A
TCGA-D8-A1JP-01A-11R-A13P-13	170.082	251.873	1.48089		FEMALE	73	Positive	Positive	Negative	T1	T1	N0	Negative	M0	Negative	Stage IA	Stage I	enrollment	LIVING	167	NA	167	0
TCGA-A1-A0SG-01A-11R-A143-13	207.35	252.59	1.21818		FEMALE	61	Positive	Positive	Negative	T2	T_Other	N1	Positive	M0	Negative	Stage IIB	Stage IIB	enrollment	LIVING	433	NA	433	0
TCGA-E2-A15D-01A-11R-A114-13	193.896	253.392	1.30685		FEMALE	47	Positive	Positive	Negative	T2	T_Other	N0	Negative	M0	Negative	Stage IIA	Stage IIA	enrollment	LIVING	315	NA	315	0
TCGA-E2-A10B-01A-11R-A10I-13	218.233	253.73	1.16266		FEMALE	67	Positive	Positive	Negative	T2	T_Other	N1	Positive	M0	Negative	Stage IIB	No_Conversion	followup	LIVING	1141	NA	1141	0	1141	Luminal A
TCGA-AR-A1AT-01A-11R-A12O-13	281.044	254.171	0.904382		FEMALE	62	Positive	Positive	Positive	T2	T_Other	N0	Negative	M0	Negative	Stage II	Stage IIA	enrollment	DECEASED	[Not Available]	1272	1272	1
TCGA-A2-A0EM-01A-11R-A035-13	191.638	254.609	1.3286		FEMALE	73	Positive	Positive	Negative	T1	T1	N0	Negative	M0	Negative	Stage IA	Stage I	followup	LIVING	3093	NA	3093	0	3093	Luminal A
TCGA-AO-A1KT-01A-11R-A13P-13	151.782	254.982	1.67992		FEMALE	78	Positive	Positive	Negative	T1	T1	N1	Positive	M0	Negative	Stage IIA	Stage IIA	followup	LIVING	541	NA	541	0
TCGA-A2-A25B-01A-11R-A168-13	168.978	256.915	1.52041		FEMALE	39	Positive	Positive	Negative	T2	T_Other	N1	Positive	M0	Negative	Stage IIB	Stage IIB	enrollment	LIVING	258	NA	258	0
TCGA-A2-A04N-01A-11R-A114-13	179.686	257.178	1.43126		FEMALE	66	Positive	Positive	Negative	T1	T1	N0	Negative	M0	Negative	Stage IA	Stage I	followup	LIVING	3188	NA	3188	0
TCGA-BH-A0EI-01A-11R-A114-13	168.466	257.206	1.52675		FEMALE	51	Positive	Positive	Negative	T1	T1	N1	Positive	M0	Negative	Stage IIA	Stage IIA	enrollment	LIVING	743	NA	743	0
TCGA-AN-A0XO-01A-11R-A108-13	207.524	257.213	1.23944		FEMALE	59	Positive	Negative	Negative	T2	T_Other	N2	Positive	M0	Negative	Stage IIIA	Stage IIIA	enrollment	LIVING	375	NA	375	0	375	Luminal A
TCGA-A2-A0CV-01A-31R-A114-13	183.182	257.355	1.40491		FEMALE	41	Positive	Positive	Negative	T2	T_Other	N1	Positive	M0	Negative	Stage IIB	No_Conversion	followup	LIVING	1929	NA	1929	0
TCGA-BH-A0BQ-01A-21R-A114-13	176.054	258.022	1.46559		FEMALE	39	Positive	Positive	Negative	T1	T1	N0	Negative	M0	Negative	Stage I	Stage I	enrollment	LIVING	826	NA	826	0
TCGA-BH-A0BP-01A-11R-A114-13	165.424	258.142	1.56048		FEMALE	76	Positive	Positive	Negative	T1	T1	N0	Negative	M0	Negative	Stage I	Stage I	enrollment	LIVING	1481	NA	1481	0
TCGA-A8-A094-01A-11R-A038-13	146.283	259.204	1.77193		FEMALE	75	Positive	Negative	Negative	T2	T_Other	N0	Negative	M0	Negative	Stage IIA	Stage IIA	enrollment	LIVING	0	NA	0	0	0	HER2-enriched
TCGA-D8-A145-01A-11R-A114-13	227.447	261.143	1.14815		FEMALE	80	Positive	Positive	Negative	T1	T1	N1	Positive	M0	Negative	Stage IIA	Stage IIA	followup	LIVING	410	NA	410	0
TCGA-B6-A0WY-01A-11R-A108-13	301.093	262.35	0.871324		FEMALE	40	Positive	Negative	Negative	T3	T_Other	N1	Positive	M0	Negative	Stage IIIA	No_Conversion	followup	DECEASED	3410	3460	3460	1	3460	Luminal A
TCGA-AO-A0JC-01A-11R-A057-13	796.838	262.48	0.329402		FEMALE	64	Positive	Positive	Negative	T2	T_Other	N0	Negative	M0	Negative	Stage IIA	Stage IIA	followup	LIVING	1547	NA	1547	0	1547	Luminal B
TCGA-A8-A07W-01A-11R-A010-13	106.585	262.968	2.46721		FEMALE	76	Positive	Positive	Negative	T2	T_Other	N0	Negative	M1	Positive	Stage IV	Stage IV	enrollment	LIVING	304	NA	304	0	304	Luminal B
TCGA-A2-A0YI-01A-31R-A10I-13	283.875	263.866	0.929515		FEMALE	62	Positive	Positive	Negative	T1	T1	N0	Negative	M0	Negative	Stage IA	Stage I	followup	LIVING	441	NA	441	0	441	Luminal A
TCGA-AO-A0JF-01A-11R-A057-13	214.534	264.01	1.23062		FEMALE	68	Positive	Positive	Negative	T1	T1	N1	Positive	M0	Negative	Stage IIA	No_Conversion	followup	LIVING	354	NA	354	0	354	Luminal A
TCGA-A8-A091-01A-11R-A010-13	204.015	265.028	1.29907		FEMALE	61	Positive	Negative	Negative	T2	T_Other	N0	Negative	M0	Negative	Stage IIA	Stage IIA	enrollment	LIVING	580	NA	580	0	580	Luminal A
TCGA-C8-A12U-01A-11R-A114-13	229.471	265.366	1.15642		FEMALE	46	Positive	Positive	Negative	T2	T_Other	N1	Positive	M0	Negative	Stage IB	Stage IIB	enrollment	LIVING	0	NA	0	0
TCGA-E2-A152-01A-11R-A12C-13	202.368	265.587	1.3124		FEMALE	56	Positive	Negative	Positive	T1	T1	N0	Negative	M0	Negative	Stage I	Stage I	enrollment	LIVING	588	NA	588	0
TCGA-AN-A041-01A-11R-A035-13	135.766	265.787	1.95769		FEMALE	29	Positive	Negative	Equivocal	T2	T_Other	N1	Positive	M0	Negative	Stage IIB	Stage IIB	enrollment	LIVING	7	NA	7	0	7	Luminal B
TCGA-BH-A18I-01A-11R-A12C-13	267.823	266.537	0.995198		FEMALE	53	Positive	Positive	Negative	T1	T1	N1	Positive	M0	Negative	Stage IIA	Stage IIA	enrollment	LIVING	220	NA	220	0
TCGA-AC-A23C-01A-12R-A168-13	255.121	267.799	1.04969		FEMALE	62	Positive	Positive	Positive	T2	T_Other	N1	Positive	M0	Negative	[Not Available]	Stage IIB	enrollment	LIVING	29	NA	29	0
TCGA-A2-A0YF-01A-21R-A108-13	343.161	268.046	0.781109		FEMALE	67	Positive	Negative	Negative	T1	T1	N0	Negative	M0	Negative	Stage IA	Stage I	followup	LIVING	469	NA	469	0	469	Luminal A
TCGA-D8-A1JE-01A-11R-A13P-13	185.917	269.711	1.4507		FEMALE	62	Positive	Positive	Negative	T1	T1	N1	Positive	M0	Negative	Stage IIA	Stage IIA	enrollment	LIVING	57	NA	57	0
TCGA-BH-A1EX-01A-11R-A13P-13	178.956	269.951	1.50847		FEMALE	67	Positive	Positive	Negative	T2	T_Other	N1	Positive	M0	Negative	Stage IIB	Stage IIB	enrollment	DECEASED	[Not Available]	1508	1508	1
TCGA-AR-A0U2-01A-11R-A108-13	371.815	271.018	0.728905		FEMALE	47	Positive	Positive	Negative	T2	T_Other	N2	Positive	M0	Negative	Stage III	No_Conversion	enrollment	DECEASED	1608	2551	2551	1	2551	Luminal B
TCGA-E2-A1BD-01A-11R-A12O-13	180.444	271.336	1.50371		FEMALE	53	Positive	Positive	Negative	T2	T_Other	N0	Negative	M0	Negative	Stage IIA	Stage IIA	enrollment	LIVING	317	NA	317	0
TCGA-E2-A109-01A-11R-A10I-13	313.046	271.417	0.867021		FEMALE	64	Positive	Negative	Negative	T2	T_Other	N0	Negative	M0	Negative	Stage IIA	Stage IIA	followup	LIVING	1417	NA	1417	0	1417	Luminal B
TCGA-D8-A1Y0-01A-11R-A14L-13	188.779	271.998	1.44083		FEMALE	65	Positive	Positive	Negative	T1	T1	N2	Positive	M0	Negative	Stage IIIA	Stage IIIA	enrollment	LIVING	166	NA	166	0
TCGA-A8-A097-01A-11R-A035-13	209.834	273.313	1.30252		FEMALE	65	Positive	Positive	Positive	T2	T_Other	N1	Positive	M0	Negative	Stage IIB	Stage IIB	enrollment	LIVING	365	NA	365	0	365	Luminal B
TCGA-AN-A0XT-01A-11R-A108-13	310.928	274.829	0.883899		FEMALE	54	Positive	Negative	Negative	T2	T_Other	N2	Positive	M0	Negative	Stage IIIA	Stage IIIA	enrollment	LIVING	10	NA	10	0	10	Luminal A
TCGA-A2-A0T7-01A-21R-A085-13	214.103	275.103	1.28491		FEMALE	51	Positive	Positive	Negative	T2	T_Other	N0	Negative	M0	Negative	Stage IIA	Stage IIA	followup	LIVING	631	NA	631	0	631	Luminal A
TCGA-E2-A1L6-01A-11R-A13P-13	234.524	275.364	1.17414		FEMALE	44	Positive	Positive	Negative	T1	T1	N1	Positive	M0	Negative	Stage IIA	Stage IIA	enrollment	LIVING	1312	NA	1312	0
TCGA-E2-A1IK-01A-11R-A143-13	254.675	275.454	1.08159		FEMALE	71	Positive	Positive	Negative	T1	T1	N1	Positive	M0	Negative	Stage IIA	Stage IIA	enrollment	LIVING	518	NA	518	0
TCGA-A8-A07L-01A-11R-A010-13	201.8	275.698	1.3662		FEMALE	58	Positive	Positive	Negative	T3	T_Other	N1	Positive	M0	Negative	Stage IIIA	Stage IIIA	enrollment	LIVING	517	NA	517	0	517	Luminal B
TCGA-E2-A14S-01A-11R-A12C-13	304.379	276.125	0.907173		FEMALE	65	Positive	Positive	Negative	T1	T1	N0	Negative	M0	Negative	Stage I	Stage I	enrollment	LIVING	834	NA	834	0
TCGA-E2-A15C-01A-31R-A12C-13	221.48	276.849	1.25		FEMALE	61	Positive	Positive	Negative	T1	T1	N0	Negative	M0	Negative	Stage I	Stage I	enrollment	LIVING	496	NA	496	0
TCGA-A8-A079-01A-21R-A010-13	200.914	277.626	1.38182		FEMALE	69	Positive	Positive	Negative	T4	T_Other	N3	Positive	M0	Negative	Stage IIIB	Stage IIIC	enrollment	LIVING	274	NA	274	0	274	Luminal B
TCGA-AR-A1AK-01A-21R-A12O-13	334.079	277.723	0.831308		FEMALE	70	Positive	Positive	Negative	T1	T1	N0	Negative	M0	Negative	Stage I	Stage I	enrollment	LIVING	1558	NA	1558	0
TCGA-EW-A1IX-01A-12R-A143-13	216.364	278.272	1.28613		FEMALE	48	Positive	Positive	Negative	T1	T1	N1	Positive	M0	Negative	Stage IIA	Stage IIA	enrollment	LIVING	1082	NA	1082	0
TCGA-AN-A046-01A-21R-A035-13	158.805	278.302	1.75248		FEMALE	68	Positive	Positive	Negative	T2	T_Other	N0	Negative	M0	Negative	Stage IIA	No_Conversion	enrollment	LIVING	10	NA	10	0	10	Luminal A
TCGA-AR-A0TQ-01A-11R-A085-13	314.948	279.813	0.888441		FEMALE	27	Positive	Negative	Positive	T3	T_Other	N1	Positive	M0	Negative	Stage III	No_Conversion	enrollment	LIVING	1500	NA	1500	0	1500	Luminal B
TCGA-A2-A0YC-01A-11R-A108-13	353.453	280.043	0.792308		FEMALE	59	Positive	Positive	Negative	T2	T_Other	N1	Positive	M0	Negative	Stage IIB	No_Conversion	followup	LIVING	989	NA	989	0	989	Luminal A
TCGA-C8-A27A-01A-11R-A168-13	255.171	281.1	1.10161		FEMALE	48	Positive	Positive	Negative	T2	T_Other	N1	Positive	M0	Negative	Stage IIB	Stage IIB	enrollment	LIVING	371	NA	371	0
TCGA-E9-A1NG-01A-21R-A14L-13	138.337	281.54	2.03518		FEMALE	62	Positive	Positive	Negative	T2	T_Other	N0	Negative	M0	Negative	Stage IIA	Stage IIA	enrollment	LIVING	0	NA	0	0
TCGA-A2-A1G4-01A-11R-A13P-13	209.008	283.344	1.35566		FEMALE	71	Positive	Positive	Negative	T3	T_Other	N1	Positive	M0	Negative	Stage IIIA	Stage IIIA	enrollment	LIVING	372	NA	372	0
TCGA-AO-A03N-01B-11R-A10I-13	170.428	283.402	1.66288		FEMALE	59	Positive	Positive	Negative	T2	T_Other	N1	Positive	M0	Negative	Stage IIB	No_Conversion	followup	LIVING	1645	NA	1645	0	1645	HER2-enriched
TCGA-AO-A126-01A-11R-A10I-13	193.474	284.176	1.46881		FEMALE	39	Positive	Positive	Negative	T2	T_Other	N0	Negative	M0	Negative	Stage IIA	Stage IIA	followup	LIVING	2850	NA	2850	0	2850	Luminal A
TCGA-AR-A24S-01A-11R-A168-13	242.926	285.263	1.17428		FEMALE	61	Positive	Positive	Negative	T1	T1	N0	Negative	M0	Negative	Stage I	Stage I	enrollment	LIVING	1888	NA	1888	0
TCGA-AQ-A04H-01B-11R-A10I-13	220.036	285.409	1.2971		FEMALE	61	Positive	Positive	Positive	T2	T_Other	N2	Positive	NA	NA	Stage IIIA	No_Conversion	followup	LIVING	439	NA	439	0	439	Luminal B
TCGA-BH-A0C1-01B-11R-A12C-13	247.792	285.713	1.15303		FEMALE	61	Positive	Positive	Negative	T3	T_Other	N2	Positive	M0	Negative	Stage IIIA	Stage IIIA	enrollment	LIVING	1338	NA	1338	0
TCGA-E2-A15F-01A-11R-A114-13	302.934	286.246	0.94491		FEMALE	64	Positive	Positive	Negative	T2	T_Other	N0	Negative	M0	Negative	Stage I	Stage IIA	enrollment	LIVING	468	NA	468	0
TCGA-A8-A06P-01A-11R-A010-13	138.92	287.134	2.0669		FEMALE	63	Positive	Positive	Negative	T1	T1	N2	Positive	M0	Negative	Stage IIIA	Stage IIIA	enrollment	LIVING	396	NA	396	0	396	Luminal A
TCGA-AN-A03X-01A-21R-A010-13	200.039	287.521	1.43733		FEMALE	74	Positive	Positive	Negative	T2	T_Other	N0	Negative	M0	Negative	Stage IIA	No_Conversion	enrollment	LIVING	10	NA	10	0	10	Luminal A
TCGA-EW-A1PD-01A-11R-A143-13	187.77	289.861	1.5437		MALE	61	Positive	Positive	Positive	T1	T1	N1	Positive	M0	Negative	Stage IIA	Stage IIA	enrollment	LIVING	174	NA	174	0
TCGA-A2-A0CL-01A-11R-A114-13	557.952	290.19	0.520098		FEMALE	37	Positive	Positive	Negative	T3	T_Other	N2	Positive	M0	Negative	Stage IIIA	No_Conversion	followup	LIVING	1963	NA	1963	0
TCGA-AR-A1AN-01A-11R-A12O-13	164.953	290.903	1.76355		FEMALE	46	Positive	Positive	Negative	T2	T_Other	N0	Negative	M0	Negative	Stage II	Stage IIA	enrollment	LIVING	1329	NA	1329	0
TCGA-E2-A1IH-01A-11R-A13P-13	199.908	291.288	1.45711		FEMALE	80	Positive	Positive	Negative	T1	T1	N0	Negative	M0	Negative	Stage I	Stage I	enrollment	LIVING	658	NA	658	0
TCGA-BH-A0BF-01A-21R-A12O-13	321.797	291.542	0.905983		FEMALE	56	Positive	Positive	Negative	T2	T_Other	N1	Positive	M0	Negative	Stage IIB	Stage IIB	enrollment	LIVING	781	NA	781	0
TCGA-A8-A09B-01A-11R-A010-13	191.613	291.667	1.52217		FEMALE	58	Positive	Positive	Negative	T4	T_Other	N1	Positive	M0	Negative	Stage IIIB	Stage IIIB	enrollment	LIVING	365	NA	365	0	365	Luminal A
TCGA-AN-A0FK-01A-11R-A035-13	213.926	292.321	1.36646		FEMALE	88	Positive	Positive	Negative	T4	T_Other	N0	Negative	M0	Negative	Stage IIIB	No_Conversion	enrollment	LIVING	212	NA	212	0	212	Luminal B
TCGA-AR-A252-01A-11R-A168-13	306.936	292.443	0.952782		FEMALE	50	Positive	Positive	Negative	T1	T1	N0	Negative	M0	Negative	Stage I	Stage I	enrollment	LIVING	1236	NA	1236	0
TCGA-A2-A0EX-01A-21R-A035-13	209.863	292.473	1.39364		FEMALE	46	Positive	Positive	Negative	T3	T_Other	N0	Negative	M0	Negative	Stage IIB	Stage IIB	enrollment	LIVING	549	NA	549	0	549	Luminal A
TCGA-AO-A1KO-01A-31R-A13P-13	204.892	292.703	1.42857		FEMALE	46	Positive	Positive	Negative	T3	T_Other	N0	Negative	M0	Negative	Stage IIB	Stage IIB	followup	LIVING	448	NA	448	0
TCGA-A2-A0EV-01A-11R-A035-13	247.963	293.364	1.1831		FEMALE	80	Positive	Positive	Negative	T1	T1	N0	Negative	M0	Negative	Stage IA	Stage I	followup	LIVING	968	NA	968	0	968	Luminal A
TCGA-BH-A0B0-01A-21R-A114-13	238.623	294.302	1.23333		FEMALE	56	Positive	Positive	Negative	T1	T1	N0	Negative	M0	Negative	Stage I	Stage I	enrollment	LIVING	1427	NA	1427	0
TCGA-BH-A201-01A-11R-A14L-13	220.02	296.067	1.34564		FEMALE	64	Positive	Positive	NA	NA	NA	NA	NA	NA	NA	NA	NA	enrollment	LIVING	209	NA	209	0
TCGA-A2-A1FV-01A-11R-A13P-13	198.495	296.433	1.4934		FEMALE	74	Positive	Positive	Negative	T3	T_Other	N0	Negative	M0	Negative	Stage IIB	Stage IIB	enrollment	LIVING	460	NA	460	0
TCGA-A2-A0T4-01A-31R-A085-13	223.627	296.617	1.32639		FEMALE	62	Positive	Positive	Negative	T2	T_Other	N0	Negative	M0	Negative	Stage IIA	Stage IIA	followup	LIVING	624	NA	624	0	624	Luminal B
TCGA-A1-A0SJ-01A-11R-A085-13	216.994	298.606	1.37611		FEMALE	39	Positive	Positive	Negative	T3	T_Other	N1	Positive	M0	Negative	Stage IIIA	Stage IIIA	enrollment	LIVING	426	NA	426	0	426	Luminal A
TCGA-EW-A1PF-01A-11R-A143-13	174.421	299.072	1.71465		FEMALE	50	Positive	Positive	Negative	T1	T1	N0	Negative	M0	Negative	Stage IA	Stage I	enrollment	LIVING	139	NA	139	0
TCGA-BH-A0W5-01A-11R-A108-13	476.453	299.402	0.628399		FEMALE	77	Positive	Positive	Negative	T1	T1	N1	Positive	M0	Negative	Stage IIA	No_Conversion	enrollment	LIVING	543	NA	543	0	543	Luminal A
TCGA-D8-A1XZ-01A-11R-A14L-13	221.367	299.817	1.35439		FEMALE	81	Positive	Negative	Negative	T1	T1	N2	Positive	M0	Negative	Stage IIIA	Stage IIIA	enrollment	LIVING	120	NA	120	0
TCGA-B6-A0IH-01A-11R-A114-13	209.807	301.143	1.43533		FEMALE	81	Positive	Positive	Negative	T3	T_Other	N1	Positive	M0	Negative	Stage IIIA	Stage IIIA	followup	DECEASED	[Not Available]	3418	3418	1
TCGA-D8-A1X7-01A-11R-A14L-13	198.517	302.855	1.52559		FEMALE	40	Positive	Positive	Negative	T2	T_Other	N0	Negative	M0	Negative	Stage IIA	Stage IIA	enrollment	LIVING	85	NA	85	0
TCGA-E2-A14Q-01A-11R-A12C-13	307.825	302.919	0.984064		FEMALE	50	Positive	Positive	Negative	T2	T_Other	N1	Positive	M0	Negative	Stage IIA	Stage IIB	enrollment	LIVING	974	NA	974	0
TCGA-E9-A1NE-01A-21R-A14L-13	310.505	303.895	0.978712		FEMALE	28	Positive	Positive	Negative	T2	T_Other	N1	Positive	M0	Negative	Stage IIB	Stage IIB	enrollment	LIVING	0	NA	0	0
TCGA-AR-A1AU-01A-11R-A12O-13	232.603	304.622	1.30962		FEMALE	39	Positive	Positive	Negative	T2	T_Other	N2	Positive	M0	Negative	Stage III	Stage IIIA	enrollment	LIVING	1409	NA	1409	0
TCGA-A8-A095-01A-11R-A010-13	190.562	305.257	1.60187		FEMALE	45	Positive	Positive	Negative	T1	T1	N0	Negative	M0	Negative	Stage I	Stage I	enrollment	LIVING	1276	NA	1276	0	1276	Luminal B
TCGA-D8-A1JU-01A-11R-A13P-13	217.022	305.71	1.40866		FEMALE	51	Positive	Positive	Negative	T1	T1	N0	Negative	M0	Negative	Stage IA	Stage I	followup	LIVING	447	NA	447	0
TCGA-E2-A1B1-01A-21R-A12O-13	316.447	307.228	0.970867		FEMALE	45	Positive	Positive	Positive	T2	T_Other	N1	Positive	M0	Negative	Stage IIB	Stage IIB	enrollment	LIVING	1361	NA	1361	0
TCGA-E2-A1B5-01A-21R-A12O-13	334.652	308.514	0.921895		FEMALE	46	Positive	Positive	Negative	T2	T_Other	N0	Negative	M0	Negative	Stage IIA	Stage IIA	enrollment	LIVING	774	NA	774	0
TCGA-EW-A1IZ-01A-11R-A13P-13	482.591	309.128	0.640559		FEMALE	53	Positive	Positive	Negative	T2	T_Other	N2	Positive	M0	Negative	Stage IIIA	Stage IIIA	enrollment	LIVING	260	NA	260	0
TCGA-B6-A0RQ-01A-11R-A114-13	230.119	317.246	1.37861		FEMALE	68	Positive	Positive	Negative	T3	T_Other	N0	Negative	M0	Negative	Stage IIB	Stage IIB	followup	DECEASED	[Not Available]	4273	4273	1
TCGA-A2-A0CP-01A-11R-A035-13	272.954	317.41	1.16287		FEMALE	60	Positive	Positive	Negative	T1	T1	N0	Negative	M0	Negative	Stage IA	Stage I	followup	LIVING	2813	NA	2813	0	2813	Luminal A
TCGA-A2-A0D4-01A-11R-A038-13	155.7	321.285	2.06349		FEMALE	37	Positive	Positive	Negative	T2	T_Other	N1	Positive	M0	Negative	Stage IIB	No_Conversion	followup	LIVING	767	NA	767	0	767	Luminal B
TCGA-BH-A0H3-01A-11R-A12O-13	221.321	323.56	1.46195		FEMALE	46	Positive	Positive	Negative	T1	T1	N0	Negative	M0	Negative	Stage I	Stage I	enrollment	LIVING	1149	NA	1149	0
TCGA-BH-A0DI-01A-21R-A12O-13	250.047	323.633	1.29429		FEMALE	63	Positive	Positive	Negative	T2	T_Other	N1	Positive	M0	Negative	Stage IIB	Stage IIB	enrollment	LIVING	673	NA	673	0
TCGA-AO-A12E-01A-11R-A10I-13	246.206	323.991	1.31593		FEMALE	51	Positive	Positive	Negative	T3	T_Other	N0	Negative	M0	Negative	Stage IIB	Stage IIB	followup	LIVING	1742	NA	1742	0	1742	Luminal A
TCGA-AR-A1AL-01A-21R-A12O-13	229.297	324.458	1.41501		FEMALE	60	Positive	Positive	Negative	T3	T_Other	N1	Positive	M0	Negative	Stage III	Stage IIIA	enrollment	LIVING	1485	NA	1485	0
TCGA-A2-A1FZ-01A-51R-A14C-13	249.998	324.531	1.29814		FEMALE	63	Positive	Positive	Negative	T2	T_Other	N0	Negative	M0	Negative	Stage IIA	Stage IIA	enrollment	LIVING	409	NA	409	0
TCGA-A8-A0A1-01A-11R-A010-13	213.924	329.786	1.5416		FEMALE	84	Positive	Positive	Negative	T2	T_Other	N0	Negative	M0	Negative	Stage IIA	Stage IIA	enrollment	LIVING	365	NA	365	0	365	Luminal A
TCGA-A8-A06N-01A-11R-A010-13	229.211	332.279	1.44966		FEMALE	66	Positive	Negative	Negative	T4	T_Other	N0	Negative	M0	Negative	Stage IIIB	Stage IIIB	enrollment	LIVING	0	NA	0	0	0	Luminal B
TCGA-E2-A10F-01A-11R-A10I-13	254.591	333.717	1.3108		FEMALE	47	Positive	Positive	Negative	T2	T_Other	N0	Negative	M0	Negative	Stage IIA	Stage IIA	followup	LIVING	878	NA	878	0	878	Luminal A
TCGA-AN-A0XV-01A-11R-A108-13	396.623	334.158	0.842508		FEMALE	67	Positive	Positive	Negative	T2	T_Other	N2	Positive	M0	Negative	Stage IIIA	Stage IIIA	enrollment	LIVING	162	NA	162	0	162	Luminal A
TCGA-D8-A1XJ-01A-11R-A14L-13	170.881	335.301	1.96218		FEMALE	76	Positive	Positive	Positive	T3	T_Other	N1	Positive	M0	Negative	Stage IIIA	Stage IIIA	enrollment	LIVING	352	NA	352	0
TCGA-B6-A1KI-01A-11R-A14L-13	206.088	337.741	1.63882		FEMALE	63	Positive	Positive	Negative	T1	T1	N0	Negative	M0	Negative	Stage I	Stage I	followup	LIVING	2236	NA	2236	0
TCGA-BH-A18F-01A-11R-A12C-13	269.97	341.742	1.26585		FEMALE	50	Positive	Positive	Negative	T2	T_Other	N0	Negative	M0	Negative	Stage IIA	Stage IIA	enrollment	LIVING	268	NA	268	0
TCGA-AN-A0FY-01A-11R-A035-13	183.733	342.381	1.86347		FEMALE	55	Positive	Positive	Negative	T1	T1	N0	Negative	M0	Negative	Stage IB	No_Conversion	enrollment	LIVING	10	NA	10	0	10	Luminal B
TCGA-C8-A138-01A-11R-A114-13	255.987	343.323	1.34118		FEMALE	54	Positive	Negative	Positive	T2	T_Other	N2	Positive	M0	Negative	Stage III	Stage IIIA	enrollment	LIVING	7	NA	7	0
TCGA-AO-A0J9-01A-11R-A035-13	210.095	343.442	1.6347		FEMALE	61	Positive	Positive	Negative	T2	T_Other	N3	Positive	M0	Negative	Stage IIIC	No_Conversion	followup	LIVING	1255	NA	1255	0	1255	Luminal A
TCGA-A2-A25E-01A-11R-A168-13	230.405	344.072	1.49333		FEMALE	34	Positive	Positive	Equivocal	T2	T_Other	N2	Positive	M0	Negative	Stage IIIA	Stage IIIA	enrollment	LIVING	2511	NA	2511	0
TCGA-A8-A08Z-01A-21R-A010-13	163.015	344.089	2.11079		FEMALE	76	Positive	Positive	Negative	T4	T_Other	N3	Positive	M0	Negative	Stage IIIB	Stage IIIC	enrollment	LIVING	1217	NA	1217	0	1217	Luminal A
TCGA-D8-A1XM-01A-21R-A14L-13	298.503	346.12	1.15952		FEMALE	57	Positive	Positive	Negative	T1	T1	N0	Negative	M0	Negative	Stage IA	Stage I	enrollment	LIVING	218	NA	218	0
TCGA-BH-A18H-01A-11R-A12C-13	490.216	347.435	0.708738		FEMALE	63	Positive	Positive	Negative	T1	T1	N0	Negative	M0	Negative	Stage IB	Stage I	enrollment	LIVING	0	NA	0	0
TCGA-D8-A1JH-01A-11R-A13P-13	243.151	350.829	1.44284		FEMALE	56	Positive	Positive	Negative	T1	T1	N0	Negative	M0	Negative	Stage IA	Stage I	followup	LIVING	426	NA	426	0
TCGA-AN-A0FW-01A-11R-A035-13	198.639	353.076	1.77747		FEMALE	67	Positive	Indeterminate	Negative	T2	T_Other	N2	Positive	M0	Negative	Stage IIIA	No_Conversion	enrollment	LIVING	11	NA	11	0	11	Luminal A
TCGA-A2-A0YD-01A-11R-A108-13	377.698	353.548	0.936059		FEMALE	63	Positive	Positive	Negative	T3	T_Other	N0	Negative	M0	Negative	Stage IIB	Stage IIB	followup	LIVING	769	NA	769	0	769	Luminal A
TCGA-BH-A0E9-01B-11R-A114-13	253.317	354.78	1.40054		FEMALE	53	Positive	Positive	Negative	T2	T_Other	N1	Positive	M0	Negative	Stage IIB	Stage IIB	enrollment	LIVING	1405	NA	1405	0
TCGA-A8-A07G-01A-11R-A035-13	197.41	356.302	1.80488		FEMALE	65	Positive	Positive	Negative	T1	T1	N1	Positive	M0	Negative	Stage IIA	Stage IIA	enrollment	LIVING	576	NA	576	0	576	Luminal A
TCGA-E2-A1IJ-01A-11R-A143-13	265.619	361.113	1.35952		FEMALE	57	Positive	Positive	Negative	T1	T1	N0	Negative	M0	Negative	Stage I	Stage I	enrollment	LIVING	725	NA	725	0
TCGA-AR-A24O-01A-11R-A168-13	345.871	363.183	1.05005		FEMALE	43	Positive	Positive	Negative	T3	T_Other	N2	Positive	M0	Negative	Stage III	Stage IIIA	enrollment	LIVING	1997	NA	1997	0
TCGA-AR-A0TX-01A-11R-A085-13	316.234	367.338	1.1616		FEMALE	64	Positive	Positive	Positive	T1	T1	N1	Positive	M0	Negative	Stage II	No_Conversion	enrollment	LIVING	15	NA	15	0	15	HER2-enriched
TCGA-AN-A0FS-01A-11R-A035-13	207.91	368.274	1.77132		FEMALE	55	Positive	Negative	Negative	T1	T1	N0	Negative	M0	Negative	Stage IB	No_Conversion	enrollment	LIVING	191	NA	191	0	191	Luminal A
TCGA-EW-A1IW-01A-11R-A13P-13	314.623	371.985	1.18232		FEMALE	80	Positive	Positive	Positive	T2	T_Other	N1	Positive	M0	Negative	Stage IIB	Stage IIB	enrollment	LIVING	252	NA	252	0
TCGA-AR-A1AJ-01A-21R-A12O-13	553.311	372.798	0.673759		FEMALE	83	Positive	Negative	Negative	T1	T1	N0	Negative	M0	Negative	Stage I	Stage I	enrollment	LIVING	1604	NA	1604	0
TCGA-B6-A1KC-01A-11R-A13P-13	263.855	376.139	1.42555		FEMALE	67	Positive	Negative	Not Available	T2	T_Other	N1	Positive	M0	Negative	Stage IIA	Stage IIB	followup	LIVING	1326	NA	1326	0
TCGA-AN-A0FN-01A-11R-A035-13	265.574	382.621	1.44073		FEMALE	61	Positive	Positive	Negative	T1	T1	N0	Negative	M0	Negative	Stage IB	No_Conversion	enrollment	LIVING	218	NA	218	0	218	Luminal A
TCGA-AN-A0FT-01A-11R-A035-13	232.413	387.907	1.66904		FEMALE	63	Positive	Positive	Positive	T2	T_Other	N1	Positive	M0	Negative	Stage IIB	No_Conversion	enrollment	LIVING	183	NA	183	0	183	Luminal A
TCGA-AR-A0TY-01A-12R-A114-13	257.42	389.634	1.51361		FEMALE	54	Positive	Negative	Negative	T2	T_Other	N0	Negative	M0	Negative	Stage II	No_Conversion	enrollment	DECEASED	544	1699	1699	1
TCGA-AQ-A1H3-01A-31R-A13P-13	284.356	389.72	1.37054		FEMALE	49	Positive	Positive	Negative	T2	T_Other	N3	Positive	M0	Negative	Stage IIIC	Stage IIIC	enrollment	LIVING	138	NA	138	0
TCGA-D8-A1X8-01A-11R-A14L-13	257.894	393.051	1.52408		FEMALE	62	Positive	Indeterminate	Negative	T1	T1	N2	Positive	M0	Negative	Stage IIA	Stage IIIA	enrollment	LIVING	272	NA	272	0
TCGA-BH-A0DE-01A-11R-A114-13	367.569	393.779	1.07131		FEMALE	62	Positive	Positive	Negative	T2	T_Other	N0	Negative	M0	Negative	Stage IIA	Stage IIA	enrollment	LIVING	948	NA	948	0
TCGA-EW-A1PG-01A-11R-A143-13	307.586	394.451	1.28241		FEMALE	53	Positive	Positive	Negative	T2	T_Other	N1	Positive	M0	Negative	Stage IIB	Stage IIB	enrollment	LIVING	875	NA	875	0
TCGA-A2-A1FX-01A-11R-A13P-13	326.674	401.821	1.23003		FEMALE	61	Positive	Positive	Negative	T3	T_Other	N2	Positive	M0	Negative	Stage IIIA	Stage IIIA	enrollment	LIVING	935	NA	935	0
TCGA-E2-A1IF-01A-11R-A143-13	278.8	407.097	1.46018		FEMALE	74	Positive	Positive	Negative	T1	T1	N0	Negative	M0	Negative	Stage I	Stage I	enrollment	LIVING	956	NA	956	0
TCGA-A2-A0EW-01A-21R-A114-13	242.683	407.926	1.6809		FEMALE	53	Positive	Positive	Negative	T1	T1	N3	Positive	M0	Negative	Stage IIIC	No_Conversion	followup	LIVING	904	NA	904	0
TCGA-AR-A1AX-01A-11R-A12O-13	493.625	417.828	0.846449		FEMALE	64	Positive	Positive	Positive	T1	T1	N0	Negative	M0	Negative	Stage I	Stage I	enrollment	LIVING	1103	NA	1103	0
TCGA-E2-A108-01A-13R-A10I-13	410.384	423.95	1.03306		FEMALE	64	Positive	Positive	Negative	T2	T_Other	N2	Positive	M0	Negative	Stage IIIA	No_Conversion	followup	LIVING	837	NA	837	0	837	Normal-like
TCGA-AO-A03R-01A-21R-A035-13	233.64	426.314	1.82466		FEMALE	57	Positive	Positive	Negative	T2	T_Other	N1	Positive	M0	Negative	Stage IIB	No_Conversion	followup	LIVING	1707	NA	1707	0	1707	Normal-like
TCGA-E2-A107-01A-11R-A10I-13	335.712	427.185	1.27248		FEMALE	54	Positive	Negative	Negative	T3	T_Other	N2	Positive	M0	Negative	Stage IIIA	No_Conversion	followup	LIVING	1046	NA	1046	0	1046	Luminal B
TCGA-BH-A0C3-11A-23R-A12O-13	302.682	441.33	1.45806		FEMALE	47	Positive	Negative	Negative	T1	T1	N0	Negative	M0	Negative	Stage I	Stage I	enrollment	LIVING	1464	NA	1464	0
TCGA-A2-A0EY-01A-11R-A035-13	328.708	441.471	1.34305		FEMALE	62	Positive	Negative	Positive	T2	T_Other	N1	Positive	M0	Negative	Stage IIB	No_Conversion	followup	LIVING	735	NA	735	0	735	Luminal B
TCGA-A2-A0ES-01A-11R-A114-13	286.025	462.76	1.6179		FEMALE	52	Positive	Positive	Negative	T2	T_Other	N0	Negative	M0	Negative	Stage IIA	Stage IIA	followup	LIVING	1127	NA	1127	0
TCGA-AO-A03T-01A-21R-A035-13	234.843	464.675	1.97866		FEMALE	42	Positive	Positive	Negative	T2	T_Other	N1	Positive	M0	Negative	Stage IIB	No_Conversion	enrollment	LIVING	1187	NA	1187	0	1187	Normal-like
TCGA-A8-A09A-01A-11R-A038-13	264.587	468.004	1.76881		FEMALE	40	Positive	Positive	Negative	T2	T_Other	N0	Negative	M0	Negative	Stage X	Stage IIA	enrollment	LIVING	304	NA	304	0	304	Luminal A
TCGA-A1-A0SB-01A-11R-A143-13	396.031	489.174	1.23519		FEMALE	70	Positive	Negative	Negative	T1	T1	N0	Negative	M0	Negative	Stage I	Stage I	enrollment	LIVING	259	NA	259	0
TCGA-A2-A25C-01A-11R-A168-13	298.779	495.678	1.65902		FEMALE	50	Positive	Positive	Negative	T2	T_Other	N1	Positive	M0	Negative	Stage IIB	Stage IIB	enrollment	LIVING	285	NA	285	0
TCGA-BH-A0EA-01A-11R-A114-13	358.078	496.638	1.38696		FEMALE	72	Positive	Positive	Negative	T1	T1	N1	Positive	M0	Negative	Stage IIA	Stage IIA	enrollment	DECEASED	831	993	993	1	993
TCGA-BH-A0BO-01A-23R-A12C-13	429.473	502.383	1.16977		FEMALE	54	Positive	Positive	Negative	T1	T1	N0	Negative	M0	Negative	Stage I	Stage I	enrollment	LIVING	1085	NA	1085	0
TCGA-A8-A07E-01A-11R-A035-13	220.374	510.508	2.31655		FEMALE	81	Positive	Positive	Negative	T4	T_Other	N3	Positive	M0	Negative	Stage X	Stage IIIC	enrollment	LIVING	608	NA	608	0	608	Luminal A
TCGA-A7-A0CG-01A-11R-A038-13	241.72	514.457	2.12832		FEMALE	78	Positive	Negative	Negative	T2	T_Other	N0	Negative	M0	Negative	Stage IIA	Stage IIA	followup	LIVING	230	NA	230	0	230	Luminal A
TCGA-A8-A09D-01A-11R-A010-13	273.889	523.39	1.91096		FEMALE	47	Positive	Positive	Negative	T2	T_Other	N1	Positive	M0	Negative	Stage IIB	No_Conversion	enrollment	LIVING	396	NA	396	0	396	Luminal B
TCGA-AN-A0XL-01A-11R-A10I-13	369.511	548.362	1.48402		FEMALE	61	Positive	Positive	Negative	T2	T_Other	N0	Negative	M0	Negative	Stage IIA	Stage IIA	enrollment	LIVING	10	NA	10	0	10	Luminal A
TCGA-BH-A0DX-01A-11R-A114-13	352.543	552.105	1.56606		FEMALE	62	Positive	Positive	Negative	T1	T1	N0	Negative	M0	Negative	Stage I	Stage I	enrollment	LIVING	1442	NA	1442	0
TCGA-A8-A08H-01A-21R-A010-13	448.761	572.686	1.27615		FEMALE	66	Positive	Positive	Positive	T2	T_Other	N0	Negative	M0	Negative	Stage IIA	Stage IIA	enrollment	LIVING	0	NA	0	0	0	Basal-like
TCGA-AR-A1AO-01A-11R-A12O-13	513.423	585.692	1.14076		FEMALE	47	Positive	Negative	Negative	T1	T1	N1	Positive	M0	Negative	Stage II	Stage IIA	enrollment	LIVING	1324	NA	1324	0
TCGA-A2-A0YK-01A-22R-A108-13	697.017	592.586	0.850174		FEMALE	61	Positive	Negative	Negative	T2	T_Other	N0	Negative	M0	Negative	Stage IIA	Stage IIA	followup	LIVING	587	NA	587	0	587	Normal-like
TCGA-AN-A0FJ-01A-11R-A010-13	332.165	710.782	2.13985		FEMALE	59	Positive	Negative	Negative	T2	T_Other	N2	Positive	M0	Negative	Stage IV	No_Conversion	enrollment	LIVING	241	NA	241	0	241	Basal-like
TCGA-A2-A0CU-01A-12R-A035-13	517.247	829.387	1.60346		FEMALE	73	Positive	Positive	Negative	T2	T_Other	N0	Negative	M0	Negative	Stage IIA	Stage IIA	followup	DECEASED	139	157	157	1	157	Luminal A
TCGA-BH-A1FD-11B-21R-A13P-13	527.521	920.17	1.74433		FEMALE	68	Positive	Positive	Negative	T1	T1	N0	Negative	M0	Negative	Stage I	Stage I	enrollment	DECEASED	[Not Available]	1008	1008	1	1008
TCGA-AR-A24Q-01A-12R-A168-13	1294.68	1762.11	1.36104		FEMALE	49	Positive	Negative	Negative	T3	T_Other	N0	Negative	M0	Negative	Stage II	Stage IIB	enrollment	LIVING	2008	NA	2008	0
TCGA-AR-A0TP-01A-11R-A085-13	1392.43	2139.25	1.53634		FEMALE	43	Positive	Negative	Negative	T2	T_Other	N0	Negative	M0	Negative	Stage II	No_Conversion	enrollment	LIVING	2392	NA	2392	0	2392	Basal-like
	hsa	ggo	ratio		Gender	Age at Initial Pathologic Diagnosis	ER Status	PR Status	HER2 Final Status	Tumor	Tumor--T1 Coded	Node	Node-Coded	Metastasis	Metastasis-Coded	AJCC Stage	Converted Stage	Survival Data Form	Vital Status	Days to Date of Last Contact	Days to date of Death		OS event	OS Time	PAM50 mRNA

## Sheet: ER negative
	hsa	ggo	ratio		Gender	Age at Initial Pathologic Diagnosis	ER Status	PR Status	HER2 Final Status	Tumor	Tumor--T1 Coded	Node	Node-Coded	Metastasis	Metastasis-Coded	AJCC Stage	Converted Stage	Survival Data Form	Vital Status	Days to Date of Last Contact	Days to date of Death		OS event	OS Time	PAM50 mRNA
TCGA-B6-A0RE-01A-11R-A057-13	83.5321	53.5866	0.641509		FEMALE	61	Negative	Negative	Negative	TX		N0	Negative	M0	Negative	[Not Available]	No_Conversion	followup	LIVING	6434	NA	6434	0	6434	Basal-like
TCGA-A2-A0D1-01A-11R-A035-13	36.4807	54.0649	1.48201		FEMALE	76	Negative	Negative	Positive	T2	T_Other	N0	Negative	M0	Negative	Stage IIA	Stage IIA	followup	LIVING	1051	NA	1051	0	1051	HER2-enriched
TCGA-A1-A0SK-01A-12R-A085-13	29.5038	57.1243	1.93617		FEMALE	54	Negative	Negative	Negative	T2	T_Other	N0	Negative	M0	Negative	Stage IIA	Stage IIA	followup	DECEASED	594	967	967	1	967	Basal-like
TCGA-D8-A1JA-01A-11R-A13P-13	65.6648	72.549	1.10484		FEMALE	60	Negative	Negative	Positive	T4	T_Other	N0	Negative	M0	Negative	Stage X	Stage IIIB	enrollment	LIVING	18	NA	18	0
TCGA-AO-A0J6-01A-11R-A035-13	95.4105	75.4197	0.790476		FEMALE	61	Negative	Negative	Negative	T2	T_Other	N0	Negative	M0	Negative	Stage IIA	Stage IIA	followup	LIVING	775	NA	775	0	775	Basal-like
TCGA-BH-A0B9-01A-11R-A057-13	192.606	81.2768	0.421986		FEMALE	44	Negative	Negative	Negative	T1	T1	N0	Negative	M0	Negative	Stage IA	Stage I	followup	LIVING	1572	NA	1572	0	1572	Basal-like
TCGA-B6-A0RG-01A-11R-A057-13	70.4891	90.3274	1.28144		FEMALE	26	Negative	Negative	Negative	T3	T_Other	N0	Negative	M0	Negative	Stage IIB	Stage IIB	followup	LIVING	2082	NA	2082	0	2082	Luminal A
TCGA-AO-A0JE-01A-11R-A057-13	161.605	98.117	0.607143		FEMALE	53	Negative	Negative	Positive	T2	T_Other	N2	Positive	M0	Negative	Stage IIIA	No_Conversion	followup	LIVING	1965	NA	1965	0	1965	HER2-enriched
TCGA-B6-A0RN-01A-12R-A085-13	98.2441	107.504	1.09425		FEMALE	60	Negative	Negative	Negative	T1	T1	N0	Negative	M0	Negative	Stage IA	Stage I	followup	LIVING	5261	NA	5261	0	5261	Luminal A
TCGA-AO-A0J2-01A-11R-A035-13	132.327	120.099	0.907591		FEMALE	41	Negative	Negative	Negative	T1	T1	N0	Negative	M0	Negative	Stage IA	Stage I	followup	LIVING	585	NA	585	0	585	HER2-enriched
TCGA-A2-A0T2-01A-11R-A085-13	92.035	124.979	1.35795		FEMALE	66	Negative	Negative	Negative	T3	T_Other	N3	Positive	M1	Positive	Stage IV	No_Conversion	followup	DECEASED	240	240	240	1	240	Basal-like
TCGA-EW-A1PB-01A-11R-A143-13	199.485	126.29	0.63308		FEMALE	70	Negative	Negative	Negative	T3	T_Other	N1	Positive	M0	Negative	Stage IIIA	Stage IIIA	enrollment	LIVING	608	NA	608	0
TCGA-C8-A12L-01A-11R-A114-13	70.0207	135.397	1.93367		FEMALE	67	Negative	Negative	Positive	T2	T_Other	N0	Negative	M0	Negative	Stage IIA	Stage IIA	enrollment	LIVING	0	NA	0	0
TCGA-E9-A1N8-01A-11R-A143-13	74.2971	135.777	1.82749		FEMALE	48	Negative	Not Performed	Negative	T2	T_Other	N0	Negative	M0	Negative	Stage IIA	Stage IIA	enrollment	LIVING	0	NA	0	0
TCGA-AN-A0AR-01A-11R-A010-13	85.9334	141.329	1.64463		FEMALE	55	Negative	Negative	Negative	T2	T_Other	N0	Negative	M0	Negative	Stage IIA	No_Conversion	enrollment	LIVING	9	NA	9	0	9	Basal-like
TCGA-E9-A1ND-01A-11R-A143-13	192.351	141.515	0.735714		FEMALE	75	Negative	Negative	Negative	T2	T_Other	N1	Positive	M0	Negative	Stage IIB	Stage IIB	enrollment	LIVING	0	NA	0	0
TCGA-A2-A1G1-01A-21R-A13P-13	132.165	144.639	1.09439		FEMALE	85	Negative	Negative	Positive	T2	T_Other	N1	Positive	M0	Negative	Stage IIB	Stage IIB	enrollment	LIVING	371	NA	371	0
TCGA-A8-A07R-01A-21R-A035-13	105.211	146.309	1.39063		FEMALE	80	Negative	Negative	Equivocal	T2	T_Other	N3	Positive	M0	Negative	Stage IIIC	Stage IIIC	enrollment	LIVING	273	NA	273	0	273	Basal-like
TCGA-B6-A0IK-01A-12R-A057-13	121.677	149.394	1.22779		FEMALE	63	Negative	Negative	Negative	T4	T_Other	N1	Positive	M0	Negative	Stage IIIB	No_Conversion	followup	DECEASED	571	571	571	1	571	HER2-enriched
TCGA-BH-A0E0-01A-11R-A057-13	113.496	161.732	1.425		FEMALE	38	Negative	Negative	Negative	T3	T_Other	N3	Positive	M0	Negative	Stage IIIC	No_Conversion	followup	LIVING	133	NA	133	0	133	Basal-like
TCGA-D8-A1XK-01A-21R-A14L-13	95.9536	162.486	1.69338		FEMALE	55	Negative	Negative	Negative	T2	T_Other	N1	Positive	M0	Negative	Stage IB	Stage IIB	enrollment	LIVING	326	NA	326	0
TCGA-A7-A26F-01A-21R-A168-13	122.996	164.203	1.33503		FEMALE	55	Negative	Negative	Negative	T1	T1	N0	Negative	M0	Negative	Stage IA	Stage I	enrollment	LIVING	257	NA	257	0
TCGA-E2-A159-01A-11R-A114-13	193.028	168.182	0.871287		FEMALE	50	Negative	Negative	Negative	T2	T_Other	N0	Negative	M0	Negative	Stage IIA	Stage IIA	enrollment	LIVING	515	NA	515	0
TCGA-A1-A0SH-01A-11R-A085-13	138.537	170.023	1.22727		FEMALE	39	Negative	Positive	Negative	T2	T_Other	N0	Negative	M0	Negative	Stage IIA	Stage IIA	enrollment	LIVING	1437	NA	1437	0	1437	Luminal A
TCGA-D8-A1XW-01A-11R-A14L-13	127.591	171.475	1.34394		FEMALE	53	Negative	Positive	Negative	T2	T_Other	N0	Negative	M0	Negative	Stage IIA	Stage IIA	enrollment	LIVING	117	NA	117	0
TCGA-AO-A124-01A-11R-A10I-13	165.029	172.405	1.04469		FEMALE	38	Negative	Negative	Negative	T2	T_Other	N0	Negative	M0	Negative	Stage IIA	Stage IIA	followup	LIVING	3119	NA	3119	0	3119	Basal-like
TCGA-D8-A1JG-01B-11R-A13P-13	169.8	173.465	1.02158		FEMALE	62	Negative	Negative	Negative	T2	T_Other	N0	Negative	M0	Negative	Stage IIA	Stage IIA	enrollment	LIVING	187	NA	187	0
TCGA-C8-A12P-01A-11R-A114-13	145.182	173.558	1.19545		FEMALE	55	Negative	Negative	Positive	T2	T_Other	N1	Positive	M0	Negative	Stage IIB	No_Conversion	enrollment	LIVING	0	NA	0	0
TCGA-D8-A1XQ-01A-11R-A14L-13	127.87	173.78	1.35904		FEMALE	69	Negative	Negative	Negative	T2	T_Other	N0	Negative	M0	Negative	Stage IIA	Stage IIA	enrollment	LIVING	177	NA	177	0
TCGA-D8-A13Z-01A-11R-A114-13	168.396	179.252	1.06446		FEMALE	51	Negative	Negative	Negative	T2	T_Other	N2	Positive	M0	Negative	Stage X	Stage IIIA	enrollment	LIVING	210	NA	210	0
TCGA-E2-A1II-01A-11R-A143-13	254.842	179.374	0.703863		FEMALE	51	Negative	Positive	Negative	T1	T1	N0	Negative	M0	Negative	Stage I	Stage I	enrollment	LIVING	850	NA	850	0
TCGA-B6-A0IQ-01A-11R-A035-13	192.365	180.73	0.939516		FEMALE	40	Negative	Negative	Negative	T3	T_Other	N1	Positive	M0	Negative	Stage IIIA	No_Conversion	followup	LIVING	4284	NA	4284	0	4284	Basal-like
TCGA-B6-A1KF-01A-11R-A13P-13	111.093	185.911	1.67347		FEMALE	68	Negative	Negative	Positive	T2	T_Other	N1	Positive	M0	Negative	Stage IIB	Stage IIB	followup	LIVING	3088	NA	3088	0
TCGA-A8-A08X-01A-21R-A010-13	247.704	188.133	0.759507		FEMALE	43	Negative	Negative	Positive	T4	T_Other	N3	Positive	M0	Negative	Stage IIIC	Stage IIIC	enrollment	LIVING	1034	NA	1034	0	1034	HER2-enriched
TCGA-EW-A1OV-01A-11R-A143-13	210.118	188.604	0.897611		FEMALE	56	Negative	Negative	Negative	T2	T_Other	N1	Positive	M0	Negative	Stage IIB	Stage IIB	enrollment	LIVING	522	NA	522	0
TCGA-EW-A1P8-01A-11R-A143-13	106.252	188.989	1.77869		FEMALE	58	Negative	Negative	Negative	T2	T_Other	N3	Positive	M0	Negative	Stage IIIC	Stage IIIC	enrollment	DECEASED	239	239	239	1
TCGA-AR-A1AY-01A-21R-A12O-13	143.828	190.728	1.32609		FEMALE	65	Negative	Negative	Negative	T1	T1	N0	Negative	M0	Negative	Stage I	Stage I	enrollment	LIVING	614	NA	614	0
TCGA-AO-A12D-01A-11R-A114-13	192.743	190.886	0.990361		FEMALE	43	Negative	Negative	Positive	T1	T1	N1	Positive	M0	Negative	Stage IIA	No_Conversion	followup	LIVING	1948	NA	1948	0
TCGA-B6-A0IE-01A-11R-A035-13	131.847	191.071	1.44919		FEMALE	38	Negative	Negative	Negative	TX		N1	Positive	M0	Negative	[Not Available]	No_Conversion	followup	DECEASED	1998	1998	1998	1	1998	Normal-like
TCGA-EW-A1PH-01A-11R-A14L-13	107.544	191.629	1.78186		FEMALE	52	Negative	Negative	Not Available	T1	T1	N1	Positive	M0	Negative	Stage IIA	Stage IIA	enrollment	LIVING	139	NA	139	0
TCGA-BH-A18G-01A-11R-A12C-13	175.881	191.87	1.09091		FEMALE	81	Negative	Negative	Negative	T1	T1	N0	Negative	M0	Negative	Stage X	No_Conversion	enrollment	LIVING	61	NA	61	0
TCGA-C8-A1HF-01A-11R-A136-13	136.228	192.268	1.41137		FEMALE	48	Negative	Positive	Positive	T2	T_Other	N0	Negative	M0	Negative	Stage IIA	Stage IIA	enrollment	LIVING	0	NA	0	0
TCGA-BH-A0AV-01A-31R-A114-13	130.733	193.653	1.48128		FEMALE	52	Negative	Negative	Negative	T1	T1	N0	Negative	M0	Negative	Stage I	Stage I	enrollment	LIVING	1180	NA	1180	0
TCGA-E2-A150-01A-11R-A12C-13	172.243	194.468	1.12903		FEMALE	48	Negative	Negative	Negative	T2	T_Other	N0	Negative	M0	Negative	Stage IIA	Stage IIA	enrollment	LIVING	591	NA	591	0
TCGA-BH-A18T-01A-11R-A12C-13	92.4319	194.593	2.10526		FEMALE	70	Negative	Negative	Negative	T2	T_Other	N0	Negative	M0	Negative	Stage IIA	Stage IIA	enrollment	DECEASED	224	224	224	1
TCGA-C8-A12Z-01A-11R-A114-13	96.8209	195.947	2.02381		FEMALE	45	Negative	Negative	Positive	T2	T_Other	N1	Positive	M0	Negative	Stage II	Stage IIB	enrollment	LIVING	0	NA	0	0
TCGA-BH-A0EE-01A-11R-A035-13	209.222	198.424	0.948387		FEMALE	68	Negative	Negative	Positive	T3	T_Other	N0	Negative	M0	Negative	Stage IIB	Stage IIB	followup	LIVING	943	NA	943	0	943	HER2-enriched
TCGA-D8-A1JL-01A-11R-A13P-13	298.743	199.573	0.668043		FEMALE	72	Negative	Negative	Negative	T2	T_Other	N0	Negative	M0	Negative	Stage IIA	Stage IIA	enrollment	LIVING	265	NA	265	0
TCGA-A2-A04U-01A-11R-A114-13	103.542	199.907	1.93069		FEMALE	47	Negative	Negative	Negative	T2	T_Other	N0	Negative	M0	Negative	Stage IIA	Stage IIA	followup	LIVING	670	NA	670	0
TCGA-A2-A04W-01A-31R-A114-13	123.723	201.457	1.62828		FEMALE	50	Negative	Negative	Positive	T2	T_Other	N1	Positive	M0	Negative	Stage IIB	No_Conversion	followup	LIVING	1948	NA	1948	0
TCGA-C8-A1HK-01A-21R-A13P-13	184.799	209.222	1.13216		FEMALE	53	Negative	Negative	Positive	T2	T_Other	N1	Positive	M0	Negative	Stage IIB	Stage IIB	enrollment	LIVING	7	NA	7	0
TCGA-AO-A1KR-01A-12R-A143-13	207.347	216.687	1.04505		FEMALE	51	Negative	Negative	NA	NA	NA	NA	NA	NA	NA	NA	NA	enrollment	LIVING	2140	NA	2140	0
TCGA-AO-A129-01A-21R-A10I-13	257.834	217.01	0.841667		FEMALE	29	Negative	Negative	Negative	T2	T_Other	N1	Positive	M0	Negative	Stage IIB	No_Conversion	followup	LIVING	2923	NA	2923	0	2923	Basal-like
TCGA-C8-A12Q-01A-11R-A114-13	192.949	221.235	1.1466		FEMALE	78	Negative	Negative	Positive	T1	T1	N2	Positive	M0	Negative	Stage IIIA	No_Conversion	enrollment	LIVING	0	NA	0	0
TCGA-AO-A0JL-01A-11R-A057-13	168.192	225.881	1.343		FEMALE	59	Negative	Negative	Negative	T2	T_Other	N2	Positive	M0	Negative	Stage IIIA	No_Conversion	followup	LIVING	1319	NA	1319	0	1319	Basal-like
TCGA-A7-A13D-01A-13R-A12O-13	128.311	226.954	1.76879		FEMALE	46	Negative	Positive	Negative	T2	T_Other	N0	Negative	M0	Negative	Stage IIA	Stage IIA	followup	LIVING	267	NA	267	0
TCGA-B6-A0RS-01A-11R-A085-13	197.47	229.648	1.16295		FEMALE	38	Negative	Negative	Negative	T2	T_Other	N0	Negative	M0	Negative	Stage IIA	Stage IIA	followup	DECEASED	3062	3062	3062	1	3062	HER2-enriched
TCGA-B6-A0WX-01A-11R-A108-13	269.207	230.798	0.857328		FEMALE	40	Negative	Negative	Negative	T3	T_Other	N1	Positive	M0	Negative	Stage IIIA	No_Conversion	followup	DECEASED	653	653	653	1	653	Basal-like
TCGA-AR-A24U-01A-11R-A168-13	283.013	230.845	0.815668		FEMALE	47	Negative	Negative	Positive	T1	T1	N1	Positive	M0	Negative	Stage II	Stage IIA	enrollment	LIVING	1623	NA	1623	0
TCGA-E2-A1LK-01A-21R-A14C-13	149.143	231.527	1.55238		FEMALE	84	Negative	Negative	Negative	T3	T_Other	N1	Positive	M0	Negative	Stage IIIC	Stage IIIA	enrollment	DECEASED	[Not Available]	266	266	1
TCGA-A2-A0D0-01A-11R-A010-13	144.965	231.579	1.59748		FEMALE	60	Negative	Negative	Negative	T2	T_Other	N0	Negative	M0	Negative	Stage IIA	Stage IIA	followup	LIVING	643	NA	643	0	643	Basal-like
TCGA-AR-A1AQ-01A-11R-A12O-13	258.203	233.455	0.904153		FEMALE	49	Negative	Negative	Negative	T2	T_Other	N0	Negative	M0	Negative	Stage II	Stage IIA	enrollment	LIVING	1309	NA	1309	0
TCGA-D8-A1JK-01A-11R-A13P-13	204.993	233.551	1.13931		FEMALE	90	Negative	Positive	Negative	T2	T_Other	N0	Negative	M0	Negative	Stage IIA	Stage IIA	enrollment	LIVING	109	NA	109	0
TCGA-AO-A03U-01B-21R-A10I-13	191.468	235.547	1.23022		FEMALE	31	Negative	Negative	Negative	T1	T1	N0	Negative	M0	Negative	Stage IA	Stage I	followup	DECEASED	1727	1796	1796	1	1796	Normal-like
TCGA-AN-A04C-01A-21R-A035-13	148.668	236.939	1.59375		FEMALE	51	Negative	Negative	Positive	T2	T_Other	N1	Positive	M0	Negative	Stage IIB	No_Conversion	enrollment	LIVING	54	NA	54	0	54	HER2-enriched
TCGA-AN-A0FV-01A-11R-A010-13	119.502	237.519	1.98758		FEMALE	58	Negative	Negative	Positive	T2	T_Other	N0	Negative	M0	Negative	Stage IIA	No_Conversion	enrollment	LIVING	10	NA	10	0	10	HER2-enriched
TCGA-E2-A14R-01A-11R-A114-13	200.681	238.25	1.18721		FEMALE	62	Negative	Negative	Negative	T2	T_Other	N0	Negative	M0	Negative	Stage IIA	Stage IIA	enrollment	LIVING	845	NA	845	0
TCGA-A2-A0SX-01A-12R-A085-13	284.348	239.353	0.841762		FEMALE	48	Negative	Negative	Negative	T1	T1	N0	Negative	M0	Negative	Stage IA	Stage I	followup	LIVING	1288	NA	1288	0	1288	Basal-like
TCGA-D8-A1XT-01A-11R-A14L-13	215.946	245.075	1.13489		FEMALE	61	Negative	Negative	Positive	T1	T1	N1	Positive	M0	Negative	Stage IIA	Stage IIA	enrollment	LIVING	193	NA	193	0
TCGA-D8-A1JF-01A-11R-A13P-13	173.09	247.682	1.43094		FEMALE	79	Negative	Negative	Negative	T1	T1	N2	Positive	M0	Negative	Stage IIIA	Stage IIIA	enrollment	LIVING	96	NA	96	0
TCGA-E2-A1LG-01A-21R-A14L-13	262.972	253.115	0.962519		FEMALE	50	Negative	Negative	Negative	T2	T_Other	N0	Negative	M0	Negative	Stage IIA	Stage IIA	enrollment	LIVING	350	NA	350	0
TCGA-AN-A0XN-01A-21R-A108-13	230.676	261.633	1.1342		FEMALE	68	Negative	Positive	Negative	T2	T_Other	N2	Positive	M0	Negative	Stage IIIA	Stage IIIA	enrollment	LIVING	10	NA	10	0	10	Luminal A
TCGA-AR-A1AI-01A-11R-A12O-13	251.644	261.679	1.03988		FEMALE	47	Negative	Negative	Negative	T2	T_Other	N0	Negative	M0	Negative	Stage II	Stage IIA	enrollment	LIVING	1881	NA	1881	0
TCGA-A7-A0DA-01A-31R-A114-13	161.795	262.143	1.62021		FEMALE	62	Negative	Negative	Negative	T2	T_Other	N0	Negative	M0	Negative	Stage IIA	Stage IIA	followup	LIVING	373	NA	373	0
TCGA-AN-A0XS-01A-22R-A108-13	315.147	266.051	0.844214		FEMALE	63	Negative	Positive	Negative	T2	T_Other	N2	Positive	M0	Negative	Stage IIIA	Stage IIIA	enrollment	LIVING	10	NA	10	0	10	Luminal A
TCGA-AR-A0U1-01A-11R-A114-13	174.677	268.026	1.5344		FEMALE	36	Negative	Negative	Negative	T2	T_Other	N1	Positive	M0	Negative	Stage II	No_Conversion	enrollment	LIVING	185	NA	185	0
TCGA-A2-A0T1-01A-21R-A085-13	289.929	269.028	0.927911		FEMALE	55	Negative	Negative	Positive	T3	T_Other	N3	Positive	M0	Negative	Stage IIIC	No_Conversion	followup	LIVING	520	NA	520	0	520	HER2-enriched
TCGA-BH-A18V-01A-11R-A12C-13	276.143	276.143	1		FEMALE	48	Negative	Negative	Negative	T2	T_Other	N1	Positive	M0	Negative	Stage IIB	No_Conversion	enrollment	DECEASED	1555	1555	1555	1
TCGA-A2-A04P-01A-31R-A035-13	185.464	277.864	1.49821		FEMALE	36	Negative	Negative	Negative	T2	T_Other	N3	Positive	M0	Negative	Stage IIIC	No_Conversion	followup	DECEASED	547	547	547	1	547	Basal-like
TCGA-BH-A0BL-01A-11R-A114-13	240.956	279.11	1.15834		FEMALE	35	Negative	Negative	Negative	T1	T1	N0	Negative	M0	Negative	Stage I	Stage I	enrollment	LIVING	1339	NA	1339	0
TCGA-EW-A1P4-01A-21R-A143-13	227.687	284.154	1.248		FEMALE	43	Negative	Negative	Negative	T2	T_Other	N0	Negative	M0	Negative	Stage IIA	Stage IIA	enrollment	LIVING	501	NA	501	0
TCGA-A8-A07O-01A-11R-A038-13	205.223	284.628	1.38692		FEMALE	51	Negative	Negative	Negative	T2	T_Other	N0	Negative	M0	Negative	Stage IIA	Stage IIA	enrollment	LIVING	304	NA	304	0	304	Basal-like
TCGA-C8-A135-01A-11R-A114-13	191.679	285.634	1.49017		FEMALE	64	Negative	Negative	Positive	T2	T_Other	N1	Positive	M0	Negative	Stage II	Stage IIB	enrollment	LIVING	0	NA	0	0
TCGA-E2-A1B0-01A-11R-A12O-13	224.548	288.007	1.28261		FEMALE	50	Negative	Negative	Positive	T2	T_Other	N2	Positive	M0	Negative	Stage IIIA	Stage IIIA	enrollment	LIVING	1271	NA	1271	0
TCGA-AO-A128-01A-11R-A10I-13	194.207	288.311	1.48455		FEMALE	61	Negative	Negative	Negative	T2	T_Other	N0	Negative	M0	Negative	Stage IIA	Stage IIA	followup	LIVING	2877	NA	2877	0	2877	Basal-like
TCGA-A8-A09X-01A-11R-A010-13	331.32	290.944	0.878136		FEMALE	62	Negative	Negative	Negative	T2	T_Other	N3	Positive	M0	Negative	Stage IIIC	Stage IIIC	enrollment	DECEASED	426	426	426	1	426	HER2-enriched
TCGA-AR-A1AR-01A-31R-A136-13	206.276	291.602	1.41365		FEMALE	50	Negative	Negative	Negative	T1	T1	N2	Positive	M0	Negative	Stage III	Stage IIIA	enrollment	DECEASED	[Not Available]	523	523	1
TCGA-A8-A07U-01A-11R-A035-13	273.207	293.844	1.07554		FEMALE	66	Negative	Positive	Negative	T2	T_Other	N2	Positive	M0	Negative	Stage IIIA	Stage IIIA	enrollment	LIVING	303	NA	303	0	303	Basal-like
TCGA-C8-A131-01A-11R-A114-13	185.346	297.814	1.6068		FEMALE	82	Negative	Negative	Negative	T2	T_Other	N2	Positive	M0	Negative	Stage III	Stage IIIA	enrollment	LIVING	0	NA	0	0
TCGA-A2-A0T0-01A-22R-A085-13	192.088	299.966	1.56161		FEMALE	59	Negative	Negative	Negative	T2	T_Other	N1	Positive	M0	Negative	Stage IIB	No_Conversion	followup	LIVING	533	NA	533	0	533	Basal-like
TCGA-B6-A1KN-01A-11R-A13P-13	271.088	306.169	1.12941		FEMALE	57	Negative	Negative	Positive	T4	T_Other	N1	Positive	M0	Negative	Stage IIIB	Stage IIIC	followup	LIVING	4233	NA	4233	0
TCGA-A8-A07C-01A-11R-A035-13	227.368	308.282	1.35587		FEMALE	57	Negative	Negative	Negative	T2	T_Other	N0	Negative	M0	Negative	Stage IIA	Stage IIA	enrollment	LIVING	580	NA	580	0	580	Basal-like
TCGA-E2-A1LL-01A-11R-A143-13	171.081	309.456	1.80882		FEMALE	73	Negative	Negative	Negative	T3	T_Other	N2	Positive	M0	Negative	Stage IIIA	Stage IIIA	enrollment	LIVING	1014	NA	1014	0
TCGA-A2-A0YM-01A-11R-A108-13	232.844	312.607	1.34256		FEMALE	67	Negative	Negative	Negative	T2	T_Other	N0	Negative	M0	Negative	Stage IIA	Stage IIA	followup	LIVING	964	NA	964	0	964	Basal-like
TCGA-D8-A142-01A-11R-A114-13	191.682	325.485	1.69805		FEMALE	74	Negative	Negative	Negative	T3	T_Other	N0	Negative	M0	Negative	Stage IIB	Stage IIB	followup	LIVING	425	NA	425	0
TCGA-B6-A0RT-01A-21R-A085-13	737.053	326.988	0.443643		FEMALE	39	Negative	Negative	Negative	T3	T_Other	N1	Positive	M0	Negative	Stage IIIA	No_Conversion	followup	LIVING	2721	NA	2721	0	2721	Basal-like
TCGA-AO-A12F-01A-11R-A114-13	159.623	334.68	2.09669		FEMALE	36	Negative	Negative	Negative	T2	T_Other	N0	Negative	M0	Negative	Stage IIA	Stage IIA	followup	LIVING	1471	NA	1471	0
TCGA-A2-A0EQ-01A-11R-A035-13	368.88	336.977	0.913514		FEMALE	64	Negative	Negative	Positive	T2	T_Other	N0	Negative	M0	Negative	Stage IIA	Stage IIA	followup	LIVING	2426	NA	2426	0	2426	HER2-enriched
TCGA-E2-A14X-01A-11R-A114-13	328.249	344.439	1.04932		FEMALE	55	Negative	Negative	Negative	T2	T_Other	N2	Positive	M0	Negative	Stage IIIA	Stage IIIA	enrollment	LIVING	692	NA	692	0
TCGA-A8-A0A7-01A-11R-A010-13	287.866	346.228	1.20274		FEMALE	57	Negative	Negative	Positive	T2	T_Other	N1	Positive	M0	Negative	Stage IIB	Stage IIB	enrollment	LIVING	30	NA	30	0	30	HER2-enriched
TCGA-BH-A0RX-01A-21R-A085-13	392.868	356.417	0.907216		FEMALE	59	Negative	Negative	Negative	T2	T_Other	N0	Negative	M0	Negative	Stage IIA	Stage IIA	followup	LIVING	170	NA	170	0	170	Basal-like
TCGA-A2-A0ST-01A-12R-A085-13	667.231	357.797	0.536242		FEMALE	62	Negative	Negative	Negative	T1	T1	N1	Positive	M0	Negative	Stage IIA	No_Conversion	enrollment	LIVING	1643	NA	1643	0	1643	Basal-like
TCGA-AN-A04D-01A-21R-A035-13	144.887	367.454	2.53614		FEMALE	58	Negative	Negative	Negative	T2	T_Other	N1	Positive	M0	Negative	Stage IIB	No_Conversion	enrollment	LIVING	52	NA	52	0	52	Basal-like
TCGA-C8-A134-01A-11R-A114-13	247.884	385.663	1.55582		FEMALE	52	Negative	Negative	Negative	T2	T_Other	N0	Negative	M0	Negative	Stage IIA	No_Conversion	enrollment	LIVING	0	NA	0	0
TCGA-BH-A0E6-01A-11R-A035-13	296.779	387.193	1.30465		FEMALE	69	Negative	Negative	Negative	T1	T1	N0	Negative	M0	Negative	Stage IA	Stage I	followup	LIVING	292	NA	292	0	292	Basal-like
TCGA-A2-A0CM-01A-31R-A035-13	361.605	393.179	1.08731		FEMALE	40	Negative	Negative	Negative	T2	T_Other	N0	Negative	M0	Negative	Stage IIA	Stage IIA	followup	DECEASED	754	754	754	1	754	Basal-like
TCGA-E2-A14P-01A-31R-A12C-13	341.947	403.309	1.17945		FEMALE	79	Negative	Negative	Positive	T2	T_Other	N3	Positive	M0	Negative	Stage IIIC	Stage IIIC	enrollment	LIVING	487	NA	487	0
TCGA-C8-A1HJ-01A-11R-A13P-13	239.701	419.884	1.7517		FEMALE	53	Negative	Negative	Negative	T2	T_Other	N0	Negative	M0	Negative	Stage II	Stage IIA	enrollment	LIVING	5	NA	5	0
TCGA-A7-A26G-01A-21R-A168-13	304.296	426.766	1.40247		FEMALE	50	Negative	Negative	Negative	T2	T_Other	N0	Negative	M0	Negative	Stage IIA	Stage IIA	enrollment	LIVING	209	NA	209	0
TCGA-E2-A1LH-11A-22R-A14C-13	345.314	430.382	1.24635		FEMALE	59	Negative	Negative	Negative	T1	T1	N0	Negative	M0	Negative	Stage I	Stage I	enrollment	LIVING	2875	NA	2875	0
TCGA-C8-A12V-01A-11R-A114-13	622.019	436.881	0.702359		FEMALE	55	Negative	Negative	Negative	T2	T_Other	N0	Negative	M0	Negative	Stage IIA	Stage IIA	enrollment	LIVING	0	NA	0	0
TCGA-E2-A14N-01A-31R-A136-13	323.537	439.653	1.3589		FEMALE	37	Negative	Negative	Negative	T2	T_Other	N1	Positive	M0	Negative	Stage IIB	Stage IIB	enrollment	LIVING	1350	NA	1350	0
TCGA-EW-A1P7-01A-21R-A143-13	536.7	452.356	0.842847		FEMALE	59	Negative	Negative	Negative	T2	T_Other	N0	Negative	M0	Negative	Stage IIA	Stage IIA	enrollment	LIVING	635	NA	635	0
TCGA-A2-A04Q-01A-21R-A035-13	389.154	496.054	1.2747		FEMALE	48	Negative	Negative	Negative	T1	T1	N0	Negative	M0	Negative	Stage IA	Stage I	followup	LIVING	1275	NA	1275	0	1275	Basal-like
TCGA-EW-A1P1-01A-31R-A14C-13	331.913	551.244	1.66081		FEMALE	68	Negative	Negative	Negative	T2	T_Other	N3	Positive	M0	Negative	Stage IIIC	Stage IIIC	enrollment	LIVING	919	NA	919	0
TCGA-A2-A0D2-01A-21R-A035-13	397.272	560.363	1.41053		FEMALE	45	Negative	Negative	Negative	T2	T_Other	N0	Negative	M0	Negative	Stage IIB	Stage IIA	followup	LIVING	1027	NA	1027	0	1027	Basal-like
TCGA-A2-A1G6-01A-11R-A13P-13	441.18	571.924	1.29635		FEMALE	50	Negative	Negative	Negative	T2	T_Other	N2	Positive	M0	Negative	Stage IIIA	Stage IIIA	enrollment	LIVING	132	NA	132	0
TCGA-A8-A08R-01A-11R-A035-13	387.634	597.732	1.542		FEMALE	52	Negative	Negative	Negative	T2	T_Other	N1	Positive	M0	Negative	Stage IIB	Stage IIB	enrollment	LIVING	30	NA	30	0	30	Basal-like
TCGA-AN-A0XU-01A-11R-A108-13	727.734	628.497	0.863636		FEMALE	54	Negative	Negative	Negative	T2	T_Other	N0	Negative	M0	Negative	Stage IIA	Stage IIA	enrollment	LIVING	10	NA	10	0	10	Basal-like
TCGA-AN-A0FL-01A-11R-A035-13	468.567	628.924	1.34223		FEMALE	62	Negative	Negative	Negative	T2	T_Other	N0	Negative	M0	Negative	Stage IIA	No_Conversion	enrollment	LIVING	230	NA	230	0	230	Basal-like
TCGA-BH-A0WA-01A-11R-A108-13	633.123	678.4	1.07151		FEMALE	82	Negative	Negative	Negative	T1	T1	N0	Negative	M0	Negative	Stage IA	Stage I	enrollment	LIVING	372	NA	372	0	372	Basal-like
TCGA-AQ-A04J-01A-02R-A035-13	426.954	703.552	1.64784		FEMALE	45	Negative	Negative	Negative	T2	T_Other	N0	Negative	M0	Negative	Stage IIA	Stage IIA	followup	LIVING	499	NA	499	0	499	Basal-like
TCGA-AN-A0G0-01A-11R-A035-13	373.578	787.909	2.10909		FEMALE	56	Negative	Negative	Negative	T2	T_Other	N0	Negative	M0	Negative	Stage IIA	No_Conversion	enrollment	LIVING	16	NA	16	0	16	Basal-like
TCGA-AR-A0U4-01A-11R-A108-13	714.219	791.935	1.10881		FEMALE	54	Negative	Negative	Negative	T2	T_Other	N0	Negative	M0	Negative	Stage II	No_Conversion	enrollment	LIVING	1627	NA	1627	0	1627	Basal-like
TCGA-E2-A1B6-01A-31R-A12O-13	973.423	797.372	0.819143		FEMALE	44	Negative	Negative	Negative	T2	T_Other	N0	Negative	M0	Negative	Stage IIA	Stage IIA	enrollment	LIVING	338	NA	338	0
TCGA-C8-A27B-01A-11R-A168-13	477.288	867.175	1.81688		FEMALE	48	Negative	Negative	Negative	T3	T_Other	N0	Negative	M0	Negative	Stage IIB	Stage IIB	enrollment	LIVING	30	NA	30	0
TCGA-AN-A0FX-01A-11R-A035-13	365.218	870.665	2.38396		FEMALE	52	Negative	Negative	Negative	T2	T_Other	N0	Negative	M0	Negative	Stage IIA	No_Conversion	enrollment	LIVING	10	NA	10	0	10	Basal-like
TCGA-BH-A0BG-01A-11R-A114-13	562.452	875.787	1.55709		FEMALE	73	Negative	Negative	Negative	T1	T1	N0	Negative	M0	Negative	Stage I	Stage I	enrollment	LIVING	756	NA	756	0
TCGA-AO-A0J4-01A-11R-A035-13	720.894	879.525	1.22005		FEMALE	41	Negative	Negative	Negative	T1	T1	N0	Negative	M0	Negative	Stage IA	Stage I	followup	LIVING	294	NA	294	0	294	Basal-like
TCGA-B6-A0I6-01A-11R-A035-13	571.482	985.701	1.72482		FEMALE	49	Negative	Negative	Not Available	T1	T1	N1	Positive	M0	Negative	Stage IIA	No_Conversion	followup	DECEASED	991	997	997	1	997	Basal-like
TCGA-A2-A04T-01A-21R-A035-13	465.828	1069.94	2.29685		FEMALE	62	Negative	Negative	Negative	T2	T_Other	N0	Negative	M0	Negative	Stage IIA	Stage IIA	followup	LIVING	2246	NA	2246	0	2246	Basal-like
TCGA-AR-A0TS-01A-11R-A114-13	807.018	1114.56	1.38108		FEMALE	46	Negative	Negative	Negative	T2	T_Other	N1	Positive	M0	Negative	Stage II	No_Conversion	enrollment	LIVING	1138	NA	1138	0
TCGA-B6-A0RU-01A-11R-A085-13	693.432	1123.98	1.6209		FEMALE	49	Negative	Negative	Negative	T1	T1	N0	Negative	M0	Negative	Stage IA	Stage I	followup	LIVING	3991	NA	3991	0	3991	Basal-like
TCGA-AN-A0AL-01A-11R-A010-13	533.662	1152.51	2.15963		FEMALE	41	Negative	Negative	Negative	T4	T_Other	N0	Negative	M0	Negative	Stage IIIB	No_Conversion	enrollment	LIVING	197	NA	197	0	197	Basal-like
TCGA-D8-A147-01A-11R-A114-13	595.223	1200.9	2.01756		FEMALE	45	Negative	Negative	Negative	T2	T_Other	N0	Negative	M0	Negative	Stage X	Stage IIA	enrollment	LIVING	2	NA	2	0
TCGA-A1-A0SO-01A-22R-A085-13	830.519	1441.46	1.73561		FEMALE	67	Negative	Negative	Negative	T2	T_Other	N1	Positive	M0	Negative	Stage IIB	Stage IIB	enrollment	LIVING	852	NA	852	0	852	Basal-like

## Sheet: TNBC
	hsa	ggo	ratio		Gender	Age at Initial Pathologic Diagnosis	ER Status	PR Status	HER2 Final Status	Tumor	Tumor--T1 Coded	Node	Node-Coded		Metastasis	Metastasis-Coded	AJCC Stage	Converted Stage	Survival Data Form	Vital Status	Days to Date of Last Contact	Days to date of Death	OS event	OS Time	PAM50 mRNA
TCGA-B6-A0RE-01A-11R-A057-13	83.5321	53.5866	0.641509		FEMALE	61	Negative	Negative	Negative	TX		N0	Negative	M0	Negative	[Not Available]	No_Conversion	followup	LIVING	6434	NA	6434	0	6434	Basal-like
TCGA-A1-A0SK-01A-12R-A085-13	29.5038	57.1243	1.93617		FEMALE	54	Negative	Negative	Negative	T2	T_Other	N0	Negative	M0	Negative	Stage IIA	Stage IIA	followup	DECEASED	594	967	967	1	967	Basal-like
TCGA-AO-A0J6-01A-11R-A035-13	95.4105	75.4197	0.790476		FEMALE	61	Negative	Negative	Negative	T2	T_Other	N0	Negative	M0	Negative	Stage IIA	Stage IIA	followup	LIVING	775	NA	775	0	775	Basal-like
TCGA-BH-A0B9-01A-11R-A057-13	192.606	81.2768	0.421986		FEMALE	44	Negative	Negative	Negative	T1	T1	N0	Negative	M0	Negative	Stage IA	Stage I	followup	LIVING	1572	NA	1572	0	1572	Basal-like
TCGA-B6-A0RG-01A-11R-A057-13	70.4891	90.3274	1.28144		FEMALE	26	Negative	Negative	Negative	T3	T_Other	N0	Negative	M0	Negative	Stage IIB	Stage IIB	followup	LIVING	2082	NA	2082	0	2082	Luminal A
TCGA-B6-A0RN-01A-12R-A085-13	98.2441	107.504	1.09425		FEMALE	60	Negative	Negative	Negative	T1	T1	N0	Negative	M0	Negative	Stage IA	Stage I	followup	LIVING	5261	NA	5261	0	5261	Luminal A
TCGA-AO-A0J2-01A-11R-A035-13	132.327	120.099	0.907591		FEMALE	41	Negative	Negative	Negative	T1	T1	N0	Negative	M0	Negative	Stage IA	Stage I	followup	LIVING	585	NA	585	0	585	HER2-enriched
TCGA-A2-A0T2-01A-11R-A085-13	92.035	124.979	1.35795		FEMALE	66	Negative	Negative	Negative	T3	T_Other	N3	Positive	M1	Positive	Stage IV	No_Conversion	followup	DECEASED	240	240	240	1	240	Basal-like
TCGA-EW-A1PB-01A-11R-A143-13	199.485	126.29	0.63308		FEMALE	70	Negative	Negative	Negative	T3	T_Other	N1	Positive	M0	Negative	Stage IIIA	Stage IIIA	enrollment	LIVING	608	NA	608	0
TCGA-AN-A0AR-01A-11R-A010-13	85.9334	141.329	1.64463		FEMALE	55	Negative	Negative	Negative	T2	T_Other	N0	Negative	M0	Negative	Stage IIA	No_Conversion	enrollment	LIVING	9	NA	9	0	9	Basal-like
TCGA-E9-A1ND-01A-11R-A143-13	192.351	141.515	0.735714		FEMALE	75	Negative	Negative	Negative	T2	T_Other	N1	Positive	M0	Negative	Stage IIB	Stage IIB	enrollment	LIVING	0	NA	0	0
TCGA-B6-A0IK-01A-12R-A057-13	121.677	149.394	1.22779		FEMALE	63	Negative	Negative	Negative	T4	T_Other	N1	Positive	M0	Negative	Stage IIIB	No_Conversion	followup	DECEASED	571	571	571	1	571	HER2-enriched
TCGA-BH-A0E0-01A-11R-A057-13	113.496	161.732	1.425		FEMALE	38	Negative	Negative	Negative	T3	T_Other	N3	Positive	M0	Negative	Stage IIIC	No_Conversion	followup	LIVING	133	NA	133	0	133	Basal-like
TCGA-D8-A1XK-01A-21R-A14L-13	95.9536	162.486	1.69338		FEMALE	55	Negative	Negative	Negative	T2	T_Other	N1	Positive	M0	Negative	Stage IB	Stage IIB	enrollment	LIVING	326	NA	326	0
TCGA-A7-A26F-01A-21R-A168-13	122.996	164.203	1.33503		FEMALE	55	Negative	Negative	Negative	T1	T1	N0	Negative	M0	Negative	Stage IA	Stage I	enrollment	LIVING	257	NA	257	0
TCGA-E2-A159-01A-11R-A114-13	193.028	168.182	0.871287		FEMALE	50	Negative	Negative	Negative	T2	T_Other	N0	Negative	M0	Negative	Stage IIA	Stage IIA	enrollment	LIVING	515	NA	515	0
TCGA-AO-A124-01A-11R-A10I-13	165.029	172.405	1.04469		FEMALE	38	Negative	Negative	Negative	T2	T_Other	N0	Negative	M0	Negative	Stage IIA	Stage IIA	followup	LIVING	3119	NA	3119	0	3119	Basal-like
TCGA-D8-A1JG-01B-11R-A13P-13	169.8	173.465	1.02158		FEMALE	62	Negative	Negative	Negative	T2	T_Other	N0	Negative	M0	Negative	Stage IIA	Stage IIA	enrollment	LIVING	187	NA	187	0
TCGA-D8-A1XQ-01A-11R-A14L-13	127.87	173.78	1.35904		FEMALE	69	Negative	Negative	Negative	T2	T_Other	N0	Negative	M0	Negative	Stage IIA	Stage IIA	enrollment	LIVING	177	NA	177	0
TCGA-D8-A13Z-01A-11R-A114-13	168.396	179.252	1.06446		FEMALE	51	Negative	Negative	Negative	T2	T_Other	N2	Positive	M0	Negative	Stage X	Stage IIIA	enrollment	LIVING	210	NA	210	0
TCGA-B6-A0IQ-01A-11R-A035-13	192.365	180.73	0.939516		FEMALE	40	Negative	Negative	Negative	T3	T_Other	N1	Positive	M0	Negative	Stage IIIA	No_Conversion	followup	LIVING	4284	NA	4284	0	4284	Basal-like
TCGA-EW-A1OV-01A-11R-A143-13	210.118	188.604	0.897611		FEMALE	56	Negative	Negative	Negative	T2	T_Other	N1	Positive	M0	Negative	Stage IIB	Stage IIB	enrollment	LIVING	522	NA	522	0
TCGA-EW-A1P8-01A-11R-A143-13	106.252	188.989	1.77869		FEMALE	58	Negative	Negative	Negative	T2	T_Other	N3	Positive	M0	Negative	Stage IIIC	Stage IIIC	enrollment	DECEASED	239	239	239	1
TCGA-AR-A1AY-01A-21R-A12O-13	143.828	190.728	1.32609		FEMALE	65	Negative	Negative	Negative	T1	T1	N0	Negative	M0	Negative	Stage I	Stage I	enrollment	LIVING	614	NA	614	0
TCGA-B6-A0IE-01A-11R-A035-13	131.847	191.071	1.44919		FEMALE	38	Negative	Negative	Negative	TX		N1	Positive	M0	Negative	[Not Available]	No_Conversion	followup	DECEASED	1998	1998	1998	1	1998	Normal-like
TCGA-BH-A18G-01A-11R-A12C-13	175.881	191.87	1.09091		FEMALE	81	Negative	Negative	Negative	T1	T1	N0	Negative	M0	Negative	Stage X	No_Conversion	enrollment	LIVING	61	NA	61	0
TCGA-BH-A0AV-01A-31R-A114-13	130.733	193.653	1.48128		FEMALE	52	Negative	Negative	Negative	T1	T1	N0	Negative	M0	Negative	Stage I	Stage I	enrollment	LIVING	1180	NA	1180	0
TCGA-E2-A150-01A-11R-A12C-13	172.243	194.468	1.12903		FEMALE	48	Negative	Negative	Negative	T2	T_Other	N0	Negative	M0	Negative	Stage IIA	Stage IIA	enrollment	LIVING	591	NA	591	0
TCGA-BH-A18T-01A-11R-A12C-13	92.4319	194.593	2.10526		FEMALE	70	Negative	Negative	Negative	T2	T_Other	N0	Negative	M0	Negative	Stage IIA	Stage IIA	enrollment	DECEASED	224	224	224	1
TCGA-D8-A1JL-01A-11R-A13P-13	298.743	199.573	0.668043		FEMALE	72	Negative	Negative	Negative	T2	T_Other	N0	Negative	M0	Negative	Stage IIA	Stage IIA	enrollment	LIVING	265	NA	265	0
TCGA-A2-A04U-01A-11R-A114-13	103.542	199.907	1.93069		FEMALE	47	Negative	Negative	Negative	T2	T_Other	N0	Negative	M0	Negative	Stage IIA	Stage IIA	followup	LIVING	670	NA	670	0
TCGA-AO-A129-01A-21R-A10I-13	257.834	217.01	0.841667		FEMALE	29	Negative	Negative	Negative	T2	T_Other	N1	Positive	M0	Negative	Stage IIB	No_Conversion	followup	LIVING	2923	NA	2923	0	2923	Basal-like
TCGA-AO-A0JL-01A-11R-A057-13	168.192	225.881	1.343		FEMALE	59	Negative	Negative	Negative	T2	T_Other	N2	Positive	M0	Negative	Stage IIIA	No_Conversion	followup	LIVING	1319	NA	1319	0	1319	Basal-like
TCGA-B6-A0RS-01A-11R-A085-13	197.47	229.648	1.16295		FEMALE	38	Negative	Negative	Negative	T2	T_Other	N0	Negative	M0	Negative	Stage IIA	Stage IIA	followup	DECEASED	3062	3062	3062	1	3062	HER2-enriched
TCGA-B6-A0WX-01A-11R-A108-13	269.207	230.798	0.857328		FEMALE	40	Negative	Negative	Negative	T3	T_Other	N1	Positive	M0	Negative	Stage IIIA	No_Conversion	followup	DECEASED	653	653	653	1	653	Basal-like
TCGA-E2-A1LK-01A-21R-A14C-13	149.143	231.527	1.55238		FEMALE	84	Negative	Negative	Negative	T3	T_Other	N1	Positive	M0	Negative	Stage IIIC	Stage IIIA	enrollment	DECEASED	[Not Available]	266	266	1
TCGA-A2-A0D0-01A-11R-A010-13	144.965	231.579	1.59748		FEMALE	60	Negative	Negative	Negative	T2	T_Other	N0	Negative	M0	Negative	Stage IIA	Stage IIA	followup	LIVING	643	NA	643	0	643	Basal-like
TCGA-AR-A1AQ-01A-11R-A12O-13	258.203	233.455	0.904153		FEMALE	49	Negative	Negative	Negative	T2	T_Other	N0	Negative	M0	Negative	Stage II	Stage IIA	enrollment	LIVING	1309	NA	1309	0
TCGA-AO-A03U-01B-21R-A10I-13	191.468	235.547	1.23022		FEMALE	31	Negative	Negative	Negative	T1	T1	N0	Negative	M0	Negative	Stage IA	Stage I	followup	DECEASED	1727	1796	1796	1	1796	Normal-like
TCGA-E2-A14R-01A-11R-A114-13	200.681	238.25	1.18721		FEMALE	62	Negative	Negative	Negative	T2	T_Other	N0	Negative	M0	Negative	Stage IIA	Stage IIA	enrollment	LIVING	845	NA	845	0
TCGA-A2-A0SX-01A-12R-A085-13	284.348	239.353	0.841762		FEMALE	48	Negative	Negative	Negative	T1	T1	N0	Negative	M0	Negative	Stage IA	Stage I	followup	LIVING	1288	NA	1288	0	1288	Basal-like
TCGA-D8-A1JF-01A-11R-A13P-13	173.09	247.682	1.43094		FEMALE	79	Negative	Negative	Negative	T1	T1	N2	Positive	M0	Negative	Stage IIIA	Stage IIIA	enrollment	LIVING	96	NA	96	0
TCGA-E2-A1LG-01A-21R-A14L-13	262.972	253.115	0.962519		FEMALE	50	Negative	Negative	Negative	T2	T_Other	N0	Negative	M0	Negative	Stage IIA	Stage IIA	enrollment	LIVING	350	NA	350	0
TCGA-AR-A1AI-01A-11R-A12O-13	251.644	261.679	1.03988		FEMALE	47	Negative	Negative	Negative	T2	T_Other	N0	Negative	M0	Negative	Stage II	Stage IIA	enrollment	LIVING	1881	NA	1881	0
TCGA-A7-A0DA-01A-31R-A114-13	161.795	262.143	1.62021		FEMALE	62	Negative	Negative	Negative	T2	T_Other	N0	Negative	M0	Negative	Stage IIA	Stage IIA	followup	LIVING	373	NA	373	0
TCGA-AR-A0U1-01A-11R-A114-13	174.677	268.026	1.5344		FEMALE	36	Negative	Negative	Negative	T2	T_Other	N1	Positive	M0	Negative	Stage II	No_Conversion	enrollment	LIVING	185	NA	185	0
TCGA-BH-A18V-01A-11R-A12C-13	276.143	276.143	1		FEMALE	48	Negative	Negative	Negative	T2	T_Other	N1	Positive	M0	Negative	Stage IIB	No_Conversion	enrollment	DECEASED	1555	1555	1555	1
TCGA-A2-A04P-01A-31R-A035-13	185.464	277.864	1.49821		FEMALE	36	Negative	Negative	Negative	T2	T_Other	N3	Positive	M0	Negative	Stage IIIC	No_Conversion	followup	DECEASED	547	547	547	1	547	Basal-like
TCGA-BH-A0BL-01A-11R-A114-13	240.956	279.11	1.15834		FEMALE	35	Negative	Negative	Negative	T1	T1	N0	Negative	M0	Negative	Stage I	Stage I	enrollment	LIVING	1339	NA	1339	0
TCGA-EW-A1P4-01A-21R-A143-13	227.687	284.154	1.248		FEMALE	43	Negative	Negative	Negative	T2	T_Other	N0	Negative	M0	Negative	Stage IIA	Stage IIA	enrollment	LIVING	501	NA	501	0
TCGA-A8-A07O-01A-11R-A038-13	205.223	284.628	1.38692		FEMALE	51	Negative	Negative	Negative	T2	T_Other	N0	Negative	M0	Negative	Stage IIA	Stage IIA	enrollment	LIVING	304	NA	304	0	304	Basal-like
TCGA-AO-A128-01A-11R-A10I-13	194.207	288.311	1.48455		FEMALE	61	Negative	Negative	Negative	T2	T_Other	N0	Negative	M0	Negative	Stage IIA	Stage IIA	followup	LIVING	2877	NA	2877	0	2877	Basal-like
TCGA-A8-A09X-01A-11R-A010-13	331.32	290.944	0.878136		FEMALE	62	Negative	Negative	Negative	T2	T_Other	N3	Positive	M0	Negative	Stage IIIC	Stage IIIC	enrollment	DECEASED	426	426	426	1	426	HER2-enriched
TCGA-AR-A1AR-01A-31R-A136-13	206.276	291.602	1.41365		FEMALE	50	Negative	Negative	Negative	T1	T1	N2	Positive	M0	Negative	Stage III	Stage IIIA	enrollment	DECEASED	[Not Available]	523	523	1
TCGA-C8-A131-01A-11R-A114-13	185.346	297.814	1.6068		FEMALE	82	Negative	Negative	Negative	T2	T_Other	N2	Positive	M0	Negative	Stage III	Stage IIIA	enrollment	LIVING	0	NA	0	0
TCGA-A2-A0T0-01A-22R-A085-13	192.088	299.966	1.56161		FEMALE	59	Negative	Negative	Negative	T2	T_Other	N1	Positive	M0	Negative	Stage IIB	No_Conversion	followup	LIVING	533	NA	533	0	533	Basal-like
TCGA-A8-A07C-01A-11R-A035-13	227.368	308.282	1.35587		FEMALE	57	Negative	Negative	Negative	T2	T_Other	N0	Negative	M0	Negative	Stage IIA	Stage IIA	enrollment	LIVING	580	NA	580	0	580	Basal-like
TCGA-E2-A1LL-01A-11R-A143-13	171.081	309.456	1.80882		FEMALE	73	Negative	Negative	Negative	T3	T_Other	N2	Positive	M0	Negative	Stage IIIA	Stage IIIA	enrollment	LIVING	1014	NA	1014	0
TCGA-A2-A0YM-01A-11R-A108-13	232.844	312.607	1.34256		FEMALE	67	Negative	Negative	Negative	T2	T_Other	N0	Negative	M0	Negative	Stage IIA	Stage IIA	followup	LIVING	964	NA	964	0	964	Basal-like
TCGA-D8-A142-01A-11R-A114-13	191.682	325.485	1.69805		FEMALE	74	Negative	Negative	Negative	T3	T_Other	N0	Negative	M0	Negative	Stage IIB	Stage IIB	followup	LIVING	425	NA	425	0
TCGA-B6-A0RT-01A-21R-A085-13	737.053	326.988	0.443643		FEMALE	39	Negative	Negative	Negative	T3	T_Other	N1	Positive	M0	Negative	Stage IIIA	No_Conversion	followup	LIVING	2721	NA	2721	0	2721	Basal-like
TCGA-AO-A12F-01A-11R-A114-13	159.623	334.68	2.09669		FEMALE	36	Negative	Negative	Negative	T2	T_Other	N0	Negative	M0	Negative	Stage IIA	Stage IIA	followup	LIVING	1471	NA	1471	0
TCGA-E2-A14X-01A-11R-A114-13	328.249	344.439	1.04932		FEMALE	55	Negative	Negative	Negative	T2	T_Other	N2	Positive	M0	Negative	Stage IIIA	Stage IIIA	enrollment	LIVING	692	NA	692	0
TCGA-BH-A0RX-01A-21R-A085-13	392.868	356.417	0.907216		FEMALE	59	Negative	Negative	Negative	T2	T_Other	N0	Negative	M0	Negative	Stage IIA	Stage IIA	followup	LIVING	170	NA	170	0	170	Basal-like
TCGA-A2-A0ST-01A-12R-A085-13	667.231	357.797	0.536242		FEMALE	62	Negative	Negative	Negative	T1	T1	N1	Positive	M0	Negative	Stage IIA	No_Conversion	enrollment	LIVING	1643	NA	1643	0	1643	Basal-like
TCGA-AN-A04D-01A-21R-A035-13	144.887	367.454	2.53614		FEMALE	58	Negative	Negative	Negative	T2	T_Other	N1	Positive	M0	Negative	Stage IIB	No_Conversion	enrollment	LIVING	52	NA	52	0	52	Basal-like
TCGA-C8-A134-01A-11R-A114-13	247.884	385.663	1.55582		FEMALE	52	Negative	Negative	Negative	T2	T_Other	N0	Negative	M0	Negative	Stage IIA	No_Conversion	enrollment	LIVING	0	NA	0	0
TCGA-BH-A0E6-01A-11R-A035-13	296.779	387.193	1.30465		FEMALE	69	Negative	Negative	Negative	T1	T1	N0	Negative	M0	Negative	Stage IA	Stage I	followup	LIVING	292	NA	292	0	292	Basal-like
TCGA-A2-A0CM-01A-31R-A035-13	361.605	393.179	1.08731		FEMALE	40	Negative	Negative	Negative	T2	T_Other	N0	Negative	M0	Negative	Stage IIA	Stage IIA	followup	DECEASED	754	754	754	1	754	Basal-like
TCGA-C8-A1HJ-01A-11R-A13P-13	239.701	419.884	1.7517		FEMALE	53	Negative	Negative	Negative	T2	T_Other	N0	Negative	M0	Negative	Stage II	Stage IIA	enrollment	LIVING	5	NA	5	0
TCGA-A7-A26G-01A-21R-A168-13	304.296	426.766	1.40247		FEMALE	50	Negative	Negative	Negative	T2	T_Other	N0	Negative	M0	Negative	Stage IIA	Stage IIA	enrollment	LIVING	209	NA	209	0
TCGA-E2-A1LH-11A-22R-A14C-13	345.314	430.382	1.24635		FEMALE	59	Negative	Negative	Negative	T1	T1	N0	Negative	M0	Negative	Stage I	Stage I	enrollment	LIVING	2875	NA	2875	0
TCGA-C8-A12V-01A-11R-A114-13	622.019	436.881	0.702359		FEMALE	55	Negative	Negative	Negative	T2	T_Other	N0	Negative	M0	Negative	Stage IIA	Stage IIA	enrollment	LIVING	0	NA	0	0
TCGA-E2-A14N-01A-31R-A136-13	323.537	439.653	1.3589		FEMALE	37	Negative	Negative	Negative	T2	T_Other	N1	Positive	M0	Negative	Stage IIB	Stage IIB	enrollment	LIVING	1350	NA	1350	0
TCGA-EW-A1P7-01A-21R-A143-13	536.7	452.356	0.842847		FEMALE	59	Negative	Negative	Negative	T2	T_Other	N0	Negative	M0	Negative	Stage IIA	Stage IIA	enrollment	LIVING	635	NA	635	0
TCGA-A2-A04Q-01A-21R-A035-13	389.154	496.054	1.2747		FEMALE	48	Negative	Negative	Negative	T1	T1	N0	Negative	M0	Negative	Stage IA	Stage I	followup	LIVING	1275	NA	1275	0	1275	Basal-like
TCGA-EW-A1P1-01A-31R-A14C-13	331.913	551.244	1.66081		FEMALE	68	Negative	Negative	Negative	T2	T_Other	N3	Positive	M0	Negative	Stage IIIC	Stage IIIC	enrollment	LIVING	919	NA	919	0
TCGA-A2-A0D2-01A-21R-A035-13	397.272	560.363	1.41053		FEMALE	45	Negative	Negative	Negative	T2	T_Other	N0	Negative	M0	Negative	Stage IIB	Stage IIA	followup	LIVING	1027	NA	1027	0	1027	Basal-like
TCGA-A2-A1G6-01A-11R-A13P-13	441.18	571.924	1.29635		FEMALE	50	Negative	Negative	Negative	T2	T_Other	N2	Positive	M0	Negative	Stage IIIA	Stage IIIA	enrollment	LIVING	132	NA	132	0
TCGA-A8-A08R-01A-11R-A035-13	387.634	597.732	1.542		FEMALE	52	Negative	Negative	Negative	T2	T_Other	N1	Positive	M0	Negative	Stage IIB	Stage IIB	enrollment	LIVING	30	NA	30	0	30	Basal-like
TCGA-AN-A0XU-01A-11R-A108-13	727.734	628.497	0.863636		FEMALE	54	Negative	Negative	Negative	T2	T_Other	N0	Negative	M0	Negative	Stage IIA	Stage IIA	enrollment	LIVING	10	NA	10	0	10	Basal-like
TCGA-AN-A0FL-01A-11R-A035-13	468.567	628.924	1.34223		FEMALE	62	Negative	Negative	Negative	T2	T_Other	N0	Negative	M0	Negative	Stage IIA	No_Conversion	enrollment	LIVING	230	NA	230	0	230	Basal-like
TCGA-BH-A0WA-01A-11R-A108-13	633.123	678.4	1.07151		FEMALE	82	Negative	Negative	Negative	T1	T1	N0	Negative	M0	Negative	Stage IA	Stage I	enrollment	LIVING	372	NA	372	0	372	Basal-like
TCGA-AQ-A04J-01A-02R-A035-13	426.954	703.552	1.64784		FEMALE	45	Negative	Negative	Negative	T2	T_Other	N0	Negative	M0	Negative	Stage IIA	Stage IIA	followup	LIVING	499	NA	499	0	499	Basal-like
TCGA-AN-A0G0-01A-11R-A035-13	373.578	787.909	2.10909		FEMALE	56	Negative	Negative	Negative	T2	T_Other	N0	Negative	M0	Negative	Stage IIA	No_Conversion	enrollment	LIVING	16	NA	16	0	16	Basal-like
TCGA-AR-A0U4-01A-11R-A108-13	714.219	791.935	1.10881		FEMALE	54	Negative	Negative	Negative	T2	T_Other	N0	Negative	M0	Negative	Stage II	No_Conversion	enrollment	LIVING	1627	NA	1627	0	1627	Basal-like
TCGA-E2-A1B6-01A-31R-A12O-13	973.423	797.372	0.819143		FEMALE	44	Negative	Negative	Negative	T2	T_Other	N0	Negative	M0	Negative	Stage IIA	Stage IIA	enrollment	LIVING	338	NA	338	0
TCGA-C8-A27B-01A-11R-A168-13	477.288	867.175	1.81688		FEMALE	48	Negative	Negative	Negative	T3	T_Other	N0	Negative	M0	Negative	Stage IIB	Stage IIB	enrollment	LIVING	30	NA	30	0
TCGA-AN-A0FX-01A-11R-A035-13	365.218	870.665	2.38396		FEMALE	52	Negative	Negative	Negative	T2	T_Other	N0	Negative	M0	Negative	Stage IIA	No_Conversion	enrollment	LIVING	10	NA	10	0	10	Basal-like
TCGA-BH-A0BG-01A-11R-A114-13	562.452	875.787	1.55709		FEMALE	73	Negative	Negative	Negative	T1	T1	N0	Negative	M0	Negative	Stage I	Stage I	enrollment	LIVING	756	NA	756	0
TCGA-AO-A0J4-01A-11R-A035-13	720.894	879.525	1.22005		FEMALE	41	Negative	Negative	Negative	T1	T1	N0	Negative	M0	Negative	Stage IA	Stage I	followup	LIVING	294	NA	294	0	294	Basal-like
TCGA-A2-A04T-01A-21R-A035-13	465.828	1069.94	2.29685		FEMALE	62	Negative	Negative	Negative	T2	T_Other	N0	Negative	M0	Negative	Stage IIA	Stage IIA	followup	LIVING	2246	NA	2246	0	2246	Basal-like
TCGA-AR-A0TS-01A-11R-A114-13	807.018	1114.56	1.38108		FEMALE	46	Negative	Negative	Negative	T2	T_Other	N1	Positive	M0	Negative	Stage II	No_Conversion	enrollment	LIVING	1138	NA	1138	0
TCGA-B6-A0RU-01A-11R-A085-13	693.432	1123.98	1.6209		FEMALE	49	Negative	Negative	Negative	T1	T1	N0	Negative	M0	Negative	Stage IA	Stage I	followup	LIVING	3991	NA	3991	0	3991	Basal-like
TCGA-AN-A0AL-01A-11R-A010-13	533.662	1152.51	2.15963		FEMALE	41	Negative	Negative	Negative	T4	T_Other	N0	Negative	M0	Negative	Stage IIIB	No_Conversion	enrollment	LIVING	197	NA	197	0	197	Basal-like
TCGA-D8-A147-01A-11R-A114-13	595.223	1200.9	2.01756		FEMALE	45	Negative	Negative	Negative	T2	T_Other	N0	Negative	M0	Negative	Stage X	Stage IIA	enrollment	LIVING	2	NA	2	0
TCGA-A1-A0SO-01A-22R-A085-13	830.519	1441.46	1.73561		FEMALE	67	Negative	Negative	Negative	T2	T_Other	N1	Positive	M0	Negative	Stage IIB	Stage IIB	enrollment	LIVING	852	NA	852	0	852	Basal-like
	210.118	279.11	1.33503
T1	223.616	263.396	1.23828
T2+	227.368	284.628	1.35795
N0	186.452	213.916	1.24477
N1	494.091	683.648	1.45789
LIVING	236.272	298.89	1.33056
DECEASED	185.464	230.798	1.35795
	Live status	Age
low ggo	12 dead	57
high ggo	3 dead	52
low hsa	11 dead	54.5
high hsa	4 dead	54
low ratio	7 dead	52.5
high ratio	8 dead	55

## Sheet: combined
Patient-ID	hsa-miR-140-3p 0|x (rpm)	hsa-miR-140-3p +1|x (rpm)		Gender	Age at Initial Pathologic Diagnosis	ER Status	PR Status	HER2 Final Status	Tumor	Tumor--T1 Coded	Node	Node-Coded	Metastasis	Metastasis-Coded	AJCC Stage	Converted Stage	Survival Data Form	Vital Status	Days to Date of Last Contact	Days to date of Death		OS event	OS Time	PAM50 mRNA
TCGA-A1-A0SB-01A-11R-A143-13	396.031	489.174		FEMALE	70	Positive	Negative	Negative	T1	T1	N0	Negative	M0	Negative	Stage I	Stage I	enrollment	LIVING	259	NA	259	0
TCGA-A1-A0SD-01A-11R-A114-13	202.88	241.085		FEMALE	59	Positive	Positive	Negative	T2	T_Other	N0	Negative	M0	Negative	Stage IIA	Stage IIA	enrollment	LIVING	437	NA	437	0
TCGA-A1-A0SE-01A-11R-A085-13	167.378	156.242		FEMALE	56	Positive	Positive	Negative	T1	T1	N0	Negative	M0	Negative	Stage I	Stage I	enrollment	LIVING	1320	NA	1320	0	1320	Luminal A
TCGA-A1-A0SF-01A-11R-A143-13	148.805	200.578		FEMALE	54	Positive	Positive	Negative	T2	T_Other	N0	Negative	M0	Negative	Stage IIA	Stage IIA	enrollment	LIVING	1463	NA	1463	0
TCGA-A1-A0SG-01A-11R-A143-13	207.35	252.59		FEMALE	61	Positive	Positive	Negative	T2	T_Other	N1	Positive	M0	Negative	Stage IIB	Stage IIB	enrollment	LIVING	433	NA	433	0
TCGA-A1-A0SH-01A-11R-A085-13	138.537	170.023		FEMALE	39	Negative	Positive	Negative	T2	T_Other	N0	Negative	M0	Negative	Stage IIA	Stage IIA	enrollment	LIVING	1437	NA	1437	0	1437	Luminal A
TCGA-A1-A0SI-01A-11R-A143-13	106.56	142.206		FEMALE	52	Positive	Positive	Negative	T2	T_Other	N1	Positive	M0	Negative	Stage IIB	Stage IIB	enrollment	LIVING	634	NA	634	0
TCGA-A1-A0SJ-01A-11R-A085-13	216.994	298.606		FEMALE	39	Positive	Positive	Negative	T3	T_Other	N1	Positive	M0	Negative	Stage IIIA	Stage IIIA	enrollment	LIVING	426	NA	426	0	426	Luminal A
TCGA-A1-A0SK-01A-12R-A085-13	29.5038	57.1243		FEMALE	54	Negative	Negative	Negative	T2	T_Other	N0	Negative	M0	Negative	Stage IIA	Stage IIA	followup	DECEASED	594	967	967	1	967	Basal-like
TCGA-A1-A0SM-01A-11R-A085-13	94.4994	137.672		MALE	77	Positive	Negative	Positive	T2	T_Other	N0	Negative	M0	Negative	Stage IIA	Stage IIA	enrollment	LIVING	242	NA	242	0	242	Luminal B
TCGA-A1-A0SN-01A-11R-A143-13	128.77	130.565		FEMALE	50	Positive	Positive	Positive	T1	T1	N1	Positive	M0	Negative	Stage IIIA	Stage IIA	enrollment	LIVING	1196	NA	1196	0
TCGA-A1-A0SO-01A-22R-A085-13	830.519	1441.46		FEMALE	67	Negative	Negative	Negative	T2	T_Other	N1	Positive	M0	Negative	Stage IIB	Stage IIB	enrollment	LIVING	852	NA	852	0	852	Basal-like
TCGA-A1-A0SQ-01A-21R-A143-13	107.24	154.19		FEMALE	45	Positive	Positive	Negative	T2	T_Other	N1	Positive	M0	Negative	Stage IIB	Stage IIB	enrollment	LIVING	553	NA	553	0
TCGA-A2-A04N-01A-11R-A114-13	179.686	257.178		FEMALE	66	Positive	Positive	Negative	T1	T1	N0	Negative	M0	Negative	Stage IA	Stage I	followup	LIVING	3188	NA	3188	0
TCGA-A2-A04P-01A-31R-A035-13	185.464	277.864		FEMALE	36	Negative	Negative	Negative	T2	T_Other	N3	Positive	M0	Negative	Stage IIIC	No_Conversion	followup	DECEASED	547	547	547	1	547	Basal-like
TCGA-A2-A04Q-01A-21R-A035-13	389.154	496.054		FEMALE	48	Negative	Negative	Negative	T1	T1	N0	Negative	M0	Negative	Stage IA	Stage I	followup	LIVING	1275	NA	1275	0	1275	Basal-like
TCGA-A2-A04R-01A-41R-A108-13	144.612	139.887		FEMALE	36	Positive	Positive	Negative	T1	T1	N0	Negative	M0	Negative	Stage IA	Stage I	followup	LIVING	2499	NA	2499	0	2499	Luminal B
TCGA-A2-A04T-01A-21R-A035-13	465.828	1069.94		FEMALE	62	Negative	Negative	Negative	T2	T_Other	N0	Negative	M0	Negative	Stage IIA	Stage IIA	followup	LIVING	2246	NA	2246	0	2246	Basal-like
TCGA-A2-A04U-01A-11R-A114-13	103.542	199.907		FEMALE	47	Negative	Negative	Negative	T2	T_Other	N0	Negative	M0	Negative	Stage IIA	Stage IIA	followup	LIVING	670	NA	670	0
TCGA-A2-A04V-01A-21R-A035-13	88.4612	138.589		FEMALE	39	Positive	Positive	Negative	T2	T_Other	N0	Negative	M0	Negative	Stage IIA	Stage IIA	enrollment	DECEASED	1920	1920	1920	1	1920	Luminal A
TCGA-A2-A04W-01A-31R-A114-13	123.723	201.457		FEMALE	50	Negative	Negative	Positive	T2	T_Other	N1	Positive	M0	Negative	Stage IIB	No_Conversion	followup	LIVING	1948	NA	1948	0
TCGA-A2-A04X-01A-21R-A035-13	173.998	138.211		FEMALE	34	Positive	Positive	Positive	T2	T_Other	N0	Negative	M0	Negative	Stage IIA	Stage IIA	followup	LIVING	1686	NA	1686	0	1686	HER2-enriched
TCGA-A2-A04Y-01A-21R-A035-13	259.961	221.089		FEMALE	53	Positive	Positive	Negative	T2	T_Other	N1	Positive	M0	Negative	Stage IIB	No_Conversion	followup	LIVING	1099	NA	1099	0	1099	Luminal A
TCGA-A2-A0CL-01A-11R-A114-13	557.952	290.19		FEMALE	37	Positive	Positive	Negative	T3	T_Other	N2	Positive	M0	Negative	Stage IIIA	No_Conversion	followup	LIVING	1963	NA	1963	0
TCGA-A2-A0CM-01A-31R-A035-13	361.605	393.179		FEMALE	40	Negative	Negative	Negative	T2	T_Other	N0	Negative	M0	Negative	Stage IIA	Stage IIA	followup	DECEASED	754	754	754	1	754	Basal-like
TCGA-A2-A0CP-01A-11R-A035-13	272.954	317.41		FEMALE	60	Positive	Positive	Negative	T1	T1	N0	Negative	M0	Negative	Stage IA	Stage I	followup	LIVING	2813	NA	2813	0	2813	Luminal A
TCGA-A2-A0CQ-01A-21R-A035-13	131.289	185.992		FEMALE	62	Positive	Positive	Negative	T1	T1	N0	Negative	M0	Negative	Stage IA	Stage I	followup	LIVING	2694	NA	2694	0	2694	Luminal A
TCGA-A2-A0CS-01A-11R-A114-13	119.663	183.058		FEMALE	73	Positive	Positive	Negative	T4	T_Other	N3	Positive	M1	Positive	Stage IV	No_Conversion	followup	LIVING	2298	NA	2298	0
TCGA-A2-A0CT-01A-31R-A057-13	150.215	193.546		FEMALE	71	Positive	Negative	Negative	T2	T_Other	N0	Negative	M0	Negative	Stage IIA	Stage IIA	followup	LIVING	2288	NA	2288	0	2288	Luminal B
TCGA-A2-A0CU-01A-12R-A035-13	517.247	829.387		FEMALE	73	Positive	Positive	Negative	T2	T_Other	N0	Negative	M0	Negative	Stage IIA	Stage IIA	followup	DECEASED	139	157	157	1	157	Luminal A
TCGA-A2-A0CV-01A-31R-A114-13	183.182	257.355		FEMALE	41	Positive	Positive	Negative	T2	T_Other	N1	Positive	M0	Negative	Stage IIB	No_Conversion	followup	LIVING	1929	NA	1929	0
TCGA-A2-A0CY-01A-12R-A035-13	94.9206	157.066		FEMALE	63	Positive	Positive	Negative	T2	T_Other	N1	Positive	M0	Negative	Stage IIB	No_Conversion	followup	LIVING	1673	NA	1673	0	1673	HER2-enriched
TCGA-A2-A0CZ-01A-11R-A035-13	174.237	239.62		FEMALE	46	Positive	Positive	Negative	T2	T_Other	N0	Negative	M0	Negative	Stage IIA	Stage IIA	followup	LIVING	1615	NA	1615	0	1615	Luminal A
TCGA-A2-A0D0-01A-11R-A010-13	144.965	231.579		FEMALE	60	Negative	Negative	Negative	T2	T_Other	N0	Negative	M0	Negative	Stage IIA	Stage IIA	followup	LIVING	643	NA	643	0	643	Basal-like
TCGA-A2-A0D1-01A-11R-A035-13	36.4807	54.0649		FEMALE	76	Negative	Negative	Positive	T2	T_Other	N0	Negative	M0	Negative	Stage IIA	Stage IIA	followup	LIVING	1051	NA	1051	0	1051	HER2-enriched
TCGA-A2-A0D2-01A-21R-A035-13	397.272	560.363		FEMALE	45	Negative	Negative	Negative	T2	T_Other	N0	Negative	M0	Negative	Stage IIB	Stage IIA	followup	LIVING	1027	NA	1027	0	1027	Basal-like
TCGA-A2-A0D3-01A-11R-A114-13	168.932	165.093		FEMALE	42	Positive	Positive	Negative	T1	T1	N0	Negative	M0	Negative	Stage IA	Stage I	followup	LIVING	875	NA	875	0
TCGA-A2-A0D4-01A-11R-A038-13	155.7	321.285		FEMALE	37	Positive	Positive	Negative	T2	T_Other	N1	Positive	M0	Negative	Stage IIB	No_Conversion	followup	LIVING	767	NA	767	0	767	Luminal B
TCGA-A2-A0EM-01A-11R-A035-13	191.638	254.609		FEMALE	73	Positive	Positive	Negative	T1	T1	N0	Negative	M0	Negative	Stage IA	Stage I	followup	LIVING	3093	NA	3093	0	3093	Luminal A
TCGA-A2-A0EN-01A-13R-A085-13	229.52	225.922		FEMALE	70	Positive	Positive	Negative	T2	T_Other	N0	Negative	M0	Negative	Stage IIA	Stage IIA	followup	LIVING	2717	NA	2717	0	2717	Luminal A
TCGA-A2-A0EO-01A-11R-A035-13	177.833	222.291		FEMALE	54	Positive	Positive	Negative	T1	T1	N0	Negative	M0	Negative	Stage IA	Stage I	followup	LIVING	2441	NA	2441	0	2441	Luminal A
TCGA-A2-A0EQ-01A-11R-A035-13	368.88	336.977		FEMALE	64	Negative	Negative	Positive	T2	T_Other	N0	Negative	M0	Negative	Stage IIA	Stage IIA	followup	LIVING	2426	NA	2426	0	2426	HER2-enriched
TCGA-A2-A0ER-01A-21R-A035-13	217.599	240.913		FEMALE	63	Positive	Positive	Negative	T1	T1	N1	Positive	M0	Negative	Stage IB	No_Conversion	followup	LIVING	2262	NA	2262	0	2262	Luminal B
TCGA-A2-A0ES-01A-11R-A114-13	286.025	462.76		FEMALE	52	Positive	Positive	Negative	T2	T_Other	N0	Negative	M0	Negative	Stage IIA	Stage IIA	followup	LIVING	1127	NA	1127	0
TCGA-A2-A0ET-01A-31R-A035-13	126.554	148.805		FEMALE	58	Positive	Positive	Negative	T2	T_Other	N2	Positive	M0	Negative	Stage IIIA	No_Conversion	followup	LIVING	1066	NA	1066	0	1066	Luminal A
TCGA-A2-A0EU-01A-22R-A057-13	95.5722	70.3267		FEMALE	79	Positive	Positive	Negative	T1	T1	N0	Negative	M0	Negative	Stage IA	Stage I	followup	LIVING	1043	NA	1043	0	1043	Luminal A
TCGA-A2-A0EV-01A-11R-A035-13	247.963	293.364		FEMALE	80	Positive	Positive	Negative	T1	T1	N0	Negative	M0	Negative	Stage IA	Stage I	followup	LIVING	968	NA	968	0	968	Luminal A
TCGA-A2-A0EW-01A-21R-A114-13	242.683	407.926		FEMALE	53	Positive	Positive	Negative	T1	T1	N3	Positive	M0	Negative	Stage IIIC	No_Conversion	followup	LIVING	904	NA	904	0
TCGA-A2-A0EX-01A-21R-A035-13	209.863	292.473		FEMALE	46	Positive	Positive	Negative	T3	T_Other	N0	Negative	M0	Negative	Stage IIB	Stage IIB	enrollment	LIVING	549	NA	549	0	549	Luminal A
TCGA-A2-A0EY-01A-11R-A035-13	328.708	441.471		FEMALE	62	Positive	Negative	Positive	T2	T_Other	N1	Positive	M0	Negative	Stage IIB	No_Conversion	followup	LIVING	735	NA	735	0	735	Luminal B
TCGA-A2-A0ST-01A-12R-A085-13	667.231	357.797		FEMALE	62	Negative	Negative	Negative	T1	T1	N1	Positive	M0	Negative	Stage IIA	No_Conversion	enrollment	LIVING	1643	NA	1643	0	1643	Basal-like
TCGA-A2-A0SU-01A-11R-A085-13	205.637	238.064		FEMALE	66	Positive	Positive	Negative	T2	T_Other	N0	Negative	M0	Negative	Stage IIA	Stage IIA	followup	LIVING	1661	NA	1661	0	1661	Luminal A
TCGA-A2-A0SV-01A-11R-A085-13	172.053	198.056		FEMALE	63	Positive	Positive	Negative	T2	T_Other	N2	Positive	M1	Positive	Stage IV	No_Conversion	followup	DECEASED	825	825	825	1	825	Luminal B
TCGA-A2-A0SW-01A-11R-A085-13	255.045	198.742		FEMALE	82	Positive	Negative	Negative	T2	T_Other	N2	Positive	M1	Positive	Stage IV	No_Conversion	followup	DECEASED	1364	1364	1364	1	1364	Luminal B
TCGA-A2-A0SX-01A-12R-A085-13	284.348	239.353		FEMALE	48	Negative	Negative	Negative	T1	T1	N0	Negative	M0	Negative	Stage IA	Stage I	followup	LIVING	1288	NA	1288	0	1288	Basal-like
TCGA-A2-A0SY-01A-31R-A085-13	121.552	156.381		FEMALE	62	Positive	Positive	Positive	T3	T_Other	N1	Positive	M0	Negative	Stage IIIA	No_Conversion	followup	LIVING	1347	NA	1347	0	1347	Luminal A
TCGA-A2-A0T0-01A-22R-A085-13	192.088	299.966		FEMALE	59	Negative	Negative	Negative	T2	T_Other	N1	Positive	M0	Negative	Stage IIB	No_Conversion	followup	LIVING	533	NA	533	0	533	Basal-like
TCGA-A2-A0T1-01A-21R-A085-13	289.929	269.028		FEMALE	55	Negative	Negative	Positive	T3	T_Other	N3	Positive	M0	Negative	Stage IIIC	No_Conversion	followup	LIVING	520	NA	520	0	520	HER2-enriched
TCGA-A2-A0T2-01A-11R-A085-13	92.035	124.979		FEMALE	66	Negative	Negative	Negative	T3	T_Other	N3	Positive	M1	Positive	Stage IV	No_Conversion	followup	DECEASED	240	240	240	1	240	Basal-like
TCGA-A2-A0T3-01A-21R-A114-13	149.941	208.48		FEMALE	37	Positive	Positive	Negative	T1	T1	N1	Positive	M0	Negative	Stage IA	Stage IIA	followup	LIVING	569	NA	569	0
TCGA-A2-A0T4-01A-31R-A085-13	223.627	296.617		FEMALE	62	Positive	Positive	Negative	T2	T_Other	N0	Negative	M0	Negative	Stage IIA	Stage IIA	followup	LIVING	624	NA	624	0	624	Luminal B
TCGA-A2-A0T5-01A-21R-A085-13	155.771	203.559		FEMALE	39	Positive	Positive	Negative	T2	T_Other	N0	Negative	M0	Negative	Stage IIB	Stage IIA	followup	LIVING	531	NA	531	0	531	Luminal A
TCGA-A2-A0T6-01A-11R-A085-13	200.13	250.821		FEMALE	50	Positive	Positive	Negative	T3	T_Other	N0	Negative	M0	Negative	Stage IIB	Stage IIB	followup	LIVING	575	NA	575	0	575	Luminal A
TCGA-A2-A0T7-01A-21R-A085-13	214.103	275.103		FEMALE	51	Positive	Positive	Negative	T2	T_Other	N0	Negative	M0	Negative	Stage IIA	Stage IIA	followup	LIVING	631	NA	631	0	631	Luminal A
TCGA-A2-A0YC-01A-11R-A108-13	353.453	280.043		FEMALE	59	Positive	Positive	Negative	T2	T_Other	N1	Positive	M0	Negative	Stage IIB	No_Conversion	followup	LIVING	989	NA	989	0	989	Luminal A
TCGA-A2-A0YD-01A-11R-A108-13	377.698	353.548		FEMALE	63	Positive	Positive	Negative	T3	T_Other	N0	Negative	M0	Negative	Stage IIB	Stage IIB	followup	LIVING	769	NA	769	0	769	Luminal A
TCGA-A2-A0YF-01A-21R-A108-13	343.161	268.046		FEMALE	67	Positive	Negative	Negative	T1	T1	N0	Negative	M0	Negative	Stage IA	Stage I	followup	LIVING	469	NA	469	0	469	Luminal A
TCGA-A2-A0YG-01A-21R-A108-13	229.805	211.916		FEMALE	63	Positive	Positive	Positive	T2	T_Other	N3	Positive	M0	Negative	Stage IIIC	No_Conversion	followup	LIVING	665	NA	665	0	665	Luminal B
TCGA-A2-A0YH-01A-11R-A108-13	397.867	226.323		FEMALE	53	Positive	Positive	Negative	T2	T_Other	N2	Positive	M0	Negative	Stage IIIA	No_Conversion	followup	LIVING	658	NA	658	0	658	Luminal B
TCGA-A2-A0YI-01A-31R-A10I-13	283.875	263.866		FEMALE	62	Positive	Positive	Negative	T1	T1	N0	Negative	M0	Negative	Stage IA	Stage I	followup	LIVING	441	NA	441	0	441	Luminal A
TCGA-A2-A0YK-01A-22R-A108-13	697.017	592.586		FEMALE	61	Positive	Negative	Negative	T2	T_Other	N0	Negative	M0	Negative	Stage IIA	Stage IIA	followup	LIVING	587	NA	587	0	587	Normal-like
TCGA-A2-A0YL-01A-21R-A108-13	234.769	198.707		FEMALE	48	Positive	Positive	Negative	T3	T_Other	N2	Positive	M0	Negative	Stage IIIA	No_Conversion	followup	LIVING	445	NA	445	0	445	Luminal A
TCGA-A2-A0YM-01A-11R-A108-13	232.844	312.607		FEMALE	67	Negative	Negative	Negative	T2	T_Other	N0	Negative	M0	Negative	Stage IIA	Stage IIA	followup	LIVING	964	NA	964	0	964	Basal-like
TCGA-A2-A1FV-01A-11R-A13P-13	198.495	296.433		FEMALE	74	Positive	Positive	Negative	T3	T_Other	N0	Negative	M0	Negative	Stage IIB	Stage IIB	enrollment	LIVING	460	NA	460	0
TCGA-A2-A1FW-01A-11R-A13P-13	152.629	197.165		FEMALE	62	Positive	Negative	Negative	T3	T_Other	N2	Positive	M0	Negative	Stage IIIA	Stage IIIA	enrollment	LIVING	221	NA	221	0
TCGA-A2-A1FX-01A-11R-A13P-13	326.674	401.821		FEMALE	61	Positive	Positive	Negative	T3	T_Other	N2	Positive	M0	Negative	Stage IIIA	Stage IIIA	enrollment	LIVING	935	NA	935	0
TCGA-A2-A1FZ-01A-51R-A14C-13	249.998	324.531		FEMALE	63	Positive	Positive	Negative	T2	T_Other	N0	Negative	M0	Negative	Stage IIA	Stage IIA	enrollment	LIVING	409	NA	409	0
TCGA-A2-A1G0-01A-11R-A13P-13	196.019	230.54		FEMALE	49	Positive	Positive	Negative	T2	T_Other	N1	Positive	M0	Negative	Stage IIB	Stage IIB	enrollment	LIVING	380	NA	380	0
TCGA-A2-A1G1-01A-21R-A13P-13	132.165	144.639		FEMALE	85	Negative	Negative	Positive	T2	T_Other	N1	Positive	M0	Negative	Stage IIB	Stage IIB	enrollment	LIVING	371	NA	371	0
TCGA-A2-A1G4-01A-11R-A13P-13	209.008	283.344		FEMALE	71	Positive	Positive	Negative	T3	T_Other	N1	Positive	M0	Negative	Stage IIIA	Stage IIIA	enrollment	LIVING	372	NA	372	0
TCGA-A2-A1G6-01A-11R-A13P-13	441.18	571.924		FEMALE	50	Negative	Negative	Negative	T2	T_Other	N2	Positive	M0	Negative	Stage IIIA	Stage IIIA	enrollment	LIVING	132	NA	132	0
TCGA-A2-A25B-01A-11R-A168-13	168.978	256.915		FEMALE	39	Positive	Positive	Negative	T2	T_Other	N1	Positive	M0	Negative	Stage IIB	Stage IIB	enrollment	LIVING	258	NA	258	0
TCGA-A2-A25C-01A-11R-A168-13	298.779	495.678		FEMALE	50	Positive	Positive	Negative	T2	T_Other	N1	Positive	M0	Negative	Stage IIB	Stage IIB	enrollment	LIVING	285	NA	285	0
TCGA-A2-A25E-01A-11R-A168-13	230.405	344.072		FEMALE	34	Positive	Positive	Equivocal	T2	T_Other	N2	Positive	M0	Negative	Stage IIIA	Stage IIIA	enrollment	LIVING	2511	NA	2511	0
TCGA-A7-A0CD-01A-11R-A010-13	77.5673	92.5061		FEMALE	66	Positive	Positive	Negative	T1	T1	N0	Negative	M0	Negative	Stage IA	Stage I	followup	LIVING	372	NA	372	0	372	Luminal A
TCGA-A7-A0CG-01A-11R-A038-13	241.72	514.457		FEMALE	78	Positive	Negative	Negative	T2	T_Other	N0	Negative	M0	Negative	Stage IIA	Stage IIA	followup	LIVING	230	NA	230	0	230	Luminal A
TCGA-A7-A0CH-01A-21R-A038-13	128.133	281.976		FEMALE	79	Performed but Not Available	Performed but Not Available	Negative	T2	T_Other	N0	Negative	M0	Negative	Stage IIA	Stage IIA	followup	LIVING	232	NA	232	0	232	Luminal A
TCGA-A7-A0CJ-01A-21R-A010-13	123.759	103.225		FEMALE	57	Positive	Positive	Negative	T2	T_Other	N0	Negative	M0	Negative	Stage IIA	Stage IIA	followup	LIVING	409	NA	409	0	409	Luminal B
TCGA-A7-A0DA-01A-31R-A114-13	161.795	262.143		FEMALE	62	Negative	Negative	Negative	T2	T_Other	N0	Negative	M0	Negative	Stage IIA	Stage IIA	followup	LIVING	373	NA	373	0
TCGA-A7-A13D-01A-13R-A12O-13	128.311	226.954		FEMALE	46	Negative	Positive	Negative	T2	T_Other	N0	Negative	M0	Negative	Stage IIA	Stage IIA	followup	LIVING	267	NA	267	0
TCGA-A7-A26E-01A-11R-A168-13	179.04	227.195		FEMALE	71	Positive	Positive	Negative	T3	T_Other	N1	Positive	M0	Negative	Stage IIIA	Stage IIIA	followup	LIVING	421	NA	421	0
TCGA-A7-A26F-01A-21R-A168-13	122.996	164.203		FEMALE	55	Negative	Negative	Negative	T1	T1	N0	Negative	M0	Negative	Stage IA	Stage I	enrollment	LIVING	257	NA	257	0
TCGA-A7-A26G-01A-21R-A168-13	304.296	426.766		FEMALE	50	Negative	Negative	Negative	T2	T_Other	N0	Negative	M0	Negative	Stage IIA	Stage IIA	enrollment	LIVING	209	NA	209	0
TCGA-A7-A26J-01A-11R-A168-13	159.252	168.315		FEMALE	49	Positive	Positive	Negative	T2	T_Other	N0	Negative	M0	Negative	Stage IIA	Stage IIA	enrollment	LIVING	67	NA	67	0
TCGA-A8-A06N-01A-11R-A010-13	229.211	332.279		FEMALE	66	Positive	Negative	Negative	T4	T_Other	N0	Negative	M0	Negative	Stage IIIB	Stage IIIB	enrollment	LIVING	0	NA	0	0	0	Luminal B
TCGA-A8-A06O-01A-11R-A010-13	177.677	220.75		FEMALE	60	Positive	Positive	Negative	T1	T1	N0	Negative	M0	Negative	Stage I	Stage I	enrollment	LIVING	396	NA	396	0	396	Luminal B
TCGA-A8-A06P-01A-11R-A010-13	138.92	287.134		FEMALE	63	Positive	Positive	Negative	T1	T1	N2	Positive	M0	Negative	Stage IIIA	Stage IIIA	enrollment	LIVING	396	NA	396	0	396	Luminal A
TCGA-A8-A06Q-01A-11R-A035-13	123.913	235.875		FEMALE	63	Positive	Positive	Negative	T3	T_Other	N2	Positive	M0	Negative	Stage IIIA	No_Conversion	enrollment	LIVING	31	NA	31	0	31	Luminal B
TCGA-A8-A06R-01A-11R-A010-13	75.355	107.097		FEMALE	69	Positive	Negative	Equivocal	T2	T_Other	N1	Positive	M0	Negative	Stage IIB	No_Conversion	enrollment	LIVING	546	NA	546	0	546	Luminal B
TCGA-A8-A06T-01A-11R-A010-13	57.5177	61.5541		FEMALE	75	Positive	Positive	Negative	T3	T_Other	N1	Positive	M0	Negative	Stage IIIA	Stage IIIA	enrollment	LIVING	1249	NA	1249	0	1249	Luminal A
TCGA-A8-A06U-01A-11R-A010-13	105.073	144.929		FEMALE	80	Positive	Positive	Equivocal	T2	T_Other	N1	Positive	M0	Negative	Stage IIB	Stage IIB	enrollment	DECEASED	882	882	882	1	882	Luminal A
TCGA-A8-A06Y-01A-21R-A010-13	70.8386	105.924		FEMALE	66	Positive	Positive	Negative	T2	T_Other	N0	Negative	M0	Negative	Stage IIA	Stage IIA	enrollment	LIVING	791	NA	791	0	791	Luminal A
TCGA-A8-A06Z-01A-11R-A010-13	29.875	61.9359		FEMALE	84	Positive	Positive	Negative	T3	T_Other	N0	Negative	M0	Negative	Stage IIB	Stage IIB	enrollment	LIVING	31	NA	31	0	31	Luminal B
TCGA-A8-A075-01A-11R-A085-13	115.155	130.647		FEMALE	42	Positive	Positive	Negative	T2	T_Other	N1	Positive	M0	Negative	Stage IIB	Stage IIB	enrollment	LIVING	517	NA	517	0	517	HER2-enriched
TCGA-A8-A076-01A-21R-A010-13	126.748	167.79		FEMALE	66	Positive	Positive	Positive	T2	T_Other	N0	Negative	M0	Negative	Stage IIA	Stage IIA	enrollment	LIVING	1641	NA	1641	0	1641	HER2-enriched
TCGA-A8-A079-01A-21R-A010-13	200.914	277.626		FEMALE	69	Positive	Positive	Negative	T4	T_Other	N3	Positive	M0	Negative	Stage IIIB	Stage IIIC	enrollment	LIVING	274	NA	274	0	274	Luminal B
TCGA-A8-A07B-01A-11R-A010-13	22.3116	59.7163		FEMALE	69	Positive	Positive	Positive	T2	T_Other	N0	Negative	M0	Negative	Stage IIA	Stage IIA	enrollment	LIVING	1004	NA	1004	0	1004	HER2-enriched
TCGA-A8-A07C-01A-11R-A035-13	227.368	308.282		FEMALE	57	Negative	Negative	Negative	T2	T_Other	N0	Negative	M0	Negative	Stage IIA	Stage IIA	enrollment	LIVING	580	NA	580	0	580	Basal-like
TCGA-A8-A07E-01A-11R-A035-13	220.374	510.508		FEMALE	81	Positive	Positive	Negative	T4	T_Other	N3	Positive	M0	Negative	Stage X	Stage IIIC	enrollment	LIVING	608	NA	608	0	608	Luminal A
TCGA-A8-A07F-01A-11R-A038-13	79.8328	146.146		FEMALE	65	Positive	Positive	Negative	T2	T_Other	N1	Positive	M0	Negative	Stage IIB	Stage IIB	enrollment	LIVING	576	NA	576	0	576	Luminal A
TCGA-A8-A07G-01A-11R-A035-13	197.41	356.302		FEMALE	65	Positive	Positive	Negative	T1	T1	N1	Positive	M0	Negative	Stage IIA	Stage IIA	enrollment	LIVING	576	NA	576	0	576	Luminal A
TCGA-A8-A07I-01A-11R-A010-13	101.369	125.753		FEMALE	69	Positive	Negative	Positive	T2	T_Other	N2	Positive	M0	Negative	Stage IIIA	Stage IIIA	enrollment	LIVING	426	NA	426	0	426	HER2-enriched
TCGA-A8-A07J-01A-21R-A057-13	121.35	127.909		FEMALE	35	Positive	Positive	Negative	T2	T_Other	N1	Positive	M0	Negative	Stage IIB	Stage IIB	enrollment	LIVING	365	NA	365	0	365	Luminal A
TCGA-A8-A07L-01A-11R-A010-13	201.8	275.698		FEMALE	58	Positive	Positive	Negative	T3	T_Other	N1	Positive	M0	Negative	Stage IIIA	Stage IIIA	enrollment	LIVING	517	NA	517	0	517	Luminal B
TCGA-A8-A07O-01A-11R-A038-13	205.223	284.628		FEMALE	51	Negative	Negative	Negative	T2	T_Other	N0	Negative	M0	Negative	Stage IIA	Stage IIA	enrollment	LIVING	304	NA	304	0	304	Basal-like
TCGA-A8-A07P-01A-11R-A010-13	117.512	172.742		FEMALE	68	Positive	Positive	Positive	T2	T_Other	N1	Positive	M0	Negative	Stage IIB	Stage IIB	enrollment	LIVING	334	NA	334	0	334	Luminal A
TCGA-A8-A07R-01A-21R-A035-13	105.211	146.309		FEMALE	80	Negative	Negative	Equivocal	T2	T_Other	N3	Positive	M0	Negative	Stage IIIC	Stage IIIC	enrollment	LIVING	273	NA	273	0	273	Basal-like
TCGA-A8-A07S-01A-11R-A035-13	126.94	205.731		FEMALE	73	Positive	Negative	Negative	T2	T_Other	N0	Negative	M0	Negative	Stage IIA	Stage IIA	enrollment	LIVING	242	NA	242	0	242	Luminal B
TCGA-A8-A07U-01A-11R-A035-13	273.207	293.844		FEMALE	66	Negative	Positive	Negative	T2	T_Other	N2	Positive	M0	Negative	Stage IIIA	Stage IIIA	enrollment	LIVING	303	NA	303	0	303	Basal-like
TCGA-A8-A07W-01A-11R-A010-13	106.585	262.968		FEMALE	76	Positive	Positive	Negative	T2	T_Other	N0	Negative	M1	Positive	Stage IV	Stage IV	enrollment	LIVING	304	NA	304	0	304	Luminal B
TCGA-A8-A07Z-01A-11R-A010-13	50.9949	88.2292		FEMALE	85	Positive	Positive	Negative	T2	T_Other	N0	Negative	M0	Negative	Stage IIA	Stage IIA	enrollment	LIVING	853	NA	853	0	853	Luminal B
TCGA-A8-A081-01A-11R-A010-13	189.226	237.907		FEMALE	80	Positive	Positive	Negative	T2	T_Other	N0	Negative	M0	Negative	Stage IIA	Stage IIA	enrollment	LIVING	0	NA	0	0	0	HER2-enriched
TCGA-A8-A082-01A-11R-A010-13	113.183	174.583		FEMALE	58	Positive	Positive	Negative	T2	T_Other	N1	Positive	M0	Negative	Stage IIB	Stage IIB	enrollment	LIVING	549	NA	549	0	549	Luminal B
TCGA-A8-A083-01A-21R-A010-13	124.222	237.27		FEMALE	67	Positive	Positive	Negative	T3	T_Other	N0	Negative	M0	Negative	Stage IIB	Stage IIB	enrollment	LIVING	0	NA	0	0	0	Luminal A
TCGA-A8-A084-01A-21R-A010-13	90.0389	104.821		FEMALE	81	Positive	Negative	Negative	T2	T_Other	N1	Positive	M0	Negative	Stage IIB	No_Conversion	enrollment	LIVING	458	NA	458	0	458	Luminal B
TCGA-A8-A085-01A-11R-A010-13	118.255	170.813		MALE	44	Positive	Positive	Negative	T2	T_Other	N1	Positive	M0	Negative	Stage IIB	Stage IIB	enrollment	LIVING	1124	NA	1124	0	1124	Luminal B
TCGA-A8-A086-01A-11R-A010-13	76.5213	135.651		FEMALE	59	Positive	Positive	Negative	T1	T1	N1	Positive	M0	Negative	Stage IIA	Stage IIA	enrollment	LIVING	396	NA	396	0	396	Luminal A
TCGA-A8-A08A-01A-11R-A010-13	120.014	149.35		FEMALE	89	Positive	Positive	Negative	T1	T1	N0	Negative	M0	Negative	Stage I	Stage I	enrollment	LIVING	30	NA	30	0	30	Luminal A
TCGA-A8-A08B-01A-11R-A010-13	122.467	82.8355		FEMALE	52	Positive	Negative	Positive	T2	T_Other	N0	Negative	M0	Negative	Stage IIA	Stage IIA	enrollment	LIVING	702	NA	702	0	702	HER2-enriched
TCGA-A8-A08G-01A-11R-A010-13	135.025	183.979		FEMALE	41	Positive	Positive	Positive	T2	T_Other	N0	Negative	M0	Negative	Stage IIA	Stage IIA	enrollment	LIVING	606	NA	606	0	606	Luminal B
TCGA-A8-A08H-01A-21R-A010-13	448.761	572.686		FEMALE	66	Positive	Positive	Positive	T2	T_Other	N0	Negative	M0	Negative	Stage IIA	Stage IIA	enrollment	LIVING	0	NA	0	0	0	Basal-like
TCGA-A8-A08I-01A-11R-A010-13	149.675	157.86		FEMALE	53	Positive	Positive	Negative	T2	T_Other	N0	Negative	M0	Negative	Stage IIA	Stage IIA	enrollment	LIVING	365	NA	365	0	365	Luminal B
TCGA-A8-A08J-01A-11R-A010-13	63.3519	107.095		FEMALE	52	Positive	Negative	Negative	T4	T_Other	N3	Positive	M1	Positive	Stage IV	Stage IV	enrollment	DECEASED	1127	1127	1127	1	1127	HER2-enriched
TCGA-A8-A08L-01A-11R-A010-13	112.096	201.035		FEMALE	89	Positive	Negative	Negative	T3	T_Other	N2	Positive	M0	Negative	Stage IIIA	Stage IIIA	enrollment	DECEASED	304	304	304	1	304	HER2-enriched
TCGA-A8-A08O-01A-21R-A057-13	112.767	94.0971		FEMALE	45	Positive	Positive	Negative	T2	T_Other	N3	Positive	M1	Positive	Stage IV	Stage IV	enrollment	LIVING	942	NA	942	0	942	Luminal A
TCGA-A8-A08R-01A-11R-A035-13	387.634	597.732		FEMALE	52	Negative	Negative	Negative	T2	T_Other	N1	Positive	M0	Negative	Stage IIB	Stage IIB	enrollment	LIVING	30	NA	30	0	30	Basal-like
TCGA-A8-A08T-01A-21R-A010-13	102.973	201.37		FEMALE	64	Positive	Positive	Negative	T2	T_Other	N1	Positive	M1	Positive	Stage IV	Stage IV	enrollment	LIVING	2830	NA	2830	0	2830	Luminal A
TCGA-A8-A08X-01A-21R-A010-13	247.704	188.133		FEMALE	43	Negative	Negative	Positive	T4	T_Other	N3	Positive	M0	Negative	Stage IIIC	Stage IIIC	enrollment	LIVING	1034	NA	1034	0	1034	HER2-enriched
TCGA-A8-A08Z-01A-21R-A010-13	163.015	344.089		FEMALE	76	Positive	Positive	Negative	T4	T_Other	N3	Positive	M0	Negative	Stage IIIB	Stage IIIC	enrollment	LIVING	1217	NA	1217	0	1217	Luminal A
TCGA-A8-A090-01A-11R-A010-13	60.22	88.3226		FEMALE	74	Positive	Positive	Negative	T2	T_Other	N0	Negative	M0	Negative	Stage IIA	Stage IIA	enrollment	LIVING	0	NA	0	0	0	Luminal A
TCGA-A8-A091-01A-11R-A010-13	204.015	265.028		FEMALE	61	Positive	Negative	Negative	T2	T_Other	N0	Negative	M0	Negative	Stage IIA	Stage IIA	enrollment	LIVING	580	NA	580	0	580	Luminal A
TCGA-A8-A092-01A-11R-A010-13	59.0457	97.7164		FEMALE	48	Positive	Positive	Negative	T2	T_Other	N2	Positive	M0	Negative	Stage IIIA	Stage IIIA	enrollment	LIVING	518	NA	518	0	518	HER2-enriched
TCGA-A8-A093-01A-11R-A010-13	69.4631	169.11		FEMALE	61	Positive	Positive	Negative	T2	T_Other	N0	Negative	M0	Negative	Stage IIA	Stage IIA	enrollment	LIVING	545	NA	545	0	545	Luminal A
TCGA-A8-A094-01A-11R-A038-13	146.283	259.204		FEMALE	75	Positive	Negative	Negative	T2	T_Other	N0	Negative	M0	Negative	Stage IIA	Stage IIA	enrollment	LIVING	0	NA	0	0	0	HER2-enriched
TCGA-A8-A095-01A-11R-A010-13	190.562	305.257		FEMALE	45	Positive	Positive	Negative	T1	T1	N0	Negative	M0	Negative	Stage I	Stage I	enrollment	LIVING	1276	NA	1276	0	1276	Luminal B
TCGA-A8-A096-01A-11R-A038-13	145.477	241.612		FEMALE	73	Positive	Positive	Negative	T2	T_Other	N0	Negative	M0	Negative	Stage IIA	Stage IIA	enrollment	LIVING	0	NA	0	0	0	Luminal B
TCGA-A8-A097-01A-11R-A035-13	209.834	273.313		FEMALE	65	Positive	Positive	Positive	T2	T_Other	N1	Positive	M0	Negative	Stage IIB	Stage IIB	enrollment	LIVING	365	NA	365	0	365	Luminal B
TCGA-A8-A099-01A-11R-A010-13	71.0098	98.9191		FEMALE	76	Positive	Positive	Positive	T4	T_Other	N3	Positive	M0	Negative	Stage X	Stage IIIC	enrollment	LIVING	304	NA	304	0	304	Luminal A
TCGA-A8-A09A-01A-11R-A038-13	264.587	468.004		FEMALE	40	Positive	Positive	Negative	T2	T_Other	N0	Negative	M0	Negative	Stage X	Stage IIA	enrollment	LIVING	304	NA	304	0	304	Luminal A
TCGA-A8-A09B-01A-11R-A010-13	191.613	291.667		FEMALE	58	Positive	Positive	Negative	T4	T_Other	N1	Positive	M0	Negative	Stage IIIB	Stage IIIB	enrollment	LIVING	365	NA	365	0	365	Luminal A
TCGA-A8-A09C-01A-11R-A010-13	134.204	227.062		FEMALE	69	Positive	Positive	Negative	T2	T_Other	N0	Negative	M0	Negative	Stage X	Stage IIA	enrollment	LIVING	31	NA	31	0	31	Luminal B
TCGA-A8-A09D-01A-11R-A010-13	273.889	523.39		FEMALE	47	Positive	Positive	Negative	T2	T_Other	N1	Positive	M0	Negative	Stage IIB	No_Conversion	enrollment	LIVING	396	NA	396	0	396	Luminal B
TCGA-A8-A09G-01A-21R-A010-13	108.175	119.225		FEMALE	79	Positive	Negative	Positive	T3	T_Other	N3	Positive	M0	Negative	Stage IIIC	Stage IIIC	enrollment	LIVING	0	NA	0	0	0	HER2-enriched
TCGA-A8-A09I-01A-22R-A035-13	124.429	121.739		FEMALE	84	Positive	Positive	Positive	T2	T_Other	N0	Negative	M0	Negative	Stage IIA	Stage IIA	enrollment	LIVING	1006	NA	1006	0	1006	Luminal B
TCGA-A8-A09M-01A-11R-A010-13	130.411	147.655		FEMALE	75	Positive	Positive	Negative	T2	T_Other	N3	Positive	M0	Negative	Stage IIIC	Stage IIIC	enrollment	LIVING	457	NA	457	0	457	Luminal B
TCGA-A8-A09N-01A-11R-A010-13	146.135	198.158		FEMALE	57	Positive	Positive	Positive	T2	T_Other	N3	Positive	M0	Negative	Stage IIIC	Stage IIIC	enrollment	LIVING	31	NA	31	0	31	Luminal B
TCGA-A8-A09Q-01A-11R-A010-13	189.913	224.301		FEMALE	83	Positive	Positive	Negative	T4	T_Other	N2	Positive	M0	Negative	Stage IIIB	Stage IIIB	enrollment	LIVING	761	NA	761	0	761	Luminal B
TCGA-A8-A09R-01A-11R-A010-13	113.747	192.073		FEMALE	82	Positive	Positive	Negative	T2	T_Other	N1	Positive	M0	Negative	Stage IIB	Stage IIB	enrollment	LIVING	273	NA	273	0	273	Luminal B
TCGA-A8-A09T-01A-11R-A010-13	149.112	210.027		FEMALE	68	Positive	Positive	Negative	T1	T1	N0	Negative	M0	Negative	Stage X	Stage I	enrollment	LIVING	578	NA	578	0	578	Luminal A
TCGA-A8-A09X-01A-11R-A010-13	331.32	290.944		FEMALE	62	Negative	Negative	Negative	T2	T_Other	N3	Positive	M0	Negative	Stage IIIC	Stage IIIC	enrollment	DECEASED	426	426	426	1	426	HER2-enriched
TCGA-A8-A09Z-01A-11R-A010-13	61.7612	77.8728		FEMALE	83	Positive	Negative	Negative	T3	T_Other	N0	Negative	M0	Negative	Stage IIB	Stage IIB	enrollment	LIVING	0	NA	0	0	0	Luminal B
TCGA-A8-A0A1-01A-11R-A010-13	213.924	329.786		FEMALE	84	Positive	Positive	Negative	T2	T_Other	N0	Negative	M0	Negative	Stage IIA	Stage IIA	enrollment	LIVING	365	NA	365	0	365	Luminal A
TCGA-A8-A0A2-01A-11R-A035-13	177.84	166.79		FEMALE	66	Positive	Positive	Negative	T2	T_Other	N0	Negative	M0	Negative	Stage IIA	Stage IIA	enrollment	LIVING	578	NA	578	0	578	Luminal A
TCGA-A8-A0A4-01A-11R-A010-13	87.2262	136.608		FEMALE	73	Positive	Positive	Negative	T2	T_Other	N0	Negative	M0	Negative	Stage IIA	Stage IIA	enrollment	LIVING	396	NA	396	0	396	Luminal A
TCGA-A8-A0A6-01A-12R-A057-13	109.53	79.4518		FEMALE	64	Positive	Positive	Negative	T2	T_Other	N3	Positive	M0	Negative	Stage IIIC	Stage IIIC	enrollment	LIVING	640	NA	640	0	640	Luminal A
TCGA-A8-A0A7-01A-11R-A010-13	287.866	346.228		FEMALE	57	Negative	Negative	Positive	T2	T_Other	N1	Positive	M0	Negative	Stage IIB	Stage IIB	enrollment	LIVING	30	NA	30	0	30	HER2-enriched
TCGA-A8-A0A9-01A-11R-A010-13	105.534	193.48		FEMALE	80	Positive	Positive	Negative	T2	T_Other	N0	Negative	M0	Negative	Stage IIA	Stage IIA	enrollment	LIVING	396	NA	396	0	396	Luminal B
TCGA-A8-A0AB-01A-11R-A035-13	94.8744	115.821		FEMALE	54	Positive	Positive	Negative	T2	T_Other	N0	Negative	M0	Negative	Stage IIA	Stage IIA	enrollment	LIVING	517	NA	517	0	517	Luminal B
TCGA-A8-A0AD-01A-11R-A057-13	81.3555	68.2107		FEMALE	83	Positive	Positive	Negative	T1	T1	N0	Negative	M0	Negative	Stage I	Stage I	enrollment	LIVING	1157	NA	1157	0	1157	Luminal A
TCGA-AC-A23C-01A-12R-A168-13	255.121	267.799		FEMALE	62	Positive	Positive	Positive	T2	T_Other	N1	Positive	M0	Negative	[Not Available]	Stage IIB	enrollment	LIVING	29	NA	29	0
TCGA-AN-A03X-01A-21R-A010-13	200.039	287.521		FEMALE	74	Positive	Positive	Negative	T2	T_Other	N0	Negative	M0	Negative	Stage IIA	No_Conversion	enrollment	LIVING	10	NA	10	0	10	Luminal A
TCGA-AN-A03Y-01A-21R-A010-13	177.479	208.914		FEMALE	66	Positive	Positive	Negative	T2	T_Other	N0	Negative	M0	Negative	Stage IIA	No_Conversion	enrollment	LIVING	10	NA	10	0	10	Luminal B
TCGA-AN-A041-01A-11R-A035-13	135.766	265.787		FEMALE	29	Positive	Negative	Equivocal	T2	T_Other	N1	Positive	M0	Negative	Stage IIB	Stage IIB	enrollment	LIVING	7	NA	7	0	7	Luminal B
TCGA-AN-A046-01A-21R-A035-13	158.805	278.302		FEMALE	68	Positive	Positive	Negative	T2	T_Other	N0	Negative	M0	Negative	Stage IIA	No_Conversion	enrollment	LIVING	10	NA	10	0	10	Luminal A
TCGA-AN-A049-01A-21R-A010-13	79.9257	118.772		FEMALE	62	Positive	Positive	Negative	T2	T_Other	N0	Negative	M0	Negative	Stage IIA	No_Conversion	enrollment	LIVING	19	NA	19	0	19	Luminal B
TCGA-AN-A04A-01A-21R-A035-13	68.8513	165.697		FEMALE	36	Positive	Positive	Negative	T2	T_Other	N2	Positive	M0	Negative	Stage IIIA	No_Conversion	enrollment	LIVING	89	NA	89	0	89	Luminal A
TCGA-AN-A04C-01A-21R-A035-13	148.668	236.939		FEMALE	51	Negative	Negative	Positive	T2	T_Other	N1	Positive	M0	Negative	Stage IIB	No_Conversion	enrollment	LIVING	54	NA	54	0	54	HER2-enriched
TCGA-AN-A04D-01A-21R-A035-13	144.887	367.454		FEMALE	58	Negative	Negative	Negative	T2	T_Other	N1	Positive	M0	Negative	Stage IIB	No_Conversion	enrollment	LIVING	52	NA	52	0	52	Basal-like
TCGA-AN-A0AJ-01A-11R-A010-13	137.934	207.411		FEMALE	79	Positive	Positive	Positive	T3	T_Other	N0	Negative	M0	Negative	Stage IIB	No_Conversion	enrollment	LIVING	243	NA	243	0	243	Luminal B
TCGA-AN-A0AK-01A-21R-A010-13	170.594	247.034		FEMALE	76	Positive	Negative	Negative	T2	T_Other	N0	Negative	M0	Negative	Stage IIA	No_Conversion	enrollment	LIVING	223	NA	223	0	223	Luminal B
TCGA-AN-A0AL-01A-11R-A010-13	533.662	1152.51		FEMALE	41	Negative	Negative	Negative	T4	T_Other	N0	Negative	M0	Negative	Stage IIIB	No_Conversion	enrollment	LIVING	197	NA	197	0	197	Basal-like
TCGA-AN-A0AM-01A-11R-A035-13	161.768	165.362		FEMALE	56	Positive	Negative	Negative	T2	T_Other	N0	Negative	M0	Negative	Stage IIA	No_Conversion	enrollment	LIVING	5	NA	5	0	5	Luminal B
TCGA-AN-A0AR-01A-11R-A010-13	85.9334	141.329		FEMALE	55	Negative	Negative	Negative	T2	T_Other	N0	Negative	M0	Negative	Stage IIA	No_Conversion	enrollment	LIVING	9	NA	9	0	9	Basal-like
TCGA-AN-A0AS-01A-11R-A010-13	91.5624	209.455		FEMALE	70	Positive	Negative	Negative	T2	T_Other	N2	Positive	M0	Negative	Stage IIIA	No_Conversion	enrollment	LIVING	9	NA	9	0	9	Luminal B
TCGA-AN-A0FD-01A-11R-A035-13	93.6304	121.52		FEMALE	71	Positive	Positive	Positive	T2	T_Other	N0	Negative	M0	Negative	Stage IIA	No_Conversion	enrollment	LIVING	195	NA	195	0	195	Luminal A
TCGA-AN-A0FF-01A-11R-A035-13	183.009	214.075		FEMALE	32	Positive	Positive	Negative	T1	T1	N0	Negative	M0	Negative	Stage IA	No_Conversion	enrollment	LIVING	140	NA	140	0	140	Luminal B
TCGA-AN-A0FJ-01A-11R-A010-13	332.165	710.782		FEMALE	59	Positive	Negative	Negative	T2	T_Other	N2	Positive	M0	Negative	Stage IV	No_Conversion	enrollment	LIVING	241	NA	241	0	241	Basal-like
TCGA-AN-A0FK-01A-11R-A035-13	213.926	292.321		FEMALE	88	Positive	Positive	Negative	T4	T_Other	N0	Negative	M0	Negative	Stage IIIB	No_Conversion	enrollment	LIVING	212	NA	212	0	212	Luminal B
TCGA-AN-A0FL-01A-11R-A035-13	468.567	628.924		FEMALE	62	Negative	Negative	Negative	T2	T_Other	N0	Negative	M0	Negative	Stage IIA	No_Conversion	enrollment	LIVING	230	NA	230	0	230	Basal-like
TCGA-AN-A0FN-01A-11R-A035-13	265.574	382.621		FEMALE	61	Positive	Positive	Negative	T1	T1	N0	Negative	M0	Negative	Stage IB	No_Conversion	enrollment	LIVING	218	NA	218	0	218	Luminal A
TCGA-AN-A0FS-01A-11R-A035-13	207.91	368.274		FEMALE	55	Positive	Negative	Negative	T1	T1	N0	Negative	M0	Negative	Stage IB	No_Conversion	enrollment	LIVING	191	NA	191	0	191	Luminal A
TCGA-AN-A0FT-01A-11R-A035-13	232.413	387.907		FEMALE	63	Positive	Positive	Positive	T2	T_Other	N1	Positive	M0	Negative	Stage IIB	No_Conversion	enrollment	LIVING	183	NA	183	0	183	Luminal A
TCGA-AN-A0FV-01A-11R-A010-13	119.502	237.519		FEMALE	58	Negative	Negative	Positive	T2	T_Other	N0	Negative	M0	Negative	Stage IIA	No_Conversion	enrollment	LIVING	10	NA	10	0	10	HER2-enriched
TCGA-AN-A0FW-01A-11R-A035-13	198.639	353.076		FEMALE	67	Positive	Indeterminate	Negative	T2	T_Other	N2	Positive	M0	Negative	Stage IIIA	No_Conversion	enrollment	LIVING	11	NA	11	0	11	Luminal A
TCGA-AN-A0FX-01A-11R-A035-13	365.218	870.665		FEMALE	52	Negative	Negative	Negative	T2	T_Other	N0	Negative	M0	Negative	Stage IIA	No_Conversion	enrollment	LIVING	10	NA	10	0	10	Basal-like
TCGA-AN-A0FY-01A-11R-A035-13	183.733	342.381		FEMALE	55	Positive	Positive	Negative	T1	T1	N0	Negative	M0	Negative	Stage IB	No_Conversion	enrollment	LIVING	10	NA	10	0	10	Luminal B
TCGA-AN-A0FZ-01A-11R-A035-13	123.228	216.742		FEMALE	45	Positive	Negative	Equivocal	T2	T_Other	N2	Positive	M0	Negative	Stage IIIA	No_Conversion	enrollment	LIVING	10	NA	10	0	10	Luminal A
TCGA-AN-A0G0-01A-11R-A035-13	373.578	787.909		FEMALE	56	Negative	Negative	Negative	T2	T_Other	N0	Negative	M0	Negative	Stage IIA	No_Conversion	enrollment	LIVING	16	NA	16	0	16	Basal-like
TCGA-AN-A0XL-01A-11R-A10I-13	369.511	548.362		FEMALE	61	Positive	Positive	Negative	T2	T_Other	N0	Negative	M0	Negative	Stage IIA	Stage IIA	enrollment	LIVING	10	NA	10	0	10	Luminal A
TCGA-AN-A0XN-01A-21R-A108-13	230.676	261.633		FEMALE	68	Negative	Positive	Negative	T2	T_Other	N2	Positive	M0	Negative	Stage IIIA	Stage IIIA	enrollment	LIVING	10	NA	10	0	10	Luminal A
TCGA-AN-A0XO-01A-11R-A108-13	207.524	257.213		FEMALE	59	Positive	Negative	Negative	T2	T_Other	N2	Positive	M0	Negative	Stage IIIA	Stage IIIA	enrollment	LIVING	375	NA	375	0	375	Luminal A
TCGA-AN-A0XP-01A-11R-A108-13	267.546	189.82		FEMALE	69	Positive	Positive	Negative	T2	T_Other	N2	Positive	M0	Negative	Stage IIIA	Stage IIIA	enrollment	LIVING	9	NA	9	0	9	Luminal A
TCGA-AN-A0XR-01A-11R-A108-13	178.844	152.293		FEMALE	55	Positive	Negative	Negative	T2	T_Other	N2	Positive	M0	Negative	Stage IIIA	Stage IIIA	enrollment	LIVING	10	NA	10	0	10	Luminal B
TCGA-AN-A0XS-01A-22R-A108-13	315.147	266.051		FEMALE	63	Negative	Positive	Negative	T2	T_Other	N2	Positive	M0	Negative	Stage IIIA	Stage IIIA	enrollment	LIVING	10	NA	10	0	10	Luminal A
TCGA-AN-A0XT-01A-11R-A108-13	310.928	274.829		FEMALE	54	Positive	Negative	Negative	T2	T_Other	N2	Positive	M0	Negative	Stage IIIA	Stage IIIA	enrollment	LIVING	10	NA	10	0	10	Luminal A
TCGA-AN-A0XU-01A-11R-A108-13	727.734	628.497		FEMALE	54	Negative	Negative	Negative	T2	T_Other	N0	Negative	M0	Negative	Stage IIA	Stage IIA	enrollment	LIVING	10	NA	10	0	10	Basal-like
TCGA-AN-A0XV-01A-11R-A108-13	396.623	334.158		FEMALE	67	Positive	Positive	Negative	T2	T_Other	N2	Positive	M0	Negative	Stage IIIA	Stage IIIA	enrollment	LIVING	162	NA	162	0	162	Luminal A
TCGA-AN-A0XW-01A-11R-A108-13	215.325	167.475		FEMALE	36	Positive	Positive	Negative	T2	T_Other	N2	Positive	M0	Negative	Stage IIIA	Stage IIIA	enrollment	LIVING	170	NA	170	0	170	Luminal B
TCGA-AO-A03L-01A-41R-A057-13	205.736	232.226		FEMALE	34	Positive	Positive	Negative	T3	T_Other	N2	Positive	M0	Negative	Stage IIIA	No_Conversion	followup	LIVING	2442	NA	2442	0	2442	HER2-enriched
TCGA-AO-A03M-01B-11R-A10I-13	245.64	235.871		FEMALE	29	Positive	Positive	Negative	T1	T1	N0	Negative	M0	Negative	Stage IA	Stage I	followup	LIVING	1455	NA	1455	0	1455	Luminal A
TCGA-AO-A03N-01B-11R-A10I-13	170.428	283.402		FEMALE	59	Positive	Positive	Negative	T2	T_Other	N1	Positive	M0	Negative	Stage IIB	No_Conversion	followup	LIVING	1645	NA	1645	0	1645	HER2-enriched
TCGA-AO-A03O-01A-11R-A010-13	104.613	120.759		FEMALE	69	Positive	Positive	Negative	T2	T_Other	N0	Negative	M0	Negative	Stage IIA	Stage IIA	followup	DECEASED	993	2483	2483	1	2483	Luminal B
TCGA-AO-A03R-01A-21R-A035-13	233.64	426.314		FEMALE	57	Positive	Positive	Negative	T2	T_Other	N1	Positive	M0	Negative	Stage IIB	No_Conversion	followup	LIVING	1707	NA	1707	0	1707	Normal-like
TCGA-AO-A03T-01A-21R-A035-13	234.843	464.675		FEMALE	42	Positive	Positive	Negative	T2	T_Other	N1	Positive	M0	Negative	Stage IIB	No_Conversion	enrollment	LIVING	1187	NA	1187	0	1187	Normal-like
TCGA-AO-A03U-01B-21R-A10I-13	191.468	235.547		FEMALE	31	Negative	Negative	Negative	T1	T1	N0	Negative	M0	Negative	Stage IA	Stage I	followup	DECEASED	1727	1796	1796	1	1796	Normal-like
TCGA-AO-A03V-01A-11R-A114-13	131.846	187.906		FEMALE	41	Positive	Positive	Negative	T1	T1	N0	Negative	M0	Negative	Stage IA	Stage I	followup	LIVING	886	NA	886	0
TCGA-AO-A0J2-01A-11R-A035-13	132.327	120.099		FEMALE	41	Negative	Negative	Negative	T1	T1	N0	Negative	M0	Negative	Stage IA	Stage I	followup	LIVING	585	NA	585	0	585	HER2-enriched
TCGA-AO-A0J3-01A-11R-A035-13	59.6909	92.352		FEMALE	67	Positive	Positive	Negative	T2	T_Other	N1	Positive	M0	Negative	Stage IIB	No_Conversion	followup	LIVING	302	NA	302	0	302	Luminal B
TCGA-AO-A0J4-01A-11R-A035-13	720.894	879.525		FEMALE	41	Negative	Negative	Negative	T1	T1	N0	Negative	M0	Negative	Stage IA	Stage I	followup	LIVING	294	NA	294	0	294	Basal-like
TCGA-AO-A0J6-01A-11R-A035-13	95.4105	75.4197		FEMALE	61	Negative	Negative	Negative	T2	T_Other	N0	Negative	M0	Negative	Stage IIA	Stage IIA	followup	LIVING	775	NA	775	0	775	Basal-like
TCGA-AO-A0J7-01A-11R-A035-13	48.2825	77.8431		FEMALE	71	Positive	Positive	Negative	T2	T_Other	N1	Positive	M0	Negative	Stage IIB	No_Conversion	followup	LIVING	260	NA	260	0	260	Luminal B
TCGA-AO-A0J8-01A-21R-A035-13	95.0515	113.996		FEMALE	61	Positive	Positive	Negative	T2	T_Other	N0	Negative	M0	Negative	Stage IIA	Stage IIA	followup	LIVING	277	NA	277	0	277	Luminal A
TCGA-AO-A0J9-01A-11R-A035-13	210.095	343.442		FEMALE	61	Positive	Positive	Negative	T2	T_Other	N3	Positive	M0	Negative	Stage IIIC	No_Conversion	followup	LIVING	1255	NA	1255	0	1255	Luminal A
TCGA-AO-A0JA-01A-11R-A057-13	74.6117	96.4492		FEMALE	36	Positive	Positive	Negative	T2	T_Other	N3	Positive	M0	Negative	Stage IIIC	No_Conversion	followup	LIVING	346	NA	346	0	346	Luminal A
TCGA-AO-A0JB-01A-11R-A057-13	97.2565	91.7514		FEMALE	50	Positive	Positive	Negative	T3	T_Other	N1	Positive	M0	Negative	Stage IIIA	No_Conversion	followup	LIVING	1150	NA	1150	0	1150	Normal-like
TCGA-AO-A0JC-01A-11R-A057-13	796.838	262.48		FEMALE	64	Positive	Positive	Negative	T2	T_Other	N0	Negative	M0	Negative	Stage IIA	Stage IIA	followup	LIVING	1547	NA	1547	0	1547	Luminal B
TCGA-AO-A0JD-01A-11R-A057-13	166.191	143.892		FEMALE	59	Positive	Positive	Negative	T3	T_Other	N1	Positive	M0	Negative	Stage IIIA	No_Conversion	followup	LIVING	1813	NA	1813	0	1813	Luminal B
TCGA-AO-A0JE-01A-11R-A057-13	161.605	98.117		FEMALE	53	Negative	Negative	Positive	T2	T_Other	N2	Positive	M0	Negative	Stage IIIA	No_Conversion	followup	LIVING	1965	NA	1965	0	1965	HER2-enriched
TCGA-AO-A0JF-01A-11R-A057-13	214.534	264.01		FEMALE	68	Positive	Positive	Negative	T1	T1	N1	Positive	M0	Negative	Stage IIA	No_Conversion	followup	LIVING	354	NA	354	0	354	Luminal A
TCGA-AO-A0JG-01A-31R-A085-13	196.869	223.337		FEMALE	49	Positive	Positive	Negative	T2	T_Other	N2	Positive	M0	Negative	Stage IIIA	No_Conversion	followup	LIVING	449	NA	449	0	449	Luminal A
TCGA-AO-A0JI-01A-21R-A057-13	161.2	157.013		FEMALE	56	Positive	Negative	Negative	T1	T1	N1	Positive	M0	Negative	Stage IIA	No_Conversion	followup	LIVING	1172	NA	1172	0	1172	Luminal B
TCGA-AO-A0JJ-01A-11R-A057-13	91.9708	89.0298		FEMALE	54	Positive	Positive	Negative	T2	T_Other	N1	Positive	M0	Negative	Stage IIB	No_Conversion	enrollment	LIVING	1512	NA	1512	0	1512	Luminal A
TCGA-AO-A0JL-01A-11R-A057-13	168.192	225.881		FEMALE	59	Negative	Negative	Negative	T2	T_Other	N2	Positive	M0	Negative	Stage IIIA	No_Conversion	followup	LIVING	1319	NA	1319	0	1319	Basal-like
TCGA-AO-A0JM-01A-21R-A057-13	95.3823	96.6104		FEMALE	40	Positive	Positive	Positive	T2	T_Other	N1	Positive	M0	Negative	Stage IIB	No_Conversion	followup	LIVING	1826	NA	1826	0	1826	Luminal B
TCGA-AO-A124-01A-11R-A10I-13	165.029	172.405		FEMALE	38	Negative	Negative	Negative	T2	T_Other	N0	Negative	M0	Negative	Stage IIA	Stage IIA	followup	LIVING	3119	NA	3119	0	3119	Basal-like
TCGA-AO-A125-01A-11R-A10I-13	77.9416	92.812		FEMALE	72	Positive	Positive	Negative	T2	T_Other	N0	Negative	M0	Negative	Stage IIA	Stage IIA	followup	LIVING	3018	NA	3018	0	3018	Luminal A
TCGA-AO-A126-01A-11R-A10I-13	193.474	284.176		FEMALE	39	Positive	Positive	Negative	T2	T_Other	N0	Negative	M0	Negative	Stage IIA	Stage IIA	followup	LIVING	2850	NA	2850	0	2850	Luminal A
TCGA-AO-A128-01A-11R-A10I-13	194.207	288.311		FEMALE	61	Negative	Negative	Negative	T2	T_Other	N0	Negative	M0	Negative	Stage IIA	Stage IIA	followup	LIVING	2877	NA	2877	0	2877	Basal-like
TCGA-AO-A129-01A-21R-A10I-13	257.834	217.01		FEMALE	29	Negative	Negative	Negative	T2	T_Other	N1	Positive	M0	Negative	Stage IIB	No_Conversion	followup	LIVING	2923	NA	2923	0	2923	Basal-like
TCGA-AO-A12A-01A-21R-A114-13	171.417	202.095		FEMALE	47	Positive	Positive	Negative	T2	T_Other	N0	Negative	M0	Negative	Stage IIA	Stage IIA	followup	LIVING	2754	NA	2754	0
TCGA-AO-A12B-01A-11R-A10I-13	185.419	155.471		FEMALE	63	Positive	Positive	Negative	T2	T_Other	N0	Negative	M0	Negative	Stage IIA	Stage IIA	followup	LIVING	2359	NA	2359	0
TCGA-AO-A12C-01A-11R-A10I-13	69.727	93.3382		FEMALE	42	Positive	Positive	Positive	T2	T_Other	N1	Positive	M0	Negative	Stage IIB	No_Conversion	followup	LIVING	1993	NA	1993	0	1993	Luminal A
TCGA-AO-A12D-01A-11R-A114-13	192.743	190.886		FEMALE	43	Negative	Negative	Positive	T1	T1	N1	Positive	M0	Negative	Stage IIA	No_Conversion	followup	LIVING	1948	NA	1948	0
TCGA-AO-A12E-01A-11R-A10I-13	246.206	323.991		FEMALE	51	Positive	Positive	Negative	T3	T_Other	N0	Negative	M0	Negative	Stage IIB	Stage IIB	followup	LIVING	1742	NA	1742	0	1742	Luminal A
TCGA-AO-A12F-01A-11R-A114-13	159.623	334.68		FEMALE	36	Negative	Negative	Negative	T2	T_Other	N0	Negative	M0	Negative	Stage IIA	Stage IIA	followup	LIVING	1471	NA	1471	0
TCGA-AO-A12G-01A-11R-A10I-13	139.985	163.918		FEMALE	75	Positive	Positive	Negative	T2	T_Other	N0	Negative	M0	Negative	Stage IIA	Stage IIA	followup	LIVING	1265	NA	1265	0	1265	Luminal A
TCGA-AO-A12H-01A-11R-A114-13	92.536	119.19		FEMALE	69	Positive	Positive	Negative	T2	T_Other	N0	Negative	M0	Negative	Stage IIA	Stage IIA	followup	LIVING	862	NA	862	0
TCGA-AO-A1KO-01A-31R-A13P-13	204.892	292.703		FEMALE	46	Positive	Positive	Negative	T3	T_Other	N0	Negative	M0	Negative	Stage IIB	Stage IIB	followup	LIVING	448	NA	448	0
TCGA-AO-A1KP-01A-11R-A13P-13	68.2259	100.679		FEMALE	77	Positive	Positive	Negative	T1	T1	N1	Positive	M0	Negative	Stage IIA	Stage IIA	followup	LIVING	2513	NA	2513	0
TCGA-AO-A1KQ-01A-11R-A13P-13	271.42	233.201		MALE	84	Positive	Positive	Negative	T4	T_Other	N1	Positive	M0	Negative	Stage IIIB	Stage IIIB	followup	LIVING	1519	NA	1519	0
TCGA-AO-A1KR-01A-12R-A143-13	207.347	216.687		FEMALE	51	Negative	Negative	NA	NA	NA	NA	NA	NA	NA	NA	NA	enrollment	LIVING	2140	NA	2140	0
TCGA-AO-A1KS-01A-11R-A13P-13	182.121	248.346		FEMALE	69	Positive	Positive	Negative	T2	T_Other	N0	Negative	M0	Negative	Stage IIA	Stage IIA	followup	LIVING	16	NA	16	0
TCGA-AO-A1KT-01A-11R-A13P-13	151.782	254.982		FEMALE	78	Positive	Positive	Negative	T1	T1	N1	Positive	M0	Negative	Stage IIA	Stage IIA	followup	LIVING	541	NA	541	0
TCGA-AQ-A04H-01B-11R-A10I-13	220.036	285.409		FEMALE	61	Positive	Positive	Positive	T2	T_Other	N2	Positive	NA	NA	Stage IIIA	No_Conversion	followup	LIVING	439	NA	439	0	439	Luminal B
TCGA-AQ-A04J-01A-02R-A035-13	426.954	703.552		FEMALE	45	Negative	Negative	Negative	T2	T_Other	N0	Negative	M0	Negative	Stage IIA	Stage IIA	followup	LIVING	499	NA	499	0	499	Basal-like
TCGA-AQ-A04L-01B-21R-A10I-13	58.5774	68.9635		FEMALE	48	Positive	Negative	Positive	T2	T_Other	N0	Negative	M0	Negative	Stage IIA	Stage IIA	followup	LIVING	3344	NA	3344	0	3344	Luminal A
TCGA-AQ-A0Y5-01A-11R-A14L-13	127.814	224.837		FEMALE	70	Positive	Positive	Positive	T2	T_Other	N2	Positive	M0	Negative	Stage IIIA	Stage IIIA	followup	DECEASED	[Not Available]	161	161	1
TCGA-AQ-A1H2-01A-11R-A13P-13	89.3381	101.544		FEMALE	84	Positive	Positive	Positive	T2	T_Other	N2	Positive	M0	Negative	Stage IIIA	Stage IIIA	enrollment	LIVING	197	NA	197	0
TCGA-AQ-A1H3-01A-31R-A13P-13	284.356	389.72		FEMALE	49	Positive	Positive	Negative	T2	T_Other	N3	Positive	M0	Negative	Stage IIIC	Stage IIIC	enrollment	LIVING	138	NA	138	0
TCGA-AR-A0TP-01A-11R-A085-13	1392.43	2139.25		FEMALE	43	Positive	Negative	Negative	T2	T_Other	N0	Negative	M0	Negative	Stage II	No_Conversion	enrollment	LIVING	2392	NA	2392	0	2392	Basal-like
TCGA-AR-A0TQ-01A-11R-A085-13	314.948	279.813		FEMALE	27	Positive	Negative	Positive	T3	T_Other	N1	Positive	M0	Negative	Stage III	No_Conversion	enrollment	LIVING	1500	NA	1500	0	1500	Luminal B
TCGA-AR-A0TR-01A-11R-A085-13	155.67	187.139		FEMALE	68	Positive	Positive	Negative	T2	T_Other	N1	Positive	M0	Negative	Stage II	No_Conversion	enrollment	DECEASED	21	160	160	1	160	Luminal A
TCGA-AR-A0TS-01A-11R-A114-13	807.018	1114.56		FEMALE	46	Negative	Negative	Negative	T2	T_Other	N1	Positive	M0	Negative	Stage II	No_Conversion	enrollment	LIVING	1138	NA	1138	0
TCGA-AR-A0TT-01A-31R-A085-13	332.224	239.366		FEMALE	53	Positive	Negative	Negative	T2	T_Other	N2	Positive	M0	Negative	Stage III	No_Conversion	enrollment	LIVING	1679	NA	1679	0	1679	Luminal B
TCGA-AR-A0TV-01A-21R-A085-13	179	167.916		FEMALE	66	Positive	Positive	Negative	T2	T_Other	N0	Negative	M0	Negative	Stage II	No_Conversion	enrollment	LIVING	904	NA	904	0	904	Luminal B
TCGA-AR-A0TX-01A-11R-A085-13	316.234	367.338		FEMALE	64	Positive	Positive	Positive	T1	T1	N1	Positive	M0	Negative	Stage II	No_Conversion	enrollment	LIVING	15	NA	15	0	15	HER2-enriched
TCGA-AR-A0TY-01A-12R-A114-13	257.42	389.634		FEMALE	54	Positive	Negative	Negative	T2	T_Other	N0	Negative	M0	Negative	Stage II	No_Conversion	enrollment	DECEASED	544	1699	1699	1
TCGA-AR-A0TZ-01A-12R-A085-13	77.6948	97.9211		FEMALE	43	Positive	Positive	Negative	T2	T_Other	N2	Positive	M0	Negative	Stage III	No_Conversion	enrollment	LIVING	1313	NA	1313	0	1313	Luminal B
TCGA-AR-A0U1-01A-11R-A114-13	174.677	268.026		FEMALE	36	Negative	Negative	Negative	T2	T_Other	N1	Positive	M0	Negative	Stage II	No_Conversion	enrollment	LIVING	185	NA	185	0
TCGA-AR-A0U2-01A-11R-A108-13	371.815	271.018		FEMALE	47	Positive	Positive	Negative	T2	T_Other	N2	Positive	M0	Negative	Stage III	No_Conversion	enrollment	DECEASED	1608	2551	2551	1	2551	Luminal B
TCGA-AR-A0U3-01A-11R-A108-13	164.316	129.314		FEMALE	59	Positive	Positive	Negative	T2	T_Other	N1	Positive	M0	Negative	Stage II	No_Conversion	enrollment	LIVING	2263	NA	2263	0	2263	Luminal B
TCGA-AR-A0U4-01A-11R-A108-13	714.219	791.935		FEMALE	54	Negative	Negative	Negative	T2	T_Other	N0	Negative	M0	Negative	Stage II	No_Conversion	enrollment	LIVING	1627	NA	1627	0	1627	Basal-like
TCGA-AR-A1AH-01A-11R-A12C-13	137.038	156.799		FEMALE	51	Positive	Negative	Negative	T2	T_Other	N1	Positive	M0	Negative	Stage II	Stage IIB	enrollment	LIVING	2298	NA	2298	0
TCGA-AR-A1AI-01A-11R-A12O-13	251.644	261.679		FEMALE	47	Negative	Negative	Negative	T2	T_Other	N0	Negative	M0	Negative	Stage II	Stage IIA	enrollment	LIVING	1881	NA	1881	0
TCGA-AR-A1AJ-01A-21R-A12O-13	553.311	372.798		FEMALE	83	Positive	Negative	Negative	T1	T1	N0	Negative	M0	Negative	Stage I	Stage I	enrollment	LIVING	1604	NA	1604	0
TCGA-AR-A1AK-01A-21R-A12O-13	334.079	277.723		FEMALE	70	Positive	Positive	Negative	T1	T1	N0	Negative	M0	Negative	Stage I	Stage I	enrollment	LIVING	1558	NA	1558	0
TCGA-AR-A1AL-01A-21R-A12O-13	229.297	324.458		FEMALE	60	Positive	Positive	Negative	T3	T_Other	N1	Positive	M0	Negative	Stage III	Stage IIIA	enrollment	LIVING	1485	NA	1485	0
TCGA-AR-A1AN-01A-11R-A12O-13	164.953	290.903		FEMALE	46	Positive	Positive	Negative	T2	T_Other	N0	Negative	M0	Negative	Stage II	Stage IIA	enrollment	LIVING	1329	NA	1329	0
TCGA-AR-A1AO-01A-11R-A12O-13	513.423	585.692		FEMALE	47	Positive	Negative	Negative	T1	T1	N1	Positive	M0	Negative	Stage II	Stage IIA	enrollment	LIVING	1324	NA	1324	0
TCGA-AR-A1AP-01A-11R-A12O-13	172.381	208.274		FEMALE	80	Positive	Positive	Negative	T1	T1	N0	Negative	M0	Negative	Stage I	Stage I	enrollment	LIVING	1215	NA	1215	0
TCGA-AR-A1AQ-01A-11R-A12O-13	258.203	233.455		FEMALE	49	Negative	Negative	Negative	T2	T_Other	N0	Negative	M0	Negative	Stage II	Stage IIA	enrollment	LIVING	1309	NA	1309	0
TCGA-AR-A1AR-01A-31R-A136-13	206.276	291.602		FEMALE	50	Negative	Negative	Negative	T1	T1	N2	Positive	M0	Negative	Stage III	Stage IIIA	enrollment	DECEASED	[Not Available]	523	523	1
TCGA-AR-A1AS-01A-11R-A12O-13	110.109	164.914		FEMALE	54	Positive	Positive	Negative	T2	T_Other	N1	Positive	M0	Negative	Stage II	Stage IIB	enrollment	LIVING	1242	NA	1242	0
TCGA-AR-A1AT-01A-11R-A12O-13	281.044	254.171		FEMALE	62	Positive	Positive	Positive	T2	T_Other	N0	Negative	M0	Negative	Stage II	Stage IIA	enrollment	DECEASED	[Not Available]	1272	1272	1
TCGA-AR-A1AU-01A-11R-A12O-13	232.603	304.622		FEMALE	39	Positive	Positive	Negative	T2	T_Other	N2	Positive	M0	Negative	Stage III	Stage IIIA	enrollment	LIVING	1409	NA	1409	0
TCGA-AR-A1AV-01A-21R-A12O-13	96.6832	131.044		MALE	68	Positive	Positive	Negative	T2	T_Other	N1	Positive	M0	Negative	Stage II	Stage IIB	enrollment	LIVING	1295	NA	1295	0
TCGA-AR-A1AW-01A-21R-A12O-13	440.462	245.144		FEMALE	65	Positive	Positive	Negative	T2	T_Other	N0	Negative	M0	Negative	Stage II	Stage IIA	enrollment	LIVING	1072	NA	1072	0
TCGA-AR-A1AX-01A-11R-A12O-13	493.625	417.828		FEMALE	64	Positive	Positive	Positive	T1	T1	N0	Negative	M0	Negative	Stage I	Stage I	enrollment	LIVING	1103	NA	1103	0
TCGA-AR-A1AY-01A-21R-A12O-13	143.828	190.728		FEMALE	65	Negative	Negative	Negative	T1	T1	N0	Negative	M0	Negative	Stage I	Stage I	enrollment	LIVING	614	NA	614	0
TCGA-AR-A24L-01A-11R-A168-13	163.192	170.274		FEMALE	26	Positive	Positive	Negative	T2	T_Other	N1	Positive	M0	Negative	Stage II	Stage IIB	enrollment	LIVING	2221	NA	2221	0
TCGA-AR-A24M-01A-11R-A168-13	143.118	184.921		FEMALE	38	Positive	Positive	Negative	T2	T_Other	N2	Positive	M0	Negative	Stage III	Stage IIIA	enrollment	LIVING	1990	NA	1990	0
TCGA-AR-A24N-01A-11R-A168-13	145.571	161.745		FEMALE	54	Positive	Positive	Negative	T1	T1	N0	Negative	M0	Negative	Stage I	Stage I	enrollment	LIVING	2074	NA	2074	0
TCGA-AR-A24O-01A-11R-A168-13	345.871	363.183		FEMALE	43	Positive	Positive	Negative	T3	T_Other	N2	Positive	M0	Negative	Stage III	Stage IIIA	enrollment	LIVING	1997	NA	1997	0
TCGA-AR-A24P-01A-11R-A168-13	133.584	132.127		FEMALE	47	Positive	Positive	Negative	T1	T1	N0	Negative	M0	Negative	Stage I	Stage I	enrollment	LIVING	26	NA	26	0
TCGA-AR-A24Q-01A-12R-A168-13	1294.68	1762.11		FEMALE	49	Positive	Negative	Negative	T3	T_Other	N0	Negative	M0	Negative	Stage II	Stage IIB	enrollment	LIVING	2008	NA	2008	0
TCGA-AR-A24R-01A-11R-A168-13	193.422	243.072		FEMALE	45	Positive	Positive	Negative	T1	T1	N2	Positive	M0	Negative	Stage III	Stage IIIA	enrollment	LIVING	1745	NA	1745	0
TCGA-AR-A24S-01A-11R-A168-13	242.926	285.263		FEMALE	61	Positive	Positive	Negative	T1	T1	N0	Negative	M0	Negative	Stage I	Stage I	enrollment	LIVING	1888	NA	1888	0
TCGA-AR-A24T-01A-11R-A168-13	125.973	136.927		FEMALE	46	Positive	Positive	Negative	T3	T_Other	N3	Positive	M0	Negative	Stage III	Stage IIIC	enrollment	LIVING	1620	NA	1620	0
TCGA-AR-A24U-01A-11R-A168-13	283.013	230.845		FEMALE	47	Negative	Negative	Positive	T1	T1	N1	Positive	M0	Negative	Stage II	Stage IIA	enrollment	LIVING	1623	NA	1623	0
TCGA-AR-A24V-01A-21R-A168-13	160.988	161.475		FEMALE	52	Positive	Positive	Negative	T2	T_Other	N1	Positive	M0	Negative	Stage II	Stage IIB	enrollment	LIVING	1648	NA	1648	0
TCGA-AR-A24W-01A-11R-A168-13	247.493	300.356		NA	NA	NA	NA	NA	NA	NA	NA	NA	NA	NA	NA	NA	NA	NA	NA	NA	NA	0
TCGA-AR-A24X-01A-11R-A168-13	162.589	189.344		FEMALE	52	Positive	Positive	Negative	T2	T_Other	N0	Negative	M0	Negative	Stage II	Stage IIA	enrollment	LIVING	1465	NA	1465	0
TCGA-AR-A250-01A-31R-A168-13	137.919	148.123		FEMALE	58	Positive	Negative	Positive	T2	T_Other	N0	Negative	M0	Negative	Stage II	Stage IIA	enrollment	LIVING	1707	NA	1707	0
TCGA-AR-A252-01A-11R-A168-13	306.936	292.443		FEMALE	50	Positive	Positive	Negative	T1	T1	N0	Negative	M0	Negative	Stage I	Stage I	enrollment	LIVING	1236	NA	1236	0
TCGA-B6-A0I2-01A-11R-A035-13	167.308	134.926		FEMALE	45	Performed but Not Available	Performed but Not Available	Negative	T1	T1	N0	Negative	M0	Negative	Stage IA	Stage I	followup	LIVING	4360	NA	4360	0	4360	Basal-like
TCGA-B6-A0I5-01A-11R-A035-13	206.015	229.947		FEMALE	49	Positive	Positive	Negative	T2	T_Other	N1	Positive	M0	Negative	Stage IIB	No_Conversion	followup	LIVING	4549	NA	4549	0	4549	Luminal A
TCGA-B6-A0I6-01A-11R-A035-13	571.482	985.701		FEMALE	49	Negative	Negative	Not Available	T1	T1	N1	Positive	M0	Negative	Stage IIA	No_Conversion	followup	DECEASED	991	997	997	1	997	Basal-like
TCGA-B6-A0I8-01A-11R-A035-13	148.769	229.539		FEMALE	46	Not Performed	Not Performed	Not Available	T1	T1	N0	Negative	M0	Negative	[Not Available]	No_Conversion	followup	DECEASED	749	749	749	1	749	Luminal A
TCGA-B6-A0I9-01A-11R-A035-13	137.468	241.595		FEMALE	62	Indeterminate	Positive	Positive	T3	T_Other	N0	Negative	M1	Positive	Stage IV	No_Conversion	followup	DECEASED	369	369	369	1	369	HER2-enriched
TCGA-B6-A0IA-01A-11R-A035-13	99.5655	134.524		FEMALE	51	Positive	Positive	Negative	T2	T_Other	N0	Negative	M0	Negative	Stage IIA	Stage IIA	followup	LIVING	6718	NA	6718	0	6718	Luminal A
TCGA-B6-A0IB-01A-11R-A035-13	137.856	178.993		FEMALE	64	Positive	Positive	Negative	T3	T_Other	N3	Positive	M1	Positive	Stage IV	No_Conversion	followup	DECEASED	3941	3941	3941	1	3941	Luminal B
TCGA-B6-A0IC-01A-11R-A035-13	73.009	70.42		FEMALE	90	Positive	Positive	Negative	T2	T_Other	N0	Negative	NA	NA	[Not Available]	No_Conversion	followup	DECEASED	1542	1542	1542	1	1542	Luminal B
TCGA-B6-A0IE-01A-11R-A035-13	131.847	191.071		FEMALE	38	Negative	Negative	Negative	TX		N1	Positive	M0	Negative	[Not Available]	No_Conversion	followup	DECEASED	1998	1998	1998	1	1998	Normal-like
TCGA-B6-A0IG-01A-11R-A035-13	100.902	136.065		FEMALE	50	Positive	Positive	Not Available	T2	T_Other	N1	Positive	M0	Negative	Stage IIB	No_Conversion	followup	DECEASED	4456	4456	4456	1	4456	Luminal A
TCGA-B6-A0IH-01A-11R-A114-13	209.807	301.143		FEMALE	81	Positive	Positive	Negative	T3	T_Other	N1	Positive	M0	Negative	Stage IIIA	Stage IIIA	followup	DECEASED	[Not Available]	3418	3418	1
TCGA-B6-A0IJ-01A-11R-A035-13	183.907	162.56		FEMALE	42	Positive	Positive	Negative	T3	T_Other	N0	Negative	M0	Negative	Stage IIB	Stage IIB	followup	LIVING	5383	NA	5383	0	5383	Basal-like
TCGA-B6-A0IK-01A-12R-A057-13	121.677	149.394		FEMALE	63	Negative	Negative	Negative	T4	T_Other	N1	Positive	M0	Negative	Stage IIIB	No_Conversion	followup	DECEASED	571	571	571	1	571	HER2-enriched
TCGA-B6-A0IM-01A-11R-A035-13	84.0327	109.841		FEMALE	75	Positive	Positive	Negative	T3	T_Other	N0	Negative	M0	Negative	Stage IIB	Stage IIB	followup	LIVING	3836	NA	3836	0	3836	Luminal B
TCGA-B6-A0IN-01A-11R-A035-13	190.121	229.657		FEMALE	45	Positive	Negative	Not Available	T1	T1	N0	Negative	NA	NA	[Not Available]	No_Conversion	followup	DECEASED	2573	2573	2573	1	2573	Luminal A
TCGA-B6-A0IO-01A-11R-A035-13	123.503	138.213		FEMALE	66	Positive	Indeterminate	Negative	T2	T_Other	N0	Negative	M0	Negative	Stage IIA	Stage IIA	followup	LIVING	3350	NA	3350	0	3350	Luminal A
TCGA-B6-A0IP-01A-11R-A035-13	164.25	195.892		FEMALE	74	Positive	Positive	Negative	T1	T1	N0	Negative	M0	Negative	Stage IA	Stage I	followup	LIVING	3374	NA	3374	0	3374	Luminal A
TCGA-B6-A0IQ-01A-11R-A035-13	192.365	180.73		FEMALE	40	Negative	Negative	Negative	T3	T_Other	N1	Positive	M0	Negative	Stage IIIA	No_Conversion	followup	LIVING	4284	NA	4284	0	4284	Basal-like
TCGA-B6-A0RE-01A-11R-A057-13	83.5321	53.5866		FEMALE	61	Negative	Negative	Negative	TX		N0	Negative	M0	Negative	[Not Available]	No_Conversion	followup	LIVING	6434	NA	6434	0	6434	Basal-like
TCGA-B6-A0RG-01A-11R-A057-13	70.4891	90.3274		FEMALE	26	Negative	Negative	Negative	T3	T_Other	N0	Negative	M0	Negative	Stage IIB	Stage IIB	followup	LIVING	2082	NA	2082	0	2082	Luminal A
TCGA-B6-A0RH-01A-21R-A114-13	102.728	113.751		FEMALE	51	Positive	Positive	Positive	T2	T_Other	N0	Negative	M0	Negative	Stage IIA	Stage IIA	followup	LIVING	5748	NA	5748	0
TCGA-B6-A0RI-01A-11R-A057-13	60.1295	89.3352		FEMALE	44	Positive	Positive	Negative	T4	T_Other	N1	Positive	M0	Negative	Stage IIIB	No_Conversion	followup	LIVING	7125	NA	7125	0	7125	Luminal A
TCGA-B6-A0RL-01A-11R-A085-13	133.43	170.374		FEMALE	60	Positive	Positive	Negative	T2	T_Other	N0	Negative	M0	Negative	Stage IIA	Stage IIA	followup	DECEASED	2469	2469	2469	1	2469	Luminal B
TCGA-B6-A0RM-01A-11R-A085-13	165.159	240.671		FEMALE	57	Positive	Positive	Negative	TX		N0	Negative	NA	NA	[Not Available]	No_Conversion	followup	DECEASED	2373	2373	2373	1	2373	Luminal A
TCGA-B6-A0RN-01A-12R-A085-13	98.2441	107.504		FEMALE	60	Negative	Negative	Negative	T1	T1	N0	Negative	M0	Negative	Stage IA	Stage I	followup	LIVING	5261	NA	5261	0	5261	Luminal A
TCGA-B6-A0RO-01A-22R-A085-13	186.124	248.777		FEMALE	71	Positive	Positive	Negative	T4	T_Other	N1	Positive	M0	Negative	Stage IIIB	No_Conversion	followup	LIVING	4928	NA	4928	0	4928	Luminal A
TCGA-B6-A0RP-01A-21R-A085-13	146.526	191.222		FEMALE	73	Positive	Positive	Negative	T2	T_Other	N1	Positive	M0	Negative	Stage IIIB	No_Conversion	followup	DECEASED	3126	3126	3126	1	3126	Luminal A
TCGA-B6-A0RQ-01A-11R-A114-13	230.119	317.246		FEMALE	68	Positive	Positive	Negative	T3	T_Other	N0	Negative	M0	Negative	Stage IIB	Stage IIB	followup	DECEASED	[Not Available]	4273	4273	1
TCGA-B6-A0RS-01A-11R-A085-13	197.47	229.648		FEMALE	38	Negative	Negative	Negative	T2	T_Other	N0	Negative	M0	Negative	Stage IIA	Stage IIA	followup	DECEASED	3062	3062	3062	1	3062	HER2-enriched
TCGA-B6-A0RT-01A-21R-A085-13	737.053	326.988		FEMALE	39	Negative	Negative	Negative	T3	T_Other	N1	Positive	M0	Negative	Stage IIIA	No_Conversion	followup	LIVING	2721	NA	2721	0	2721	Basal-like
TCGA-B6-A0RU-01A-11R-A085-13	693.432	1123.98		FEMALE	49	Negative	Negative	Negative	T1	T1	N0	Negative	M0	Negative	Stage IA	Stage I	followup	LIVING	3991	NA	3991	0	3991	Basal-like
TCGA-B6-A0RV-01A-11R-A085-13	265.058	193.708		FEMALE	42	Positive	Positive	Negative	T3	T_Other	N2	Positive	M0	Negative	Stage IIIA	No_Conversion	followup	LIVING	4788	NA	4788	0	4788	Luminal A
TCGA-B6-A0WS-01A-11R-A114-13	166.45	179.173		FEMALE	58	Positive	Positive	Negative	T1	T1	N0	Negative	M0	Negative	[Not Available]	Stage I	followup	DECEASED	[Not Available]	2965	2965	1
TCGA-B6-A0WT-01A-11R-A108-13	208.525	145.495		FEMALE	61	Positive	Positive	Negative	T2	T_Other	N1	Positive	M0	Negative	Stage IIB	No_Conversion	followup	LIVING	5739	NA	5739	0	5739	Luminal A
TCGA-B6-A0WV-01A-11R-A108-13	247.053	247.053		FEMALE	67	Positive	Positive	Negative	T2	T_Other	N1	Positive	M0	Negative	Stage IIB	No_Conversion	followup	DECEASED	2422	2422	2422	1	2422	Luminal B
TCGA-B6-A0WW-01A-11R-A108-13	152.039	141.072		FEMALE	58	Positive	Positive	Negative	T2	T_Other	N1	Positive	NA	NA	[Not Available]	No_Conversion	followup	DECEASED	546	557	557	1	557	Luminal B
TCGA-B6-A0WX-01A-11R-A108-13	269.207	230.798		FEMALE	40	Negative	Negative	Negative	T3	T_Other	N1	Positive	M0	Negative	Stage IIIA	No_Conversion	followup	DECEASED	653	653	653	1	653	Basal-like
TCGA-B6-A0WY-01A-11R-A108-13	301.093	262.35		FEMALE	40	Positive	Negative	Negative	T3	T_Other	N1	Positive	M0	Negative	Stage IIIA	No_Conversion	followup	DECEASED	3410	3460	3460	1	3460	Luminal A
TCGA-B6-A0WZ-01A-11R-A108-13	192.838	183.409		FEMALE	50	Positive	Positive	Negative	T2	T_Other	N1	Positive	M0	Negative	Stage IIB	No_Conversion	followup	LIVING	3941	NA	3941	0	3941	Luminal A
TCGA-B6-A0X0-01A-21R-A114-13	95.416	103.126		FEMALE	54	Positive	Positive	Negative	T1	T1	N0	Negative	M0	Negative	Stage IA	Stage I	followup	DECEASED	[Not Available]	3945	3945	1
TCGA-B6-A0X4-01A-11R-A108-13	106.228	87.9301		FEMALE	62	Positive	Positive	Negative	T2	T_Other	N1	Positive	M0	Negative	Stage IIB	No_Conversion	followup	DECEASED	776	859	859	1	859	Luminal A
TCGA-B6-A0X5-01A-21R-A108-13	242.47	207.831		FEMALE	61	Positive	Positive	Negative	T2	T_Other	N1	Positive	M0	Negative	Stage IIB	No_Conversion	followup	DECEASED	2097	2097	2097	1	2097	Luminal B
TCGA-B6-A0X7-01A-11R-A10I-13	401.64	174.408		FEMALE	62	Positive	Positive	Negative	T1	T1	N0	Negative	NA	NA	[Not Available]	No_Conversion	enrollment	DECEASED	1791	1791	1791	1	1791	Luminal A
TCGA-B6-A1KC-01A-11R-A13P-13	263.855	376.139		FEMALE	67	Positive	Negative	Not Available	T2	T_Other	N1	Positive	M0	Negative	Stage IIA	Stage IIB	followup	LIVING	1326	NA	1326	0
TCGA-B6-A1KF-01A-11R-A13P-13	111.093	185.911		FEMALE	68	Negative	Negative	Positive	T2	T_Other	N1	Positive	M0	Negative	Stage IIB	Stage IIB	followup	LIVING	3088	NA	3088	0
TCGA-B6-A1KI-01A-11R-A14L-13	206.088	337.741		FEMALE	63	Positive	Positive	Negative	T1	T1	N0	Negative	M0	Negative	Stage I	Stage I	followup	LIVING	2236	NA	2236	0
TCGA-B6-A1KN-01A-11R-A13P-13	271.088	306.169		FEMALE	57	Negative	Negative	Positive	T4	T_Other	N1	Positive	M0	Negative	Stage IIIB	Stage IIIC	followup	LIVING	4233	NA	4233	0
TCGA-BH-A0AV-01A-31R-A114-13	130.733	193.653		FEMALE	52	Negative	Negative	Negative	T1	T1	N0	Negative	M0	Negative	Stage I	Stage I	enrollment	LIVING	1180	NA	1180	0
TCGA-BH-A0AW-01A-11R-A057-13	184.858	122.215		FEMALE	56	Positive	Negative	Positive	T1	T1	N1	Positive	M0	Negative	Stage IIA	No_Conversion	followup	LIVING	622	NA	622	0	622	HER2-enriched
TCGA-BH-A0B0-01A-21R-A114-13	238.623	294.302		FEMALE	56	Positive	Positive	Negative	T1	T1	N0	Negative	M0	Negative	Stage I	Stage I	enrollment	LIVING	1427	NA	1427	0
TCGA-BH-A0B1-01A-12R-A057-13	154.898	155.966		FEMALE	66	Positive	Positive	Negative	T2	T_Other	N1	Positive	M0	Negative	Stage IIB	No_Conversion	followup	LIVING	1148	NA	1148	0	1148	Luminal A
TCGA-BH-A0B4-01A-11R-A010-13	100.243	118.206		MALE	65	Positive	Positive	Positive	T2	T_Other	N2	Positive	M0	Negative	Stage IIIA	No_Conversion	followup	LIVING	1191	NA	1191	0	1191	Luminal A
TCGA-BH-A0B8-01A-21R-A057-13	76.5352	97.4991		FEMALE	64	Positive	Positive	Negative	T1	T1	N0	Negative	M0	Negative	Stage IB	Stage I	followup	LIVING	1569	NA	1569	0	1569	Luminal A
TCGA-BH-A0B9-01A-11R-A057-13	192.606	81.2768		FEMALE	44	Negative	Negative	Negative	T1	T1	N0	Negative	M0	Negative	Stage IA	Stage I	followup	LIVING	1572	NA	1572	0	1572	Basal-like
TCGA-BH-A0BA-01A-11R-A057-13	143.079	145.425		FEMALE	51	Positive	Positive	Negative	T3	T_Other	N3	Positive	M0	Negative	Stage IIIC	No_Conversion	followup	LIVING	1132	NA	1132	0	1132	Luminal A
TCGA-BH-A0BD-01A-11R-A035-13	189.91	189.91		FEMALE	47	Positive	Positive	Negative	T1	T1	N1	Positive	M0	Negative	Stage IIA	No_Conversion	followup	LIVING	554	NA	554	0	554	Luminal B
TCGA-BH-A0BF-01A-21R-A12O-13	321.797	291.542		FEMALE	56	Positive	Positive	Negative	T2	T_Other	N1	Positive	M0	Negative	Stage IIB	Stage IIB	enrollment	LIVING	781	NA	781	0
TCGA-BH-A0BG-01A-11R-A114-13	562.452	875.787		FEMALE	73	Negative	Negative	Negative	T1	T1	N0	Negative	M0	Negative	Stage I	Stage I	enrollment	LIVING	756	NA	756	0
TCGA-BH-A0BL-01A-11R-A114-13	240.956	279.11		FEMALE	35	Negative	Negative	Negative	T1	T1	N0	Negative	M0	Negative	Stage I	Stage I	enrollment	LIVING	1339	NA	1339	0
TCGA-BH-A0BM-01A-11R-A057-13	99.1954	89.239		FEMALE	54	Positive	Negative	Negative	T2	T_Other	N1	Positive	M0	Negative	Stage IIB	No_Conversion	enrollment	LIVING	1117	NA	1117	0	1117	Luminal A
TCGA-BH-A0BO-01A-23R-A12C-13	429.473	502.383		FEMALE	54	Positive	Positive	Negative	T1	T1	N0	Negative	M0	Negative	Stage I	Stage I	enrollment	LIVING	1085	NA	1085	0
TCGA-BH-A0BP-01A-11R-A114-13	165.424	258.142		FEMALE	76	Positive	Positive	Negative	T1	T1	N0	Negative	M0	Negative	Stage I	Stage I	enrollment	LIVING	1481	NA	1481	0
TCGA-BH-A0BQ-01A-21R-A114-13	176.054	258.022		FEMALE	39	Positive	Positive	Negative	T1	T1	N0	Negative	M0	Negative	Stage I	Stage I	enrollment	LIVING	826	NA	826	0
TCGA-BH-A0BR-01A-21R-A114-13	153.535	226.558		FEMALE	59	Positive	Positive	Negative	T1	T1	N0	Negative	M0	Negative	Stage I	Stage I	enrollment	LIVING	1632	NA	1632	0
TCGA-BH-A0C1-01B-11R-A12C-13	247.792	285.713		FEMALE	61	Positive	Positive	Negative	T3	T_Other	N2	Positive	M0	Negative	Stage IIIA	Stage IIIA	enrollment	LIVING	1338	NA	1338	0
TCGA-BH-A0C3-11A-23R-A12O-13	302.682	441.33		FEMALE	47	Positive	Negative	Negative	T1	T1	N0	Negative	M0	Negative	Stage I	Stage I	enrollment	LIVING	1464	NA	1464	0
TCGA-BH-A0C7-01B-11R-A114-13	149.509	192.602		FEMALE	48	Positive	Negative	Positive	T2	T_Other	N1	Positive	M0	Negative	Stage IIB	Stage IIB	enrollment	LIVING	1305	NA	1305	0
TCGA-BH-A0DE-01A-11R-A114-13	367.569	393.779		FEMALE	62	Positive	Positive	Negative	T2	T_Other	N0	Negative	M0	Negative	Stage IIA	Stage IIA	enrollment	LIVING	948	NA	948	0
TCGA-BH-A0DH-01A-11R-A085-13	109.83	129.903		FEMALE	63	Positive	Positive	Negative	T2	T_Other	N1	Positive	M0	Negative	Stage IIB	No_Conversion	followup	LIVING	1156	NA	1156	0	1156	Luminal A
TCGA-BH-A0DI-01A-21R-A12O-13	250.047	323.633		FEMALE	63	Positive	Positive	Negative	T2	T_Other	N1	Positive	M0	Negative	Stage IIB	Stage IIB	enrollment	LIVING	673	NA	673	0
TCGA-BH-A0DS-01A-11R-A057-13	104.912	122.693		FEMALE	71	Positive	Positive	Negative	T2	T_Other	N2	Positive	M0	Negative	Stage IIIA	No_Conversion	followup	LIVING	77	NA	77	0	77	Luminal A
TCGA-BH-A0DX-01A-11R-A114-13	352.543	552.105		FEMALE	62	Positive	Positive	Negative	T1	T1	N0	Negative	M0	Negative	Stage I	Stage I	enrollment	LIVING	1442	NA	1442	0
TCGA-BH-A0E0-01A-11R-A057-13	113.496	161.732		FEMALE	38	Negative	Negative	Negative	T3	T_Other	N3	Positive	M0	Negative	Stage IIIC	No_Conversion	followup	LIVING	133	NA	133	0	133	Basal-like
TCGA-BH-A0E6-01A-11R-A035-13	296.779	387.193		FEMALE	69	Negative	Negative	Negative	T1	T1	N0	Negative	M0	Negative	Stage IA	Stage I	followup	LIVING	292	NA	292	0	292	Basal-like
TCGA-BH-A0E7-01A-11R-A035-13	120.309	148.297		FEMALE	79	Positive	Positive	Negative	T2	T_Other	N1	Positive	M0	Negative	Stage IIB	No_Conversion	followup	LIVING	1362	NA	1362	0	1362	Luminal A
TCGA-BH-A0E9-01B-11R-A114-13	253.317	354.78		FEMALE	53	Positive	Positive	Negative	T2	T_Other	N1	Positive	M0	Negative	Stage IIB	Stage IIB	enrollment	LIVING	1405	NA	1405	0
TCGA-BH-A0EA-01A-11R-A114-13	358.078	496.638		FEMALE	72	Positive	Positive	Negative	T1	T1	N1	Positive	M0	Negative	Stage IIA	Stage IIA	enrollment	DECEASED	831	993	993	1
TCGA-BH-A0EE-01A-11R-A035-13	209.222	198.424		FEMALE	68	Negative	Negative	Positive	T3	T_Other	N0	Negative	M0	Negative	Stage IIB	Stage IIB	followup	LIVING	943	NA	943	0	943	HER2-enriched
TCGA-BH-A0EI-01A-11R-A114-13	168.466	257.206		FEMALE	51	Positive	Positive	Negative	T1	T1	N1	Positive	M0	Negative	Stage IIA	Stage IIA	enrollment	LIVING	743	NA	743	0
TCGA-BH-A0GY-01A-11R-A057-13	145.148	135.022		FEMALE	67	Positive	Positive	Negative	T2	T_Other	N1	Positive	M0	Negative	Stage IIA	No_Conversion	followup	LIVING	923	NA	923	0	923	Luminal A
TCGA-BH-A0GZ-01A-11R-A057-13	126.867	151.521		FEMALE	62	Positive	Positive	Negative	T1	T1	N1	Positive	M0	Negative	Stage IIA	No_Conversion	followup	LIVING	328	NA	328	0	328	Luminal A
TCGA-BH-A0H0-01A-11R-A057-13	118.009	100.097		FEMALE	69	Positive	Positive	Negative	T1	T1	N0	Negative	M0	Negative	Stage IA	Stage I	followup	LIVING	461	NA	461	0	461	Luminal B
TCGA-BH-A0H3-01A-11R-A12O-13	221.321	323.56		FEMALE	46	Positive	Positive	Negative	T1	T1	N0	Negative	M0	Negative	Stage I	Stage I	enrollment	LIVING	1149	NA	1149	0
TCGA-BH-A0H6-01A-21R-A057-13	78.6744	94.2793		FEMALE	82	Positive	Positive	Negative	T1	T1	N0	Negative	M0	Negative	Stage IA	No_Conversion	followup	LIVING	747	NA	747	0	747	Luminal A
TCGA-BH-A0H9-01A-11R-A057-13	192.719	186.879		FEMALE	69	Positive	Positive	Negative	T2	T_Other	N0	Negative	M0	Negative	Stage IIA	Stage IIA	followup	LIVING	1247	NA	1247	0	1247	Luminal A
TCGA-BH-A0HB-01A-11R-A057-13	184.466	123.17		FEMALE	55	Positive	Positive	Negative	T1	T1	N0	Negative	M0	Negative	Stage IA	Stage I	followup	LIVING	806	NA	806	0	806	Luminal A
TCGA-BH-A0HF-01A-11R-A057-13	179.564	196.134		FEMALE	77	Positive	Positive	Negative	T1	T1	N0	Negative	M0	Negative	Stage IA	Stage I	followup	LIVING	727	NA	727	0	727	Luminal A
TCGA-BH-A0HI-01A-11R-A085-13	178.037	203.679		FEMALE	78	Positive	Positive	Negative	T1	T1	N0	Negative	M0	Negative	Stage IA	Stage I	followup	LIVING	619	NA	619	0	619	Luminal A
TCGA-BH-A0HL-01A-11R-A035-13	108.587	168.388		FEMALE	56	Positive	Positive	Negative	T2	T_Other	N1	Positive	M0	Negative	Stage IIB	No_Conversion	followup	LIVING	72	NA	72	0	72	Basal-like
TCGA-BH-A0HN-01A-11R-A085-13	101.971	155.789		FEMALE	67	Positive	Positive	Negative	T1	T1	N0	Negative	M0	Negative	Stage IA	Stage I	followup	LIVING	516	NA	516	0	516	Basal-like
TCGA-BH-A0HO-01A-11R-A035-13	120.425	147.811		FEMALE	48	Positive	Positive	Negative	T1	T1	N1	Positive	M0	Negative	Stage IIA	No_Conversion	followup	LIVING	76	NA	76	0	76	Luminal A
TCGA-BH-A0HP-01A-12R-A085-13	173.82	216.606		FEMALE	65	Positive	Negative	Negative	T3	T_Other	N2	Positive	M0	Negative	Stage IIIA	No_Conversion	followup	LIVING	414	NA	414	0	414	Luminal A
TCGA-BH-A0HQ-01A-11R-A035-13	85.9717	118.582		FEMALE	56	Positive	Positive	Negative	T2	T_Other	N0	Negative	M0	Negative	Stage IIA	Stage IIA	followup	LIVING	1121	NA	1121	0	1121	Luminal A
TCGA-BH-A0HU-01A-11R-A035-13	116.966	141.833		FEMALE	52	Positive	Positive	Negative	T1	T1	N0	Negative	M0	Negative	Stage IA	Stage I	followup	LIVING	392	NA	392	0	392	Luminal B
TCGA-BH-A0HW-01A-11R-A035-13	103.722	139.26		FEMALE	62	Positive	Negative	Negative	T1	T1	N0	Negative	M0	Negative	Stage IA	Stage I	followup	LIVING	1560	NA	1560	0	1560	Luminal B
TCGA-BH-A0HX-01A-21R-A057-13	163.155	239.957		FEMALE	54	Positive	Positive	Negative	T2	T_Other	N1	Positive	M0	Negative	Stage IIB	No_Conversion	followup	LIVING	829	NA	829	0	829	Luminal A
TCGA-BH-A0HY-01A-11R-A057-13	108.774	107.733		FEMALE	60	Positive	Negative	Not Available	T1	T1	N0	Negative	M0	Negative	Stage I	Stage I	enrollment	LIVING	867	NA	867	0	867	HER2-enriched
TCGA-BH-A0RX-01A-21R-A085-13	392.868	356.417		FEMALE	59	Negative	Negative	Negative	T2	T_Other	N0	Negative	M0	Negative	Stage IIA	Stage IIA	followup	LIVING	170	NA	170	0	170	Basal-like
TCGA-BH-A0W3-01A-11R-A108-13	263.184	178.131		FEMALE	58	Positive	Positive	Negative	T1	T1	N1	Positive	M0	Negative	Stage IIA	No_Conversion	enrollment	LIVING	180	NA	180	0	180	Luminal B
TCGA-BH-A0W4-01A-11R-A108-13	232.908	237.303		FEMALE	46	Positive	Positive	Negative	T2	T_Other	N0	Negative	M0	Negative	Stage IIA	Stage IIA	enrollment	LIVING	175	NA	175	0	175	Luminal A
TCGA-BH-A0W5-01A-11R-A108-13	476.453	299.402		FEMALE	77	Positive	Positive	Negative	T1	T1	N1	Positive	M0	Negative	Stage IIA	No_Conversion	enrollment	LIVING	543	NA	543	0	543	Luminal A
TCGA-BH-A0W7-01A-11R-A114-13	221.603	213.265		FEMALE	49	Positive	Positive	Negative	T1	T1	N0	Negative	M0	Negative	Stage IA	Stage I	enrollment	LIVING	558	NA	558	0
TCGA-BH-A0WA-01A-11R-A108-13	633.123	678.4		FEMALE	82	Negative	Negative	Negative	T1	T1	N0	Negative	M0	Negative	Stage IA	Stage I	enrollment	LIVING	372	NA	372	0	372	Basal-like
TCGA-BH-A18F-01A-11R-A12C-13	269.97	341.742		FEMALE	50	Positive	Positive	Negative	T2	T_Other	N0	Negative	M0	Negative	Stage IIA	Stage IIA	enrollment	LIVING	268	NA	268	0
TCGA-BH-A18G-01A-11R-A12C-13	175.881	191.87		FEMALE	81	Negative	Negative	Negative	T1	T1	N0	Negative	M0	Negative	Stage X	No_Conversion	enrollment	LIVING	61	NA	61	0
TCGA-BH-A18H-01A-11R-A12C-13	490.216	347.435		FEMALE	63	Positive	Positive	Negative	T1	T1	N0	Negative	M0	Negative	Stage IB	Stage I	enrollment	LIVING	0	NA	0	0
TCGA-BH-A18I-01A-11R-A12C-13	267.823	266.537		FEMALE	53	Positive	Positive	Negative	T1	T1	N1	Positive	M0	Negative	Stage IIA	Stage IIA	enrollment	LIVING	220	NA	220	0
TCGA-BH-A18T-01A-11R-A12C-13	92.4319	194.593		FEMALE	70	Negative	Negative	Negative	T2	T_Other	N0	Negative	M0	Negative	Stage IIA	Stage IIA	enrollment	DECEASED	224	224	224	1
TCGA-BH-A18V-01A-11R-A12C-13	276.143	276.143		FEMALE	48	Negative	Negative	Negative	T2	T_Other	N1	Positive	M0	Negative	Stage IIB	No_Conversion	enrollment	DECEASED	1555	1555	1555	1
TCGA-BH-A1ES-01A-11R-A136-13	80.0316	139.816		FEMALE	35	Positive	Positive	Negative	T2	T_Other	N1	Positive	M0	Negative	Stage IIB	Stage IIB	enrollment	DECEASED	[Not Available]	3462	3462	1
TCGA-BH-A1EX-01A-11R-A13P-13	178.956	269.951		FEMALE	67	Positive	Positive	Negative	T2	T_Other	N1	Positive	M0	Negative	Stage IIB	Stage IIB	enrollment	DECEASED	[Not Available]	1508	1508	1
TCGA-BH-A1EY-01A-11R-A13P-13	163.182	216.169		FEMALE	79	Positive	Positive	Negative	T2	T_Other	N0	Negative	M0	Negative	Stage IIA	Stage IIA	enrollment	DECEASED	[Not Available]	538	538	1
TCGA-BH-A1FD-11B-21R-A13P-13	527.521	920.17		FEMALE	68	Positive	Positive	Negative	T1	T1	N0	Negative	M0	Negative	Stage I	Stage I	enrollment	DECEASED	[Not Available]	1008	1008	1
TCGA-BH-A1FL-01A-11R-A13P-13	127.269	205.291		FEMALE	69	Positive	Positive	Negative	T2	T_Other	N1	Positive	M0	Negative	Stage IIB	Stage IIIA	enrollment	DECEASED	[Not Available]	1673	1673	1
TCGA-BH-A201-01A-11R-A14L-13	220.02	296.067		FEMALE	64	Positive	Positive	NA	NA	NA	NA	NA	NA	NA	NA	NA	enrollment	LIVING	209	NA	209	0
TCGA-BH-A202-01A-11R-A14L-13	121.557	170.986		FEMALE	60	Positive	Positive	NA	NA	NA	NA	NA	NA	NA	NA	NA	enrollment	LIVING	22	NA	22	0
TCGA-BH-A203-11A-42R-A168-13	424.357	604.529		FEMALE	78	Performed but Not Available	Performed but Not Available	NA	NA	NA	NA	NA	NA	NA	NA	NA	enrollment	DECEASED	[Not Available]	1174	1174	1
TCGA-C8-A12K-01A-21R-A114-13	310.591	298.628		FEMALE	80	Not Performed	Not Performed	Negative	T2	T_Other	N1	Positive	M0	Negative	Stage IIB	No_Conversion	enrollment	LIVING	0	NA	0	0
TCGA-C8-A12L-01A-11R-A114-13	70.0207	135.397		FEMALE	67	Negative	Negative	Positive	T2	T_Other	N0	Negative	M0	Negative	Stage IIA	Stage IIA	enrollment	LIVING	0	NA	0	0
TCGA-C8-A12M-01A-11R-A114-13	78.7091	111.644		FEMALE	70	Positive	Negative	Not Available	T2	T_Other	N0	Negative	M0	Negative	Stage IIA	Stage IIA	enrollment	LIVING	0	NA	0	0
TCGA-C8-A12N-01A-11R-A114-13	120.934	155.014		FEMALE	58	Positive	Positive	Negative	T2	T_Other	N0	Negative	M0	Negative	Stage IIA	Stage IIA	enrollment	LIVING	0	NA	0	0
TCGA-C8-A12O-01A-11R-A114-13	138.494	201.374		FEMALE	50	Positive	Positive	Not Available	T2	T_Other	N0	Negative	M0	Negative	Stage IIA	Stage IIA	enrollment	LIVING	0	NA	0	0
TCGA-C8-A12P-01A-11R-A114-13	145.182	173.558		FEMALE	55	Negative	Negative	Positive	T2	T_Other	N1	Positive	M0	Negative	Stage IIB	No_Conversion	enrollment	LIVING	0	NA	0	0
TCGA-C8-A12Q-01A-11R-A114-13	192.949	221.235		FEMALE	78	Negative	Negative	Positive	T1	T1	N2	Positive	M0	Negative	Stage IIIA	No_Conversion	enrollment	LIVING	0	NA	0	0
TCGA-C8-A12T-01A-11R-A114-13	143.102	200.03		FEMALE	43	Positive	Positive	Positive	T2	T_Other	N0	Negative	M0	Negative	Stage IIA	Stage IIA	enrollment	LIVING	0	NA	0	0
TCGA-C8-A12U-01A-11R-A114-13	229.471	265.366		FEMALE	46	Positive	Positive	Negative	T2	T_Other	N1	Positive	M0	Negative	Stage IB	Stage IIB	enrollment	LIVING	0	NA	0	0
TCGA-C8-A12V-01A-11R-A114-13	622.019	436.881		FEMALE	55	Negative	Negative	Negative	T2	T_Other	N0	Negative	M0	Negative	Stage IIA	Stage IIA	enrollment	LIVING	0	NA	0	0
TCGA-C8-A12W-01A-11R-A114-13	216.717	225.435		FEMALE	49	Positive	Positive	Negative	T4	T_Other	N1	Positive	M0	Negative	Stage IIIB	Stage IIIB	enrollment	LIVING	0	NA	0	0
TCGA-C8-A12X-01A-11R-A114-13	187.458	232.285		FEMALE	62	Positive	Positive	Negative	T2	T_Other	N1	Positive	M0	Negative	Stage IIB	Stage IIB	enrollment	LIVING	0	NA	0	0
TCGA-C8-A12Y-01A-11R-A12C-13	145.481	151.106		FEMALE	44	Not Performed	Not Performed	Negative	T2	T_Other	N1	Positive	M0	Negative	Stage IIB	Stage IIB	enrollment	LIVING	0	NA	0	0
TCGA-C8-A12Z-01A-11R-A114-13	96.8209	195.947		FEMALE	45	Negative	Negative	Positive	T2	T_Other	N1	Positive	M0	Negative	Stage II	Stage IIB	enrollment	LIVING	0	NA	0	0
TCGA-C8-A130-01A-31R-A114-13	157.069	183.511		FEMALE	52	Positive	Positive	Equivocal	T3	T_Other	N2	Positive	M0	Negative	Stage IIIA	Stage IIIA	enrollment	LIVING	0	NA	0	0
TCGA-C8-A131-01A-11R-A114-13	185.346	297.814		FEMALE	82	Negative	Negative	Negative	T2	T_Other	N2	Positive	M0	Negative	Stage III	Stage IIIA	enrollment	LIVING	0	NA	0	0
TCGA-C8-A132-01A-31R-A114-13	242.34	250.435		FEMALE	56	Positive	Positive	Positive	T2	T_Other	N1	Positive	M0	Negative	Stage II	Stage IIB	enrollment	LIVING	0	NA	0	0
TCGA-C8-A133-01A-32R-A12C-13	90.1012	88.6322		FEMALE	65	Positive	Positive	Negative	T3	T_Other	N1	Positive	M0	Negative	Stage IIIA	Stage IIIA	enrollment	LIVING	0	NA	0	0
TCGA-C8-A134-01A-11R-A114-13	247.884	385.663		FEMALE	52	Negative	Negative	Negative	T2	T_Other	N0	Negative	M0	Negative	Stage IIA	No_Conversion	enrollment	LIVING	0	NA	0	0
TCGA-C8-A135-01A-11R-A114-13	191.679	285.634		FEMALE	64	Negative	Negative	Positive	T2	T_Other	N1	Positive	M0	Negative	Stage II	Stage IIB	enrollment	LIVING	0	NA	0	0
TCGA-C8-A138-01A-11R-A114-13	255.987	343.323		FEMALE	54	Positive	Negative	Positive	T2	T_Other	N2	Positive	M0	Negative	Stage III	Stage IIIA	enrollment	LIVING	7	NA	7	0
TCGA-C8-A1HE-01A-11R-A13P-13	137.651	169.999		FEMALE	59	Positive	Positive	Negative	T2	T_Other	N0	Negative	M0	Negative	Stage IIA	Stage IIA	enrollment	LIVING	0	NA	0	0
TCGA-C8-A1HF-01A-11R-A136-13	136.228	192.268		FEMALE	48	Negative	Positive	Positive	T2	T_Other	N0	Negative	M0	Negative	Stage IIA	Stage IIA	enrollment	LIVING	0	NA	0	0
TCGA-C8-A1HG-01A-11R-A136-13	233.344	226.393		FEMALE	50	Positive	Positive	Negative	T2	T_Other	N0	Negative	M0	Negative	Stage IIA	Stage IIA	enrollment	LIVING	0	NA	0	0
TCGA-C8-A1HI-01A-11R-A136-13	114.15	166.739		FEMALE	40	Positive	Positive	Negative	T2	T_Other	N2	Positive	M0	Negative	Stage IIIA	Stage IIIA	enrollment	LIVING	2	NA	2	0
TCGA-C8-A1HJ-01A-11R-A13P-13	239.701	419.884		FEMALE	53	Negative	Negative	Negative	T2	T_Other	N0	Negative	M0	Negative	Stage II	Stage IIA	enrollment	LIVING	5	NA	5	0
TCGA-C8-A1HK-01A-21R-A13P-13	184.799	209.222		FEMALE	53	Negative	Negative	Positive	T2	T_Other	N1	Positive	M0	Negative	Stage IIB	Stage IIB	enrollment	LIVING	7	NA	7	0
TCGA-C8-A1HL-01A-11R-A136-13	97.7002	171.298		FEMALE	38	Positive	Negative	Positive	T3	T_Other	N1	Positive	M0	Negative	Stage IIIA	Stage IIIA	enrollment	LIVING	2	NA	2	0
TCGA-C8-A1HM-01A-12R-A136-13	132.066	135.332		FEMALE	74	Positive	Positive	Negative	T2	T_Other	N0	Negative	M0	Negative	Stage II	Stage IIA	enrollment	LIVING	6	NA	6	0
TCGA-C8-A1HN-01A-11R-A136-13	117.011	180.709		FEMALE	56	Positive	Positive	Equivocal	T2	T_Other	N0	Negative	M0	Negative	Stage II	Stage IIA	enrollment	LIVING	2	NA	2	0
TCGA-C8-A1HO-01A-11R-A13P-13	147.963	132.13		FEMALE	34	Positive	Positive	Negative	T3	T_Other	N3	Positive	M0	Negative	Stage III	Stage IIIC	enrollment	LIVING	0	NA	0	0
TCGA-C8-A27A-01A-11R-A168-13	255.171	281.1		FEMALE	48	Positive	Positive	Negative	T2	T_Other	N1	Positive	M0	Negative	Stage IIB	Stage IIB	enrollment	LIVING	371	NA	371	0
TCGA-C8-A27B-01A-11R-A168-13	477.288	867.175		FEMALE	48	Negative	Negative	Negative	T3	T_Other	N0	Negative	M0	Negative	Stage IIB	Stage IIB	enrollment	LIVING	30	NA	30	0
TCGA-D8-A13Y-01A-11R-A114-13	37.2429	63.7189		FEMALE	52	Positive	Positive	Negative	T1	T1	N0	Negative	M0	Negative	Stage IA	No_Conversion	followup	LIVING	362	NA	362	0
TCGA-D8-A13Z-01A-11R-A114-13	168.396	179.252		FEMALE	51	Negative	Negative	Negative	T2	T_Other	N2	Positive	M0	Negative	Stage X	Stage IIIA	enrollment	LIVING	210	NA	210	0
TCGA-D8-A140-01A-11R-A114-13	228.48	194.75		FEMALE	62	Positive	Positive	Positive	T2	T_Other	N1	Positive	M0	Negative	Stage IIB	Stage IIB	followup	LIVING	403	NA	403	0
TCGA-D8-A141-01A-11R-A114-13	214.563	245.087		FEMALE	40	Positive	Positive	Negative	T1	T1	N1	Positive	M0	Negative	Stage X	Stage IIA	enrollment	LIVING	113	NA	113	0
TCGA-D8-A142-01A-11R-A114-13	191.682	325.485		FEMALE	74	Negative	Negative	Negative	T3	T_Other	N0	Negative	M0	Negative	Stage IIB	Stage IIB	followup	LIVING	425	NA	425	0
TCGA-D8-A145-01A-11R-A114-13	227.447	261.143		FEMALE	80	Positive	Positive	Negative	T1	T1	N1	Positive	M0	Negative	Stage IIA	Stage IIA	followup	LIVING	410	NA	410	0
TCGA-D8-A147-01A-11R-A114-13	595.223	1200.9		FEMALE	45	Negative	Negative	Negative	T2	T_Other	N0	Negative	M0	Negative	Stage X	Stage IIA	enrollment	LIVING	2	NA	2	0
TCGA-D8-A1J8-01A-11R-A13P-13	152.15	149.343		FEMALE	77	Positive	Positive	Negative	T2	T_Other	N1	Positive	M0	Negative	Stage IIB	Stage IIB	enrollment	LIVING	256	NA	256	0
TCGA-D8-A1J9-01A-11R-A13P-13	153.755	176.24		FEMALE	48	Positive	Negative	Positive	T1	T1	N0	Negative	M0	Negative	Stage IA	Stage I	enrollment	LIVING	248	NA	248	0
TCGA-D8-A1JA-01A-11R-A13P-13	65.6648	72.549		FEMALE	60	Negative	Negative	Positive	T4	T_Other	N0	Negative	M0	Negative	Stage X	Stage IIIB	enrollment	LIVING	18	NA	18	0
TCGA-D8-A1JB-01A-11R-A13P-13	250.701	199.33		FEMALE	54	Positive	Positive	Positive	T2	T_Other	N1	Positive	M0	Negative	Stage IIB	Stage IIB	enrollment	LIVING	0	NA	0	0
TCGA-D8-A1JC-01A-11R-A13P-13	180.102	207.95		FEMALE	59	Positive	Positive	Negative	T2	T_Other	N2	Positive	M0	Negative	Stage IIIA	Stage IIIA	enrollment	LIVING	178	NA	178	0
TCGA-D8-A1JD-01A-11R-A13P-13	136.656	196.997		FEMALE	41	Positive	Positive	Negative	T2	T_Other	N1	Positive	M0	Negative	Stage IIB	Stage IIB	enrollment	LIVING	273	NA	273	0
TCGA-D8-A1JE-01A-11R-A13P-13	185.917	269.711		FEMALE	62	Positive	Positive	Negative	T1	T1	N1	Positive	M0	Negative	Stage IIA	Stage IIA	enrollment	LIVING	57	NA	57	0
TCGA-D8-A1JF-01A-11R-A13P-13	173.09	247.682		FEMALE	79	Negative	Negative	Negative	T1	T1	N2	Positive	M0	Negative	Stage IIIA	Stage IIIA	enrollment	LIVING	96	NA	96	0
TCGA-D8-A1JG-01B-11R-A13P-13	169.8	173.465		FEMALE	62	Negative	Negative	Negative	T2	T_Other	N0	Negative	M0	Negative	Stage IIA	Stage IIA	enrollment	LIVING	187	NA	187	0
TCGA-D8-A1JH-01A-11R-A13P-13	243.151	350.829		FEMALE	56	Positive	Positive	Negative	T1	T1	N0	Negative	M0	Negative	Stage IA	Stage I	followup	LIVING	426	NA	426	0
TCGA-D8-A1JI-01A-11R-A13P-13	116.25	137.817		FEMALE	54	Positive	Positive	Negative	T1	T1	N1	Positive	M0	Negative	Stage IIA	Stage IIA	enrollment	LIVING	21	NA	21	0
TCGA-D8-A1JJ-01A-31R-A14L-13	102.601	179.723		FEMALE	54	Positive	Positive	Negative	T2	T_Other	N0	Negative	M0	Negative	Stage IIA	Stage IIA	enrollment	LIVING	274	NA	274	0
TCGA-D8-A1JK-01A-11R-A13P-13	204.993	233.551		FEMALE	90	Negative	Positive	Negative	T2	T_Other	N0	Negative	M0	Negative	Stage IIA	Stage IIA	enrollment	LIVING	109	NA	109	0
TCGA-D8-A1JL-01A-11R-A13P-13	298.743	199.573		FEMALE	72	Negative	Negative	Negative	T2	T_Other	N0	Negative	M0	Negative	Stage IIA	Stage IIA	enrollment	LIVING	265	NA	265	0
TCGA-D8-A1JN-01A-11R-A13P-13	64.2796	78.8903		FEMALE	80	Positive	Positive	Negative	T3	T_Other	N3	Positive	M0	Negative	Stage IIIC	Stage IIIC	enrollment	LIVING	217	NA	217	0
TCGA-D8-A1JP-01A-11R-A13P-13	170.082	251.873		FEMALE	73	Positive	Positive	Negative	T1	T1	N0	Negative	M0	Negative	Stage IA	Stage I	enrollment	LIVING	167	NA	167	0
TCGA-D8-A1JS-01A-11R-A13P-13	60.6877	88.0399		FEMALE	77	Positive	Positive	Negative	T1	T1	N0	Negative	M0	Negative	Stage IA	Stage I	followup	LIVING	371	NA	371	0
TCGA-D8-A1JT-01A-31R-A13P-13	139.457	87.9907		FEMALE	70	Positive	Positive	Negative	T2	T_Other	N0	Negative	M0	Negative	Stage IIA	Stage IIA	followup	LIVING	405	NA	405	0
TCGA-D8-A1JU-01A-11R-A13P-13	217.022	305.71		FEMALE	51	Positive	Positive	Negative	T1	T1	N0	Negative	M0	Negative	Stage IA	Stage I	followup	LIVING	447	NA	447	0
TCGA-D8-A1X5-01A-11R-A14C-13	112.231	155.856		FEMALE	81	Positive	Positive	Positive	T2	T_Other	N3	Positive	M0	Negative	Stage IIIC	Stage IIIC	enrollment	LIVING	171	NA	171	0
TCGA-D8-A1X6-01A-11R-A14L-13	100.062	114.634		FEMALE	80	Positive	Positive	Negative	T3	T_Other	N2	Positive	M0	Negative	Stage IIIA	Stage IIIA	enrollment	LIVING	236	NA	236	0
TCGA-D8-A1X7-01A-11R-A14L-13	198.517	302.855		FEMALE	40	Positive	Positive	Negative	T2	T_Other	N0	Negative	M0	Negative	Stage IIA	Stage IIA	enrollment	LIVING	85	NA	85	0
TCGA-D8-A1X8-01A-11R-A14L-13	257.894	393.051		FEMALE	62	Positive	Indeterminate	Negative	T1	T1	N2	Positive	M0	Negative	Stage IIA	Stage IIIA	enrollment	LIVING	272	NA	272	0
TCGA-D8-A1XA-01A-11R-A14C-13	121.467	135.713		FEMALE	64	Positive	Positive	Negative	T1	T1	N0	Negative	M0	Negative	Stage IA	Stage I	enrollment	LIVING	274	NA	274	0
TCGA-D8-A1XB-01A-11R-A14C-13	118.733	172.595		FEMALE	62	Positive	Positive	Negative	T2	T_Other	N1	Positive	M0	Negative	Stage IIB	Stage IIB	enrollment	LIVING	201	NA	201	0
TCGA-D8-A1XC-01A-11R-A14C-13	86.604	117.269		FEMALE	85	Positive	Positive	Negative	T4	T_Other	N1	Positive	M0	Negative	Stage IIIB	Stage IIIB	enrollment	LIVING	81	NA	81	0
TCGA-D8-A1XD-01A-11R-A14C-13	100.363	154.457		FEMALE	36	Positive	Positive	Negative	T1	T1	N2	Positive	M0	Negative	Stage IIIA	Stage IIIA	enrollment	LIVING	155	NA	155	0
TCGA-D8-A1XF-01A-11R-A14C-13	194.574	217.859		FEMALE	45	Positive	Positive	Negative	T2	T_Other	N0	Negative	M0	Negative	Stage IIA	Stage IIA	enrollment	LIVING	197	NA	197	0
TCGA-D8-A1XG-01A-11R-A14C-13	147.406	202.527		FEMALE	86	Positive	Negative	Negative	T4	T_Other	N1	Positive	M0	Negative	Stage IIIB	Stage IIIB	enrollment	LIVING	196	NA	196	0
TCGA-D8-A1XJ-01A-11R-A14L-13	170.881	335.301		FEMALE	76	Positive	Positive	Positive	T3	T_Other	N1	Positive	M0	Negative	Stage IIIA	Stage IIIA	enrollment	LIVING	352	NA	352	0
TCGA-D8-A1XK-01A-21R-A14L-13	95.9536	162.486		FEMALE	55	Negative	Negative	Negative	T2	T_Other	N1	Positive	M0	Negative	Stage IB	Stage IIB	enrollment	LIVING	326	NA	326	0
TCGA-D8-A1XL-01A-11R-A14L-13	127.311	168.514		FEMALE	34	Positive	Positive	Negative	T2	T_Other	N1	Positive	M0	Negative	Stage IIB	Stage IIB	enrollment	LIVING	319	NA	319	0
TCGA-D8-A1XM-01A-21R-A14L-13	298.503	346.12		FEMALE	57	Positive	Positive	Negative	T1	T1	N0	Negative	M0	Negative	Stage IA	Stage I	enrollment	LIVING	218	NA	218	0
TCGA-D8-A1XO-01A-11R-A14L-13	125.649	184.399		FEMALE	56	Positive	Positive	Negative	T2	T_Other	N1	Positive	M0	Negative	Stage IIB	Stage IIB	enrollment	LIVING	242	NA	242	0
TCGA-D8-A1XQ-01A-11R-A14L-13	127.87	173.78		FEMALE	69	Negative	Negative	Negative	T2	T_Other	N0	Negative	M0	Negative	Stage IIA	Stage IIA	enrollment	LIVING	177	NA	177	0
TCGA-D8-A1XR-01A-11R-A14L-13	68.048	106.971		FEMALE	56	Positive	Positive	Negative	T2	T_Other	N1	Positive	M0	Negative	Stage IIB	Stage IIB	enrollment	LIVING	168	NA	168	0
TCGA-D8-A1XS-01A-11R-A14L-13	158.763	228.032		MALE	48	Positive	Positive	Positive	T2	T_Other	N3	Positive	M0	Negative	Stage IIIC	Stage IIIC	enrollment	LIVING	18	NA	18	0
TCGA-D8-A1XT-01A-11R-A14L-13	215.946	245.075		FEMALE	61	Negative	Negative	Positive	T1	T1	N1	Positive	M0	Negative	Stage IIA	Stage IIA	enrollment	LIVING	193	NA	193	0
TCGA-D8-A1XU-01A-11R-A14L-13	118.861	176.907		FEMALE	56	Positive	Positive	Negative	T1	T1	N0	Negative	M0	Negative	Stage IA	Stage I	enrollment	LIVING	149	NA	149	0
TCGA-D8-A1XV-01A-11R-A14L-13	62.4432	104.565		FEMALE	84	Positive	Positive	Negative	T2	T_Other	N0	Negative	M0	Negative	Stage IIA	Stage IIA	enrollment	LIVING	146	NA	146	0
TCGA-D8-A1XW-01A-11R-A14L-13	127.591	171.475		FEMALE	53	Negative	Positive	Negative	T2	T_Other	N0	Negative	M0	Negative	Stage IIA	Stage IIA	enrollment	LIVING	117	NA	117	0
TCGA-D8-A1XY-01A-11R-A14L-13	132.281	169.175		FEMALE	74	Positive	Positive	Positive	T2	T_Other	N0	Negative	M0	Negative	Stage IIA	Stage IIA	enrollment	LIVING	81	NA	81	0
TCGA-D8-A1XZ-01A-11R-A14L-13	221.367	299.817		FEMALE	81	Positive	Negative	Negative	T1	T1	N2	Positive	M0	Negative	Stage IIIA	Stage IIIA	enrollment	LIVING	120	NA	120	0
TCGA-D8-A1Y0-01A-11R-A14L-13	188.779	271.998		FEMALE	65	Positive	Positive	Negative	T1	T1	N2	Positive	M0	Negative	Stage IIIA	Stage IIIA	enrollment	LIVING	166	NA	166	0
TCGA-D8-A1Y1-01A-21R-A14L-13	112.285	210.434		FEMALE	80	Positive	Positive	Negative	T3	T_Other	N1	Positive	M0	Negative	Stage IIIA	Stage IIIA	enrollment	LIVING	115	NA	115	0
TCGA-E2-A105-01A-11R-A10I-13	132.45	193.208		FEMALE	79	Positive	Positive	Equivocal	T2	T_Other	N0	Negative	M0	Negative	Stage IIA	Stage IIA	enrollment	LIVING	1163	NA	1163	0	1163	Luminal A
TCGA-E2-A106-01A-11R-A10I-13	207.886	216.774		FEMALE	34	Positive	Positive	Negative	T1	T1	N1	Positive	M0	Negative	Stage IB	No_Conversion	followup	LIVING	1807	NA	1807	0	1807	Luminal A
TCGA-E2-A107-01A-11R-A10I-13	335.712	427.185		FEMALE	54	Positive	Negative	Negative	T3	T_Other	N2	Positive	M0	Negative	Stage IIIA	No_Conversion	followup	LIVING	1046	NA	1046	0	1046	Luminal B
TCGA-E2-A108-01A-13R-A10I-13	410.384	423.95		FEMALE	64	Positive	Positive	Negative	T2	T_Other	N2	Positive	M0	Negative	Stage IIIA	No_Conversion	followup	LIVING	837	NA	837	0	837	Normal-like
TCGA-E2-A109-01A-11R-A10I-13	313.046	271.417		FEMALE	64	Positive	Negative	Negative	T2	T_Other	N0	Negative	M0	Negative	Stage IIA	Stage IIA	followup	LIVING	1417	NA	1417	0	1417	Luminal B
TCGA-E2-A10A-01A-21R-A114-13	64.6574	90.575		FEMALE	41	Positive	Positive	Negative	T3	T_Other	N0	Negative	M0	Negative	Stage IIB	Stage IIB	followup	LIVING	1229	NA	1229	0
TCGA-E2-A10B-01A-11R-A10I-13	218.233	253.73		FEMALE	67	Positive	Positive	Negative	T2	T_Other	N1	Positive	M0	Negative	Stage IIB	No_Conversion	followup	LIVING	1141	NA	1141	0	1141	Luminal A
TCGA-E2-A10C-01A-21R-A10I-13	143.107	166.27		FEMALE	54	Positive	Positive	Negative	T2	T_Other	N1	Positive	M0	Negative	Stage IIB	No_Conversion	followup	LIVING	1219	NA	1219	0	1219	Luminal B
TCGA-E2-A10E-01A-21R-A10I-13	143.96	151.107		FEMALE	64	Positive	Positive	Negative	T1	T1	N1	Positive	M0	Negative	Stage IIA	No_Conversion	followup	LIVING	865	NA	865	0	865	Luminal A
TCGA-E2-A10F-01A-11R-A10I-13	254.591	333.717		FEMALE	47	Positive	Positive	Negative	T2	T_Other	N0	Negative	M0	Negative	Stage IIA	Stage IIA	followup	LIVING	878	NA	878	0	878	Luminal A
TCGA-E2-A14N-01A-31R-A136-13	323.537	439.653		FEMALE	37	Negative	Negative	Negative	T2	T_Other	N1	Positive	M0	Negative	Stage IIB	Stage IIB	enrollment	LIVING	1350	NA	1350	0
TCGA-E2-A14O-01A-31R-A114-13	158.749	225.247		FEMALE	76	Positive	Positive	Negative	T3	T_Other	N1	Positive	M0	Negative	Stage IIIA	Stage IIIA	enrollment	LIVING	1172	NA	1172	0
TCGA-E2-A14P-01A-31R-A12C-13	341.947	403.309		FEMALE	79	Negative	Negative	Positive	T2	T_Other	N3	Positive	M0	Negative	Stage IIIC	Stage IIIC	enrollment	LIVING	487	NA	487	0
TCGA-E2-A14Q-01A-11R-A12C-13	307.825	302.919		FEMALE	50	Positive	Positive	Negative	T2	T_Other	N1	Positive	M0	Negative	Stage IIA	Stage IIB	enrollment	LIVING	974	NA	974	0
TCGA-E2-A14R-01A-11R-A114-13	200.681	238.25		FEMALE	62	Negative	Negative	Negative	T2	T_Other	N0	Negative	M0	Negative	Stage IIA	Stage IIA	enrollment	LIVING	845	NA	845	0
TCGA-E2-A14S-01A-11R-A12C-13	304.379	276.125		FEMALE	65	Positive	Positive	Negative	T1	T1	N0	Negative	M0	Negative	Stage I	Stage I	enrollment	LIVING	834	NA	834	0
TCGA-E2-A14T-01A-11R-A114-13	180.187	220.205		FEMALE	52	Positive	Positive	Negative	T2	T_Other	N0	Negative	M0	Negative	Stage IIA	Stage IIA	enrollment	LIVING	890	NA	890	0
TCGA-E2-A14V-01A-11R-A12C-13	195.935	224.386		FEMALE	53	Positive	Positive	Positive	T2	T_Other	N1	Positive	M0	Negative	Stage IIB	Stage IIB	enrollment	LIVING	748	NA	748	0
TCGA-E2-A14W-01A-11R-A12C-13	167.788	233.391		FEMALE	78	Positive	Positive	Positive	T2	T_Other	N0	Negative	M0	Negative	Stage IIA	Stage IIA	enrollment	LIVING	833	NA	833	0
TCGA-E2-A14X-01A-11R-A114-13	328.249	344.439		FEMALE	55	Negative	Negative	Negative	T2	T_Other	N2	Positive	M0	Negative	Stage IIIA	Stage IIIA	enrollment	LIVING	692	NA	692	0
TCGA-E2-A14Y-01A-21R-A12C-13	129.618	141.566		FEMALE	35	Positive	Positive	Positive	T2	T_Other	N0	Negative	M0	Negative	Stage IIA	Stage IIA	enrollment	LIVING	688	NA	688	0
TCGA-E2-A14Z-01A-11R-A114-13	222.186	233.014		FEMALE	64	Positive	Positive	Negative	T1	T1	N0	Negative	M0	Negative	Stage I	Stage I	enrollment	LIVING	518	NA	518	0
TCGA-E2-A150-01A-11R-A12C-13	172.243	194.468		FEMALE	48	Negative	Negative	Negative	T2	T_Other	N0	Negative	M0	Negative	Stage IIA	Stage IIA	enrollment	LIVING	591	NA	591	0
TCGA-E2-A152-01A-11R-A12C-13	202.368	265.587		FEMALE	56	Positive	Negative	Positive	T1	T1	N0	Negative	M0	Negative	Stage I	Stage I	enrollment	LIVING	588	NA	588	0
TCGA-E2-A154-01A-11R-A114-13	104.948	177.589		FEMALE	68	Positive	Positive	Negative	T1	T1	N0	Negative	M0	Negative	Stage I	Stage I	enrollment	LIVING	325	NA	325	0
TCGA-E2-A155-01A-11R-A12C-13	217.098	244.799		FEMALE	58	Positive	Negative	Negative	T2	T_Other	N1	Positive	M0	Negative	Stage IIB	Stage IIB	enrollment	LIVING	553	NA	553	0
TCGA-E2-A156-01A-11R-A12C-13	147.602	152.225		FEMALE	61	Positive	Positive	Negative	T1	T1	N0	Negative	M0	Negative	Stage I	Stage I	enrollment	LIVING	481	NA	481	0
TCGA-E2-A159-01A-11R-A114-13	193.028	168.182		FEMALE	50	Negative	Negative	Negative	T2	T_Other	N0	Negative	M0	Negative	Stage IIA	Stage IIA	enrollment	LIVING	515	NA	515	0
TCGA-E2-A15C-01A-31R-A12C-13	221.48	276.849		FEMALE	61	Positive	Positive	Negative	T1	T1	N0	Negative	M0	Negative	Stage I	Stage I	enrollment	LIVING	496	NA	496	0
TCGA-E2-A15D-01A-11R-A114-13	193.896	253.392		FEMALE	47	Positive	Positive	Negative	T2	T_Other	N0	Negative	M0	Negative	Stage IIA	Stage IIA	enrollment	LIVING	315	NA	315	0
TCGA-E2-A15F-01A-11R-A114-13	302.934	286.246		FEMALE	64	Positive	Positive	Negative	T2	T_Other	N0	Negative	M0	Negative	Stage I	Stage IIA	enrollment	LIVING	468	NA	468	0
TCGA-E2-A15G-01A-11R-A12C-13	191.102	210.212		FEMALE	76	Positive	Positive	Negative	T2	T_Other	N0	Negative	M0	Negative	Stage IIA	Stage IIA	enrollment	LIVING	315	NA	315	0
TCGA-E2-A15H-01A-11R-A12C-13	121.603	149.647		FEMALE	38	Positive	Positive	Positive	T1	T1	N1	Positive	M0	Negative	Stage IIA	Stage IIA	enrollment	LIVING	42	NA	42	0
TCGA-E2-A15J-01A-11R-A12O-13	128.567	169.978		FEMALE	51	Positive	Positive	Negative	T1	T1	N0	Negative	M0	Negative	Stage I	Stage I	enrollment	LIVING	463	NA	463	0
TCGA-E2-A15O-01A-11R-A114-13	85.4411	114.165		FEMALE	89	Positive	Positive	Negative	T2	T_Other	N0	Negative	M0	Negative	Stage I	Stage IIA	enrollment	LIVING	395	NA	395	0
TCGA-E2-A15P-01A-11R-A114-13	112.294	154.517		FEMALE	61	Positive	Positive	Negative	T1	T1	N0	Negative	M0	Negative	Stage IA	Stage I	enrollment	LIVING	315	NA	315	0
TCGA-E2-A15R-01A-11R-A114-13	112.847	167.756		FEMALE	64	Positive	Positive	Negative	T1	T1	N1	Positive	M0	Negative	Stage IIIA	Stage IIA	enrollment	LIVING	330	NA	330	0
TCGA-E2-A15S-01A-11R-A114-13	101.021	115.023		FEMALE	34	Positive	Negative	Negative	T2	T_Other	N1	Positive	M0	Negative	Stage IIB	Stage IIB	enrollment	LIVING	274	NA	274	0
TCGA-E2-A15T-01A-11R-A114-13	119.045	165.628		FEMALE	65	Positive	Positive	Negative	T2	T_Other	N0	Negative	M0	Negative	Stage IIA	Stage IIA	enrollment	LIVING	267	NA	267	0
TCGA-E2-A1B0-01A-11R-A12O-13	224.548	288.007		FEMALE	50	Negative	Negative	Positive	T2	T_Other	N2	Positive	M0	Negative	Stage IIIA	Stage IIIA	enrollment	LIVING	1271	NA	1271	0
TCGA-E2-A1B1-01A-21R-A12O-13	316.447	307.228		FEMALE	45	Positive	Positive	Positive	T2	T_Other	N1	Positive	M0	Negative	Stage IIB	Stage IIB	enrollment	LIVING	1361	NA	1361	0
TCGA-E2-A1B4-01A-11R-A12O-13	153.228	179.255		FEMALE	74	Positive	Positive	Negative	T1	T1	N2	Positive	M0	Negative	Stage IIIA	Stage IIIA	enrollment	LIVING	911	NA	911	0
TCGA-E2-A1B5-01A-21R-A12O-13	334.652	308.514		FEMALE	46	Positive	Positive	Negative	T2	T_Other	N0	Negative	M0	Negative	Stage IIA	Stage IIA	enrollment	LIVING	774	NA	774	0
TCGA-E2-A1B6-01A-31R-A12O-13	973.423	797.372		FEMALE	44	Negative	Negative	Negative	T2	T_Other	N0	Negative	M0	Negative	Stage IIA	Stage IIA	enrollment	LIVING	338	NA	338	0
TCGA-E2-A1BD-01A-11R-A12O-13	180.444	271.336		FEMALE	53	Positive	Positive	Negative	T2	T_Other	N0	Negative	M0	Negative	Stage IIA	Stage IIA	enrollment	LIVING	317	NA	317	0
TCGA-E2-A1IE-01A-11R-A13P-13	123.773	198.913		FEMALE	61	Positive	Positive	Negative	T2	T_Other	N1	Positive	M0	Negative	Stage IIB	Stage IIB	enrollment	LIVING	983	NA	983	0
TCGA-E2-A1IF-01A-11R-A143-13	278.8	407.097		FEMALE	74	Positive	Positive	Negative	T1	T1	N0	Negative	M0	Negative	Stage I	Stage I	enrollment	LIVING	956	NA	956	0
TCGA-E2-A1IH-01A-11R-A13P-13	199.908	291.288		FEMALE	80	Positive	Positive	Negative	T1	T1	N0	Negative	M0	Negative	Stage I	Stage I	enrollment	LIVING	658	NA	658	0
TCGA-E2-A1II-01A-11R-A143-13	254.842	179.374		FEMALE	51	Negative	Positive	Negative	T1	T1	N0	Negative	M0	Negative	Stage I	Stage I	enrollment	LIVING	850	NA	850	0
TCGA-E2-A1IJ-01A-11R-A143-13	265.619	361.113		FEMALE	57	Positive	Positive	Negative	T1	T1	N0	Negative	M0	Negative	Stage I	Stage I	enrollment	LIVING	725	NA	725	0
TCGA-E2-A1IK-01A-11R-A143-13	254.675	275.454		FEMALE	71	Positive	Positive	Negative	T1	T1	N1	Positive	M0	Negative	Stage IIA	Stage IIA	enrollment	LIVING	518	NA	518	0
TCGA-E2-A1IL-01A-11R-A14C-13	137.898	165.868		FEMALE	78	Positive	Positive	Negative	T1	T1	N1	Positive	M0	Negative	Stage IIA	Stage IIA	enrollment	LIVING	14	NA	14	0
TCGA-E2-A1IN-01A-11R-A13P-13	169.002	245.078		FEMALE	60	Positive	Positive	Negative	T1	T1	N0	Negative	M0	Negative	Stage I	Stage I	enrollment	LIVING	392	NA	392	0
TCGA-E2-A1IO-01A-11R-A143-13	171.829	223.851		FEMALE	37	Positive	Positive	Negative	T1	T1	N0	Negative	M0	Negative	Stage I	Stage I	enrollment	LIVING	448	NA	448	0
TCGA-E2-A1IU-01A-11R-A14C-13	232.327	237.91		FEMALE	60	Positive	Positive	Negative	T1	T1	N0	Negative	M0	Negative	Stage IA	Stage I	enrollment	LIVING	127	NA	127	0
TCGA-E2-A1L6-01A-11R-A13P-13	234.524	275.364		FEMALE	44	Positive	Positive	Negative	T1	T1	N1	Positive	M0	Negative	Stage IIA	Stage IIA	enrollment	LIVING	1312	NA	1312	0
TCGA-E2-A1L8-01A-11R-A13P-13	193.929	236.097		FEMALE	52	Positive	Positive	Negative	T2	T_Other	N1	Positive	M0	Negative	Stage IIA	Stage IIB	enrollment	LIVING	1015	NA	1015	0
TCGA-E2-A1L9-01A-11R-A13P-13	131.906	172.076		FEMALE	40	Positive	Positive	Negative	T1	T1	N1	Positive	M0	Negative	Stage IIB	Stage IIA	enrollment	LIVING	388	NA	388	0
TCGA-E2-A1LA-01A-11R-A143-13	189.277	165.816		FEMALE	59	Positive	Positive	Negative	T1	T1	N1	Positive	M0	Negative	Stage IIA	Stage IIA	enrollment	LIVING	463	NA	463	0
TCGA-E2-A1LG-01A-21R-A14L-13	262.972	253.115		FEMALE	50	Negative	Negative	Negative	T2	T_Other	N0	Negative	M0	Negative	Stage IIA	Stage IIA	enrollment	LIVING	350	NA	350	0
TCGA-E2-A1LH-11A-22R-A14C-13	345.314	430.382		FEMALE	59	Negative	Negative	Negative	T1	T1	N0	Negative	M0	Negative	Stage I	Stage I	enrollment	LIVING	2875	NA	2875	0
TCGA-E2-A1LK-01A-21R-A14C-13	149.143	231.527		FEMALE	84	Negative	Negative	Negative	T3	T_Other	N1	Positive	M0	Negative	Stage IIIC	Stage IIIA	enrollment	DECEASED	[Not Available]	266	266	1
TCGA-E2-A1LL-01A-11R-A143-13	171.081	309.456		FEMALE	73	Negative	Negative	Negative	T3	T_Other	N2	Positive	M0	Negative	Stage IIIA	Stage IIIA	enrollment	LIVING	1014	NA	1014	0
TCGA-E9-A1N4-01A-11R-A14L-13	157.879	200.372		FEMALE	41	Positive	Positive	Negative	T2	T_Other	N2	Positive	M0	Negative	Stage IIIA	Stage IIIA	enrollment	LIVING	0	NA	0	0
TCGA-E9-A1N6-01A-11R-A143-13	105.452	187.781		FEMALE	52	Positive	Positive	Positive	T2	T_Other	N1	Positive	M0	Negative	Stage IIB	Stage IIB	enrollment	LIVING	0	NA	0	0
TCGA-E9-A1N8-01A-11R-A143-13	74.2971	135.777		FEMALE	48	Negative	Not Performed	Negative	T2	T_Other	N0	Negative	M0	Negative	Stage IIA	Stage IIA	enrollment	LIVING	0	NA	0	0
TCGA-E9-A1ND-01A-11R-A143-13	192.351	141.515		FEMALE	75	Negative	Negative	Negative	T2	T_Other	N1	Positive	M0	Negative	Stage IIB	Stage IIB	enrollment	LIVING	0	NA	0	0
TCGA-E9-A1NE-01A-21R-A14L-13	310.505	303.895		FEMALE	28	Positive	Positive	Negative	T2	T_Other	N1	Positive	M0	Negative	Stage IIB	Stage IIB	enrollment	LIVING	0	NA	0	0
TCGA-E9-A1NG-01A-21R-A14L-13	138.337	281.54		FEMALE	62	Positive	Positive	Negative	T2	T_Other	N0	Negative	M0	Negative	Stage IIA	Stage IIA	enrollment	LIVING	0	NA	0	0
TCGA-E9-A1NH-01A-11R-A14C-13	159.324	182.907		FEMALE	71	Positive	Positive	Negative	T2	T_Other	N1	Positive	M0	Negative	Stage IIB	Stage IIB	enrollment	LIVING	0	NA	0	0
TCGA-E9-A1NI-01A-11R-A14C-13	120.945	191.876		FEMALE	51	Positive	Positive	Negative	T2	T_Other	N0	Negative	M0	Negative	Stage IIA	Stage IIA	enrollment	LIVING	0	NA	0	0
TCGA-E9-A1R2-01A-11R-A14C-13	166.886	203.1		FEMALE	51	Positive	Negative	Negative	T2	T_Other	N3	Positive	M0	Negative	Stage IIIC	Stage IIIC	enrollment	LIVING	19	NA	19	0
TCGA-E9-A1R3-01A-31R-A14L-13	132.745	166.17		FEMALE	70	Not Performed	Not Performed	Negative	T2	T_Other	N3	Positive	M0	Negative	Stage IIIC	Stage IIIC	enrollment	LIVING	64	NA	64	0
TCGA-E9-A1R4-01A-21R-A14C-13	219.494	213.677		FEMALE	66	Not Performed	Not Performed	Negative	T1	T1	N0	Negative	M0	Negative	Stage IA	Stage I	enrollment	LIVING	29	NA	29	0
TCGA-E9-A1R5-01A-11R-A14L-13	94.4952	144.339		FEMALE	63	Not Performed	Not Performed	Negative	T1	T1	N0	Negative	M0	Negative	Stage IA	Stage I	enrollment	LIVING	42	NA	42	0
TCGA-E9-A1R6-01A-11R-A14C-13	108.193	163.008		FEMALE	63	Not Performed	Not Performed	Negative	T2	T_Other	N0	Negative	M0	Negative	Stage IIA	Stage IIA	enrollment	LIVING	84	NA	84	0
TCGA-E9-A1R7-01A-11R-A14L-13	166.979	232.802		FEMALE	64	Not Performed	Not Performed	Negative	T2	T_Other	N0	Negative	M0	Negative	Stage IIA	Stage IIA	enrollment	LIVING	34	NA	34	0
TCGA-E9-A1RA-01A-11R-A14C-13	229.816	284.854		FEMALE	48	Not Performed	Not Performed	Negative	T1	T1	N0	Negative	M0	Negative	Stage IA	Stage I	enrollment	LIVING	29	NA	29	0
TCGA-E9-A1RG-01A-11R-A14C-13	164.233	216.371		FEMALE	62	Not Performed	Not Performed	Negative	T1	T1	N2	Positive	M0	Negative	Stage IIIA	Stage IIIA	enrollment	LIVING	35	NA	35	0
TCGA-E9-A243-01A-21R-A168-13	358.61	280.791		FEMALE	52	Not Performed	Not Performed	Negative	T2	T_Other	N0	Negative	M0	Negative	Stage IIA	Stage IIA	enrollment	LIVING	43	NA	43	0
TCGA-E9-A248-01A-11R-A168-13	336.172	216.234		FEMALE	51	Not Performed	Not Performed	Negative	T2	T_Other	N0	Negative	M0	Negative	Stage IIA	Stage IIA	enrollment	LIVING	21	NA	21	0
TCGA-E9-A249-01A-11R-A168-13	111.623	165.332		FEMALE	45	Not Performed	Not Performed	Negative	T2	T_Other	N0	Negative	M0	Negative	Stage IIA	Stage IIA	enrollment	LIVING	28	NA	28	0
TCGA-E9-A24A-01A-11R-A168-13	182.831	211.7		FEMALE	69	Not Performed	Not Performed	Negative	T1	T1	N1	Positive	M0	Negative	Stage IIA	Stage IIA	enrollment	LIVING	10	NA	10	0
TCGA-EW-A1IW-01A-11R-A13P-13	314.623	371.985		FEMALE	80	Positive	Positive	Positive	T2	T_Other	N1	Positive	M0	Negative	Stage IIB	Stage IIB	enrollment	LIVING	252	NA	252	0
TCGA-EW-A1IX-01A-12R-A143-13	216.364	278.272		FEMALE	48	Positive	Positive	Negative	T1	T1	N1	Positive	M0	Negative	Stage IIA	Stage IIA	enrollment	LIVING	1082	NA	1082	0
TCGA-EW-A1IY-01A-11R-A13P-13	158.246	176.279		FEMALE	38	Positive	Positive	Negative	T1	T1	N0	Negative	M0	Negative	Stage I	Stage I	enrollment	LIVING	258	NA	258	0
TCGA-EW-A1IZ-01A-11R-A13P-13	482.591	309.128		FEMALE	53	Positive	Positive	Negative	T2	T_Other	N2	Positive	M0	Negative	Stage IIIA	Stage IIIA	enrollment	LIVING	260	NA	260	0
TCGA-EW-A1J1-01A-11R-A13P-13	88.6623	74.8603		FEMALE	38	Positive	Positive	Negative	T2	T_Other	N1	Positive	M0	Negative	Stage IIB	Stage IIB	enrollment	LIVING	282	NA	282	0
TCGA-EW-A1J2-01A-21R-A13P-13	161.2	237.104		FEMALE	50	Positive	Positive	Negative	T1	T1	N1	Positive	M0	Negative	Stage IIB	Stage IIA	enrollment	LIVING	139	NA	139	0
TCGA-EW-A1J3-01A-11R-A13P-13	132.133	184.56		FEMALE	61	Positive	Positive	Positive	T1	T1	N0	Negative	M0	Negative	Stage IA	Stage I	enrollment	LIVING	252	NA	252	0
TCGA-EW-A1J5-01A-11R-A13P-13	162.124	127.758		FEMALE	59	Positive	Positive	Negative	T3	T_Other	N0	Negative	M0	Negative	Stage IIB	Stage IIB	enrollment	LIVING	227	NA	227	0
TCGA-EW-A1J6-01A-11R-A13P-13	150.089	129.622		FEMALE	70	Positive	Positive	Negative	T1	T1	N0	Negative	M0	Negative	Stage I	Stage I	enrollment	LIVING	595	NA	595	0
TCGA-EW-A1OV-01A-11R-A143-13	210.118	188.604		FEMALE	56	Negative	Negative	Negative	T2	T_Other	N1	Positive	M0	Negative	Stage IIB	Stage IIB	enrollment	LIVING	522	NA	522	0
TCGA-EW-A1OX-01A-11R-A143-13	59.9225	60.8958		FEMALE	43	Positive	Positive	Negative	T2	T_Other	N0	Negative	M0	Negative	Stage IIA	Stage IIA	enrollment	LIVING	562	NA	562	0
TCGA-EW-A1OY-01A-11R-A143-13	142.983	196.192		FEMALE	63	Positive	Positive	Negative	T2	T_Other	N0	Negative	M0	Negative	Stage IIA	Stage IIA	enrollment	LIVING	593	NA	593	0
TCGA-EW-A1OZ-01A-11R-A143-13	148.947	185.424		FEMALE	56	Positive	Negative	Positive	T2	T_Other	N0	Negative	M0	Negative	Stage IIA	Stage IIA	enrollment	LIVING	941	NA	941	0
TCGA-EW-A1P0-01A-11R-A143-13	73.763	92.6766		FEMALE	55	Positive	Negative	Negative	T2	T_Other	N1	Positive	M0	Negative	Stage IIB	Stage IIB	enrollment	LIVING	1121	NA	1121	0
TCGA-EW-A1P1-01A-31R-A14C-13	331.913	551.244		FEMALE	68	Negative	Negative	Negative	T2	T_Other	N3	Positive	M0	Negative	Stage IIIC	Stage IIIC	enrollment	LIVING	919	NA	919	0
TCGA-EW-A1P3-01A-11R-A143-13	163.628	237.572		FEMALE	48	Positive	Positive	Negative	T2	T_Other	N0	Negative	M0	Negative	Stage IIA	Stage IIA	enrollment	LIVING	987	NA	987	0
TCGA-EW-A1P4-01A-21R-A143-13	227.687	284.154		FEMALE	43	Negative	Negative	Negative	T2	T_Other	N0	Negative	M0	Negative	Stage IIA	Stage IIA	enrollment	LIVING	501	NA	501	0
TCGA-EW-A1P5-01A-11R-A143-13	171.068	144.494		FEMALE	77	Positive	Positive	Negative	T2	T_Other	N1	Positive	M0	Negative	Stage IIB	Stage IIB	enrollment	LIVING	365	NA	365	0
TCGA-EW-A1P6-01A-11R-A143-13	103.008	173.618		FEMALE	64	Positive	Positive	Negative	T2	T_Other	N1	Positive	M0	Negative	Stage IIB	Stage IIB	enrollment	LIVING	312	NA	312	0
TCGA-EW-A1P7-01A-21R-A143-13	536.7	452.356		FEMALE	59	Negative	Negative	Negative	T2	T_Other	N0	Negative	M0	Negative	Stage IIA	Stage IIA	enrollment	LIVING	635	NA	635	0
TCGA-EW-A1P8-01A-11R-A143-13	106.252	188.989		FEMALE	58	Negative	Negative	Negative	T2	T_Other	N3	Positive	M0	Negative	Stage IIIC	Stage IIIC	enrollment	DECEASED	239	239	239	1
TCGA-EW-A1PB-01A-11R-A143-13	199.485	126.29		FEMALE	70	Negative	Negative	Negative	T3	T_Other	N1	Positive	M0	Negative	Stage IIIA	Stage IIIA	enrollment	LIVING	608	NA	608	0
TCGA-EW-A1PD-01A-11R-A143-13	187.77	289.861		MALE	61	Positive	Positive	Positive	T1	T1	N1	Positive	M0	Negative	Stage IIA	Stage IIA	enrollment	LIVING	174	NA	174	0
TCGA-EW-A1PE-01A-11R-A143-13	291.17	179.431		FEMALE	56	Positive	Positive	Negative	T1	T1	N1	Positive	M0	Negative	Stage IIA	Stage IIA	enrollment	LIVING	139	NA	139	0
TCGA-EW-A1PF-01A-11R-A143-13	174.421	299.072		FEMALE	50	Positive	Positive	Negative	T1	T1	N0	Negative	M0	Negative	Stage IA	Stage I	enrollment	LIVING	139	NA	139	0
TCGA-EW-A1PG-01A-11R-A143-13	307.586	394.451		FEMALE	53	Positive	Positive	Negative	T2	T_Other	N1	Positive	M0	Negative	Stage IIB	Stage IIB	enrollment	LIVING	875	NA	875	0
TCGA-EW-A1PH-01A-11R-A14L-13	107.544	191.629		FEMALE	52	Negative	Negative	Not Available	T1	T1	N1	Positive	M0	Negative	Stage IIA	Stage IIA	enrollment	LIVING	139	NA	139	0

## Sheet: hsa_hiseq
TCGA-A2-A1G0-01A-11R-A13P-13	hsa-mir-140	hg19:16:69967045-69967062:+	1	0.241403	N	mature,MIMAT0004597	396.272	FALSE	6.97381
TCGA-A1-A0SB-01A-11R-A143-13	hsa-mir-140	hg19:16:69967045-69967063:+	3	1.03492	N	mature,MIMAT0004597	396.031	1	163.317
TCGA-A1-A0SB-01A-11R-A143-13	hsa-mir-140	hg19:16:69967045-69967064:+	318	109.702	N	mature,MIMAT0004597		1	13520.8
TCGA-A1-A0SB-01A-11R-A143-13	hsa-mir-140	hg19:16:69967045-69967065:+	164	56.5758	N	mature,MIMAT0004597		1	14209.6
TCGA-A1-A0SB-01A-11R-A143-13	hsa-mir-140	hg19:16:69967045-69967066:+	285	98.3178	N	mature,MIMAT0004597		1	41138.9
TCGA-A1-A0SB-01A-11R-A143-13	hsa-mir-140	hg19:16:69967045-69967067:+	250	86.2437	N	mature,MIMAT0004597		1	44193.9
TCGA-A1-A0SB-01A-11R-A143-13	hsa-mir-140	hg19:16:69967045-69967068:+	128	44.1568	N	mature,MIMAT0004597		FALSE	27750
TCGA-A1-A0SD-01A-11R-A114-13	hsa-mir-140	hg19:16:69967045-69967069:+	3	0.658703	N	mature,MIMAT0004597		FALSE	393.577
TCGA-A1-A0SF-01A-11R-A143-13	hsa-mir-140	hg19:16:69967045-69967070:+	1	0.116344	N	mature,MIMAT0004597		FALSE	21.8157
TCGA-AC-A2FB-01A-11R-A17A-13	hsa-mir-140	hg19:16:69967045-69967062:+	2	0.194334	N	mature,MIMAT0004597	2.25166	FALSE
TCGA-AC-A2FB-11A-13R-A17A-13	hsa-mir-140	hg19:16:69967045-69967062:+	5	0.385663	N	mature,MIMAT0004597	2.23813	FALSE
TCGA-AC-A2FF-01A-11R-A17A-13	hsa-mir-140	hg19:16:69967045-69967062:+	1	0.054723	N	mature,MIMAT0004597	2.36764	FALSE
TCGA-AR-A1AJ-01A-21R-A12O-13	hsa-mir-140	hg19:16:69967045-69967062:+	1	0.356745	N	mature,MIMAT0004597	2.50573	FALSE
TCGA-AR-A1AO-01A-11R-A12O-13	hsa-mir-140	hg19:16:69967045-69967062:+	1	0.397079	N	mature,MIMAT0004597	2.335	FALSE
TCGA-AR-A24N-01A-11R-A168-13	hsa-mir-140	hg19:16:69967045-69967062:+	1	0.30518	N	mature,MIMAT0004597	1.93792	FALSE
TCGA-BH-A0C3-11A-23R-A12O-13	hsa-mir-140	hg19:16:69967045-69967062:+	2	0.557939	N	mature,MIMAT0004597	2.16253	FALSE
TCGA-BH-A0DI-01A-21R-A12O-13	hsa-mir-140	hg19:16:69967045-69967062:+	1	0.180801	N	mature,MIMAT0004597	1.68753	FALSE
TCGA-BH-A0DL-01A-11R-A114-13	hsa-mir-140	hg19:16:69967045-69967062:+	1	0.515173	N	mature,MIMAT0004597	1.93696	FALSE
TCGA-BH-A1EV-11A-24R-A136-13	hsa-mir-140	hg19:16:69967045-69967062:+	1	0.192813	N	mature,MIMAT0004597	1.61898	FALSE
TCGA-BH-A1F0-11B-23R-A136-13	hsa-mir-140	hg19:16:69967045-69967062:+	1	0.186018	N	mature,MIMAT0004597	1.73156	FALSE
TCGA-BH-A203-11A-42R-A168-13	hsa-mir-140	hg19:16:69967045-69967062:+	1	0.359624	N	mature,MIMAT0004597	1.85054	FALSE
TCGA-BH-A204-11A-53R-A156-13	hsa-mir-140	hg19:16:69967045-69967062:+	1	0.170166	N	mature,MIMAT0004597	1.70491	FALSE
TCGA-BH-A209-11A-42R-A156-13	hsa-mir-140	hg19:16:69967045-69967062:+	1	0.082934	N	mature,MIMAT0004597	1.80205	FALSE
TCGA-C8-A138-01A-11R-A114-13	hsa-mir-140	hg19:16:69967045-69967062:+	1	0.43023	N	mature,MIMAT0004597	2.17138	FALSE
TCGA-D8-A1JD-01A-11R-A13P-13	hsa-mir-140	hg19:16:69967045-69967062:+	1	0.197194	N	mature,MIMAT0004597	1.89887	FALSE
TCGA-D8-A1JG-01B-11R-A13P-13	hsa-mir-140	hg19:16:69967045-69967062:+	1	0.305395	N	mature,MIMAT0004597	1.70168	FALSE
TCGA-D8-A27H-01A-11R-A16E-13	hsa-mir-140	hg19:16:69967045-69967062:+	2	0.304994	N	mature,MIMAT0004597	1.66833	FALSE
TCGA-E2-A14T-01A-11R-A114-13	hsa-mir-140	hg19:16:69967045-69967062:+	1	0.213999	N	mature,MIMAT0004597	1.4273	FALSE
TCGA-E2-A15E-01A-11R-A12C-13	hsa-mir-140	hg19:16:69967045-69967062:+	1	0.267306	N	mature,MIMAT0004597	1.3414	FALSE
TCGA-E9-A1N5-11A-41R-A14C-13	hsa-mir-140	hg19:16:69967045-69967062:+	1	0.452257	N	mature,MIMAT0004597	1.7328	FALSE
TCGA-E9-A1RB-11A-33R-A156-13	hsa-mir-140	hg19:16:69967045-69967062:+	2	0.15773	N	mature,MIMAT0004597	1.86226	FALSE
TCGA-E9-A227-01A-11R-A156-13	hsa-mir-140	hg19:16:69967045-69967062:+	1	0.078149	N	mature,MIMAT0004597	2.08375	FALSE
TCGA-EW-A1P7-01A-21R-A143-13	hsa-mir-140	hg19:16:69967045-69967062:+	1	0.193894	N	mature,MIMAT0004597	2.26212	FALSE
TCGA-EW-A2FV-01A-11R-A17A-13	hsa-mir-140	hg19:16:69967045-69967062:+	1	0.063966	N	mature,MIMAT0004597	3.0834	FALSE
TCGA-EW-A2FW-01A-11R-A17A-13	hsa-mir-140	hg19:16:69967045-69967062:+	1	0.1281	N	mature,MIMAT0004597	3.83995	FALSE
TCGA-A1-A0SD-01A-11R-A114-13	hsa-mir-140	hg19:16:69967045-69967063:+	3	0.658703	N	mature,MIMAT0004597	3.71185	FALSE
TCGA-A1-A0SF-01A-11R-A143-13	hsa-mir-140	hg19:16:69967045-69967063:+	5	0.581722	N	mature,MIMAT0004597	3.64027	FALSE
TCGA-A1-A0SI-01A-11R-A143-13	hsa-mir-140	hg19:16:69967045-69967063:+	1	0.379216	N	mature,MIMAT0004597	3.75661	FALSE
TCGA-A1-A0SN-01A-11R-A143-13	hsa-mir-140	hg19:16:69967045-69967063:+	1	0.256514	N	mature,MIMAT0004597	4.59691	FALSE
TCGA-A2-A04N-01A-11R-A114-13	hsa-mir-140	hg19:16:69967045-69967063:+	3	1.01518	N	mature,MIMAT0004597	4.59714	FALSE
TCGA-A2-A0CL-01A-11R-A114-13	hsa-mir-140	hg19:16:69967045-69967063:+	3	0.820517	N	mature,MIMAT0004597	3.80576	FALSE
TCGA-A2-A0CV-01A-31R-A114-13	hsa-mir-140	hg19:16:69967045-69967063:+	3	0.587122	N	mature,MIMAT0004597	3.55239	FALSE
TCGA-A2-A0D3-01A-11R-A114-13	hsa-mir-140	hg19:16:69967045-69967063:+	2	0.698066	N	mature,MIMAT0004597	3.30242	FALSE
TCGA-A2-A0EW-01A-21R-A114-13	hsa-mir-140	hg19:16:69967045-69967063:+	2	1.21951	N	mature,MIMAT0004597	2.60435	FALSE
TCGA-A2-A0T3-01A-21R-A114-13	hsa-mir-140	hg19:16:69967045-69967063:+	1	0.256749	N	mature,MIMAT0004597	2.49915	FALSE
TCGA-A2-A1FW-01A-11R-A13P-13	hsa-mir-140	hg19:16:69967045-69967063:+	1	0.223797	N	mature,MIMAT0004597	3.02525	FALSE
TCGA-A2-A1FX-01A-11R-A13P-13	hsa-mir-140	hg19:16:69967045-69967063:+	2	0.567143	N	mature,MIMAT0004597	3.37814	FALSE
TCGA-A2-A1G1-01A-21R-A13P-13	hsa-mir-140	hg19:16:69967045-69967063:+	1	0.337154	N	mature,MIMAT0004597	3.10539	FALSE
TCGA-A2-A1G4-01A-11R-A13P-13	hsa-mir-140	hg19:16:69967045-69967063:+	1	0.482698	N	mature,MIMAT0004597	3.50896	FALSE
TCGA-A2-A1G6-01A-11R-A13P-13	hsa-mir-140	hg19:16:69967045-69967063:+	2	0.631611	N	mature,MIMAT0004597	4.07382	FALSE
TCGA-A2-A259-01A-11R-A16E-13	hsa-mir-140	hg19:16:69967045-69967063:+	1	0.78285	N	mature,MIMAT0004597	3.44221	FALSE
TCGA-A2-A25A-01A-12R-A16E-13	hsa-mir-140	hg19:16:69967045-69967063:+	5	0.576688	N	mature,MIMAT0004597	4.61291	FALSE
TCGA-A2-A25D-01A-12R-A16E-13	hsa-mir-140	hg19:16:69967045-69967063:+	1	0.294384	N	mature,MIMAT0004597	4.39829	FALSE
TCGA-A7-A0DA-01A-31R-A114-13	hsa-mir-140	hg19:16:69967045-69967063:+	1	0.247772	N	mature,MIMAT0004597	4.6919	FALSE
TCGA-A7-A13E-11A-61R-A12O-13	hsa-mir-140	hg19:16:69967045-69967063:+	2	0.492955	N	mature,MIMAT0004597	4.76781	FALSE
TCGA-A7-A13F-11A-42R-A12O-13	hsa-mir-140	hg19:16:69967045-69967063:+	3	1.04756	N	mature,MIMAT0004597	4.8223	FALSE
TCGA-A7-A13G-01A-11R-A13P-13	hsa-mir-140	hg19:16:69967045-69967063:+	2	0.399203	N	mature,MIMAT0004597	4.10683	FALSE
TCGA-A7-A13G-11A-51R-A13P-13	hsa-mir-140	hg19:16:69967045-69967063:+	4	1.55435	N	mature,MIMAT0004597	4.48874	FALSE
TCGA-A7-A26E-01A-11R-A168-13	hsa-mir-140	hg19:16:69967045-69967063:+	2	0.362064	N	mature,MIMAT0004597	3.37746	FALSE
TCGA-A7-A26I-01A-11R-A168-13	hsa-mir-140	hg19:16:69967045-69967063:+	4	0.587993	N	mature,MIMAT0004597	3.98707	FALSE
TCGA-A7-A26J-01A-11R-A168-13	hsa-mir-140	hg19:16:69967045-69967063:+	1	0.323683	N	mature,MIMAT0004597	3.63047	FALSE
TCGA-AC-A23E-01A-11R-A156-13	hsa-mir-140	hg19:16:69967045-69967063:+	5	0.547445	N	mature,MIMAT0004597	3.96346	FALSE
TCGA-AC-A23H-01A-11R-A156-13	hsa-mir-140	hg19:16:69967045-69967063:+	3	0.332089	N	mature,MIMAT0004597	3.92004	FALSE
TCGA-AC-A23H-11A-12R-A156-13	hsa-mir-140	hg19:16:69967045-69967063:+	6	0.781111	N	mature,MIMAT0004597	4.03287	FALSE
TCGA-AC-A2B8-01A-11R-A17A-13	hsa-mir-140	hg19:16:69967045-69967063:+	5	0.443077	N	mature,MIMAT0004597	3.7162	FALSE
TCGA-AC-A2FB-01A-11R-A17A-13	hsa-mir-140	hg19:16:69967045-69967063:+	10	0.97167	N	mature,MIMAT0004597		FALSE
TCGA-AC-A2FB-11A-13R-A17A-13	hsa-mir-140	hg19:16:69967045-69967063:+	3	0.231398	N	mature,MIMAT0004597		FALSE
TCGA-AC-A2FF-01A-11R-A17A-13	hsa-mir-140	hg19:16:69967045-69967063:+	12	0.656674	N	mature,MIMAT0004597		FALSE
TCGA-AC-A2FG-01A-11R-A17A-13	hsa-mir-140	hg19:16:69967045-69967063:+	7	0.504017	N	mature,MIMAT0004597	3.4225	FALSE
TCGA-AO-A03V-01A-11R-A114-13	hsa-mir-140	hg19:16:69967045-69967063:+	3	0.444924	N	mature,MIMAT0004597	3.07717	FALSE
TCGA-AO-A12D-01A-11R-A114-13	hsa-mir-140	hg19:16:69967045-69967063:+	1	0.464442	N	mature,MIMAT0004597	2.93688	FALSE
TCGA-AO-A12H-01A-11R-A114-13	hsa-mir-140	hg19:16:69967045-69967063:+	1	0.167638	N	mature,MIMAT0004597	2.87307	FALSE
TCGA-AO-A1KQ-01A-11R-A13P-13	hsa-mir-140	hg19:16:69967045-69967063:+	1	0.64778	N	mature,MIMAT0004597	3.01766	FALSE
TCGA-AO-A1KR-01A-12R-A143-13	hsa-mir-140	hg19:16:69967045-69967063:+	1	0.933996	N	mature,MIMAT0004597	2.36988	FALSE
TCGA-AQ-A1H2-01A-11R-A13P-13	hsa-mir-140	hg19:16:69967045-69967063:+	1	0.259704	N	mature,MIMAT0004597	1.68897	FALSE
TCGA-AQ-A1H3-01A-31R-A13P-13	hsa-mir-140	hg19:16:69967045-69967063:+	1	0.158681	N	mature,MIMAT0004597	2.08527	FALSE
TCGA-AR-A0TY-01A-12R-A114-13	hsa-mir-140	hg19:16:69967045-69967063:+	1	0.304639	N	mature,MIMAT0004597	2.37326	FALSE
TCGA-AR-A0U1-01A-11R-A114-13	hsa-mir-140	hg19:16:69967045-69967063:+	1	0.400636	N	mature,MIMAT0004597	2.24881	FALSE
TCGA-AR-A1AK-01A-21R-A12O-13	hsa-mir-140	hg19:16:69967045-69967063:+	2	0.312224	N	mature,MIMAT0004597	2.17005	FALSE
TCGA-AR-A1AL-01A-21R-A12O-13	hsa-mir-140	hg19:16:69967045-69967063:+	1	0.253087	N	mature,MIMAT0004597	2.04038	FALSE
TCGA-AR-A1AT-01A-11R-A12O-13	hsa-mir-140	hg19:16:69967045-69967063:+	1	0.279924	N	mature,MIMAT0004597	3.09417	FALSE
TCGA-AR-A1AU-01A-11R-A12O-13	hsa-mir-140	hg19:16:69967045-69967063:+	2	0.376076	N	mature,MIMAT0004597	3.11885	FALSE
TCGA-AR-A1AY-01A-21R-A12O-13	hsa-mir-140	hg19:16:69967045-69967063:+	1	0.44667	N	mature,MIMAT0004597	3.39488	FALSE
TCGA-AR-A24H-01A-11R-A168-13	hsa-mir-140	hg19:16:69967045-69967063:+	1	0.180192	N	mature,MIMAT0004597	3.19139	FALSE
TCGA-AR-A24L-01A-11R-A168-13	hsa-mir-140	hg19:16:69967045-69967063:+	1	0.321878	N	mature,MIMAT0004597	3.0112	FALSE
TCGA-AR-A24M-01A-11R-A168-13	hsa-mir-140	hg19:16:69967045-69967063:+	1	0.182548	N	mature,MIMAT0004597	3.33031	FALSE
TCGA-AR-A24Q-01A-12R-A168-13	hsa-mir-140	hg19:16:69967045-69967063:+	3	1.30688	N	mature,MIMAT0004597	4.70056	FALSE
TCGA-AR-A24R-01A-11R-A168-13	hsa-mir-140	hg19:16:69967045-69967063:+	1	0.304602	N	mature,MIMAT0004597	3.39367	FALSE
TCGA-AR-A24U-01A-11R-A168-13	hsa-mir-140	hg19:16:69967045-69967063:+	2	0.652104	N	mature,MIMAT0004597	3.6975	FALSE
TCGA-AR-A24V-01A-21R-A168-13	hsa-mir-140	hg19:16:69967045-69967063:+	1	0.243185	N	mature,MIMAT0004597	3.20516	FALSE
TCGA-AR-A24X-01A-11R-A168-13	hsa-mir-140	hg19:16:69967045-69967063:+	1	0.343014	N	mature,MIMAT0004597	2.96197	FALSE
TCGA-AR-A24Z-01A-11R-A168-13	hsa-mir-140	hg19:16:69967045-69967063:+	4	0.297973	N	mature,MIMAT0004597	3.45834	FALSE
TCGA-AR-A252-01A-11R-A168-13	hsa-mir-140	hg19:16:69967045-69967063:+	6	1.5528	N	mature,MIMAT0004597	3.9161	FALSE
TCGA-AR-A255-01A-11R-A168-13	hsa-mir-140	hg19:16:69967045-69967063:+	2	0.253724	N	mature,MIMAT0004597	2.72797	FALSE
TCGA-B6-A0IH-01A-11R-A114-13	hsa-mir-140	hg19:16:69967045-69967063:+	2	0.354704	N	mature,MIMAT0004597	2.92372	FALSE
TCGA-B6-A0RH-01A-21R-A114-13	hsa-mir-140	hg19:16:69967045-69967063:+	1	0.159763	N	mature,MIMAT0004597	2.56901	FALSE
TCGA-B6-A0RQ-01A-11R-A114-13	hsa-mir-140	hg19:16:69967045-69967063:+	1	0.665085	N	mature,MIMAT0004597	3.36143	FALSE
TCGA-B6-A0WS-01A-11R-A114-13	hsa-mir-140	hg19:16:69967045-69967063:+	1	0.174293	N	mature,MIMAT0004597	2.69634	FALSE
TCGA-B6-A1KF-01A-11R-A13P-13	hsa-mir-140	hg19:16:69967045-69967063:+	1	0.755736	N	mature,MIMAT0004597	3.26151	FALSE
TCGA-BH-A0AU-01A-11R-A12O-13	hsa-mir-140	hg19:16:69967045-69967063:+	1	0.364669	N	mature,MIMAT0004597	2.80938	FALSE
TCGA-BH-A0AU-11A-11R-A12O-13	hsa-mir-140	hg19:16:69967045-69967063:+	1	0.449467	N	mature,MIMAT0004597	2.97987	FALSE
TCGA-BH-A0AZ-01A-21R-A12O-13	hsa-mir-140	hg19:16:69967045-69967063:+	2	0.473697	N	mature,MIMAT0004597	3.22479	FALSE
TCGA-BH-A0AZ-11A-22R-A12O-13	hsa-mir-140	hg19:16:69967045-69967063:+	2	0.47848	N	mature,MIMAT0004597	3.08461	FALSE
TCGA-BH-A0B5-01A-11R-A12O-13	hsa-mir-140	hg19:16:69967045-69967063:+	1	0.217028	N	mature,MIMAT0004597	2.84371	FALSE
TCGA-BH-A0B5-11A-23R-A12O-13	hsa-mir-140	hg19:16:69967045-69967063:+	2	0.522432	N	mature,MIMAT0004597	4.23526	FALSE
TCGA-BH-A0B7-11A-34R-A114-13	hsa-mir-140	hg19:16:69967045-69967063:+	1	0.30361	N	mature,MIMAT0004597	5.32481	FALSE
TCGA-BH-A0BG-01A-11R-A114-13	hsa-mir-140	hg19:16:69967045-69967063:+	2	0.535159	N	mature,MIMAT0004597	6.4903	FALSE
TCGA-BH-A0BO-01A-23R-A12C-13	hsa-mir-140	hg19:16:69967045-69967063:+	2	0.694379	N	mature,MIMAT0004597	6.33323	FALSE
TCGA-BH-A0BP-01A-11R-A114-13	hsa-mir-140	hg19:16:69967045-69967063:+	1	0.333517	N	mature,MIMAT0004597	6.75473	FALSE
TCGA-BH-A0BQ-01A-21R-A114-13	hsa-mir-140	hg19:16:69967045-69967063:+	1	0.237589	N	mature,MIMAT0004597	6.42121	FALSE
TCGA-BH-A0BS-11A-11R-A12O-13	hsa-mir-140	hg19:16:69967045-69967063:+	6	1.60857	N	mature,MIMAT0004597	7.61253	FALSE
TCGA-BH-A0BW-01A-11R-A114-13	hsa-mir-140	hg19:16:69967045-69967063:+	3	1.61198	N	mature,MIMAT0004597	6.20143	FALSE
TCGA-BH-A0BW-11A-12R-A114-13	hsa-mir-140	hg19:16:69967045-69967063:+	4	1.4691	N	mature,MIMAT0004597	4.83985	FALSE
TCGA-BH-A0BZ-01A-31R-A12O-13	hsa-mir-140	hg19:16:69967045-69967063:+	1	0.37809	N	mature,MIMAT0004597	3.6243	FALSE
TCGA-BH-A0C3-11A-23R-A12O-13	hsa-mir-140	hg19:16:69967045-69967063:+	4	1.11588	N	mature,MIMAT0004597		FALSE
TCGA-BH-A0DE-01A-11R-A114-13	hsa-mir-140	hg19:16:69967045-69967063:+	6	1.24811	N	mature,MIMAT0004597	3.30162	FALSE
TCGA-BH-A0DI-01A-21R-A12O-13	hsa-mir-140	hg19:16:69967045-69967063:+	1	0.180801	N	mature,MIMAT0004597		FALSE
TCGA-BH-A0DL-11A-13R-A114-13	hsa-mir-140	hg19:16:69967045-69967063:+	1	0.197466	N	mature,MIMAT0004597	2.38723	FALSE
TCGA-BH-A0DO-01B-11R-A12C-13	hsa-mir-140	hg19:16:69967045-69967063:+	1	0.250405	N	mature,MIMAT0004597	3.00482	FALSE
TCGA-BH-A0DT-01A-21R-A12C-13	hsa-mir-140	hg19:16:69967045-69967063:+	1	0.253552	N	mature,MIMAT0004597	4.09758	FALSE
TCGA-BH-A0DX-01A-11R-A114-13	hsa-mir-140	hg19:16:69967045-69967063:+	1	0.490324	N	mature,MIMAT0004597	4.01367	FALSE
TCGA-BH-A0E9-01B-11R-A114-13	hsa-mir-140	hg19:16:69967045-69967063:+	5	0.68096	N	mature,MIMAT0004597	4.17541	FALSE
TCGA-BH-A0EI-01A-11R-A114-13	hsa-mir-140	hg19:16:69967045-69967063:+	2	0.277311	N	mature,MIMAT0004597	4.5915	FALSE
TCGA-BH-A0H3-01A-11R-A12O-13	hsa-mir-140	hg19:16:69967045-69967063:+	1	0.237214	N	mature,MIMAT0004597	4.97265	FALSE
TCGA-BH-A0H5-01A-21R-A114-13	hsa-mir-140	hg19:16:69967045-69967063:+	3	0.815052	N	mature,MIMAT0004597	5.49682	FALSE
TCGA-BH-A0H5-11A-62R-A114-13	hsa-mir-140	hg19:16:69967045-69967063:+	6	1.34317	N	mature,MIMAT0004597	5.36168	FALSE
TCGA-BH-A0HA-01A-11R-A12O-13	hsa-mir-140	hg19:16:69967045-69967063:+	1	0.169637	N	mature,MIMAT0004597	4.90909	FALSE
TCGA-BH-A0HA-11A-31R-A12O-13	hsa-mir-140	hg19:16:69967045-69967063:+	4	0.652069	N	mature,MIMAT0004597	5.06491	FALSE
TCGA-BH-A0W7-01A-11R-A114-13	hsa-mir-140	hg19:16:69967045-69967063:+	5	1.09704	N	mature,MIMAT0004597	4.41284	FALSE
TCGA-BH-A18F-01A-11R-A12C-13	hsa-mir-140	hg19:16:69967045-69967063:+	1	0.658463	N	mature,MIMAT0004597	5.5335	FALSE
TCGA-BH-A18G-01A-11R-A12C-13	hsa-mir-140	hg19:16:69967045-69967063:+	1	0.761388	N	mature,MIMAT0004597	5.06938	FALSE
TCGA-BH-A18H-01A-11R-A12C-13	hsa-mir-140	hg19:16:69967045-69967063:+	1	0.679911	N	mature,MIMAT0004597	4.57935	FALSE
TCGA-BH-A18J-11A-31R-A12C-13	hsa-mir-140	hg19:16:69967045-69967063:+	1	0.890581	N	mature,MIMAT0004597	4.63391	FALSE
TCGA-BH-A18K-01A-11R-A12C-13	hsa-mir-140	hg19:16:69967045-69967063:+	1	0.325451	N	mature,MIMAT0004597	3.74333	FALSE
TCGA-BH-A18K-11A-13R-A12C-13	hsa-mir-140	hg19:16:69967045-69967063:+	2	1.07827	N	mature,MIMAT0004597	4.91299	FALSE
TCGA-BH-A18L-11A-42R-A12C-13	hsa-mir-140	hg19:16:69967045-69967063:+	4	1.13943	N	mature,MIMAT0004597	4.25566	FALSE
TCGA-BH-A18M-01A-11R-A12C-13	hsa-mir-140	hg19:16:69967045-69967063:+	1	0.194346	N	mature,MIMAT0004597	3.49097	FALSE
TCGA-BH-A18N-11A-43R-A12C-13	hsa-mir-140	hg19:16:69967045-69967063:+	1	0.271361	N	mature,MIMAT0004597	3.88899	FALSE
TCGA-BH-A18Q-01A-12R-A12C-13	hsa-mir-140	hg19:16:69967045-69967063:+	1	0.734466	N	mature,MIMAT0004597	3.61763	FALSE
TCGA-BH-A18Q-11A-34R-A12C-13	hsa-mir-140	hg19:16:69967045-69967063:+	4	0.793968	N	mature,MIMAT0004597	3.31282	FALSE
TCGA-BH-A18R-01A-11R-A12C-13	hsa-mir-140	hg19:16:69967045-69967063:+	1	0.701144	N	mature,MIMAT0004597	2.9482	FALSE
TCGA-BH-A18R-11A-42R-A12C-13	hsa-mir-140	hg19:16:69967045-69967063:+	1	0.420944	N	mature,MIMAT0004597	3.32889	FALSE
TCGA-BH-A18S-11A-43R-A12C-13	hsa-mir-140	hg19:16:69967045-69967063:+	1	0.374743	N	mature,MIMAT0004597	4.06482	FALSE
TCGA-BH-A18U-11A-23R-A12C-13	hsa-mir-140	hg19:16:69967045-69967063:+	1	0.592368	N	mature,MIMAT0004597	4.32031	FALSE
TCGA-BH-A1EO-01A-11R-A136-13	hsa-mir-140	hg19:16:69967045-69967063:+	2	0.270227	N	mature,MIMAT0004597	3.72794	FALSE
TCGA-BH-A1ES-01A-11R-A136-13	hsa-mir-140	hg19:16:69967045-69967063:+	1	0.159426	N	mature,MIMAT0004597	4.51686	FALSE
TCGA-BH-A1ET-01A-11R-A136-13	hsa-mir-140	hg19:16:69967045-69967063:+	1	0.42935	N	mature,MIMAT0004597	4.35743	FALSE
TCGA-BH-A1EU-11A-23R-A136-13	hsa-mir-140	hg19:16:69967045-69967063:+	5	1.08183	N	mature,MIMAT0004597	4.78429	FALSE
TCGA-BH-A1EV-11A-24R-A136-13	hsa-mir-140	hg19:16:69967045-69967063:+	6	1.15688	N	mature,MIMAT0004597		FALSE
TCGA-BH-A1EW-01A-11R-A136-13	hsa-mir-140	hg19:16:69967045-69967063:+	2	0.630231	N	mature,MIMAT0004597	3.10977	FALSE
TCGA-BH-A1EW-11B-33R-A136-13	hsa-mir-140	hg19:16:69967045-69967063:+	2	0.452869	N	mature,MIMAT0004597	2.91081	FALSE
TCGA-BH-A1F0-01A-11R-A136-13	hsa-mir-140	hg19:16:69967045-69967063:+	1	0.606274	N	mature,MIMAT0004597	2.45795	FALSE
TCGA-BH-A1F0-11B-23R-A136-13	hsa-mir-140	hg19:16:69967045-69967063:+	2	0.372036	N	mature,MIMAT0004597		FALSE
TCGA-BH-A1F2-01A-31R-A13P-13	hsa-mir-140	hg19:16:69967045-69967063:+	1	0.484176	N	mature,MIMAT0004597	4.67989	FALSE
TCGA-BH-A1F2-11A-32R-A13P-13	hsa-mir-140	hg19:16:69967045-69967063:+	1	0.308892	N	mature,MIMAT0004597	4.74441	FALSE
TCGA-BH-A1F6-01A-11R-A13P-13	hsa-mir-140	hg19:16:69967045-69967063:+	1	0.255288	N	mature,MIMAT0004597	4.89583	FALSE
TCGA-BH-A1F6-11B-94R-A13P-13	hsa-mir-140	hg19:16:69967045-69967063:+	1	0.431279	N	mature,MIMAT0004597	6.25354	FALSE
TCGA-BH-A1F8-11B-21R-A13P-13	hsa-mir-140	hg19:16:69967045-69967063:+	3	1.62277	N	mature,MIMAT0004597	6.71184	FALSE
TCGA-BH-A1FB-11A-33R-A13P-13	hsa-mir-140	hg19:16:69967045-69967063:+	4	0.786392	N	mature,MIMAT0004597	5.76128	FALSE
TCGA-BH-A1FC-01A-11R-A13P-13	hsa-mir-140	hg19:16:69967045-69967063:+	1	0.791096	N	mature,MIMAT0004597	4.97489	FALSE
TCGA-BH-A1FC-11A-32R-A13P-13	hsa-mir-140	hg19:16:69967045-69967063:+	2	0.54869	N	mature,MIMAT0004597	5.61729	FALSE
TCGA-BH-A1FD-11B-21R-A13P-13	hsa-mir-140	hg19:16:69967045-69967063:+	1	0.460315	N	mature,MIMAT0004597	5.69031	FALSE
TCGA-BH-A1FE-01A-11R-A13P-13	hsa-mir-140	hg19:16:69967045-69967063:+	5	1.613	N	mature,MIMAT0004597	5.81332	FALSE
TCGA-BH-A1FE-11B-14R-A13P-13	hsa-mir-140	hg19:16:69967045-69967063:+	4	0.889576	N	mature,MIMAT0004597	4.48403	FALSE
TCGA-BH-A1FG-11B-12R-A13P-13	hsa-mir-140	hg19:16:69967045-69967063:+	3	0.672209	N	mature,MIMAT0004597	4.35063	FALSE
TCGA-BH-A1FH-11B-42R-A13P-13	hsa-mir-140	hg19:16:69967045-69967063:+	1	0.415726	N	mature,MIMAT0004597	4.10032	FALSE
TCGA-BH-A1FJ-11B-42R-A13P-13	hsa-mir-140	hg19:16:69967045-69967063:+	2	1.01777	N	mature,MIMAT0004597	4.05073	FALSE
TCGA-BH-A1FM-11B-23R-A13P-13	hsa-mir-140	hg19:16:69967045-69967063:+	1	0.621707	N	mature,MIMAT0004597	3.71523	FALSE
TCGA-BH-A1FN-11A-34R-A13P-13	hsa-mir-140	hg19:16:69967045-69967063:+	1	0.583327	N	mature,MIMAT0004597	3.26369	FALSE
TCGA-BH-A1FR-01A-11R-A13P-13	hsa-mir-140	hg19:16:69967045-69967063:+	1	0.283709	N	mature,MIMAT0004597	2.7727	FALSE
TCGA-BH-A1FU-11A-23R-A14C-13	hsa-mir-140	hg19:16:69967045-69967063:+	3	0.756175	N	mature,MIMAT0004597	2.93699	FALSE
TCGA-BH-A201-01A-11R-A14L-13	hsa-mir-140	hg19:16:69967045-69967063:+	4	0.421899	N	mature,MIMAT0004597	2.64834	FALSE
TCGA-BH-A202-01A-11R-A14L-13	hsa-mir-140	hg19:16:69967045-69967063:+	1	0.366136	N	mature,MIMAT0004597	2.22644	FALSE
TCGA-BH-A203-01A-12R-A168-13	hsa-mir-140	hg19:16:69967045-69967063:+	3	0.682278	N	mature,MIMAT0004597	3.21275	FALSE
TCGA-BH-A204-11A-53R-A156-13	hsa-mir-140	hg19:16:69967045-69967063:+	1	0.170166	N	mature,MIMAT0004597		FALSE
TCGA-BH-A208-01A-11R-A156-13	hsa-mir-140	hg19:16:69967045-69967063:+	2	0.092338	N	mature,MIMAT0004597	4.07811	FALSE
TCGA-BH-A208-11A-51R-A156-13	hsa-mir-140	hg19:16:69967045-69967063:+	7	0.447998	N	mature,MIMAT0004597	4.23833	FALSE
TCGA-BH-A209-01A-11R-A156-13	hsa-mir-140	hg19:16:69967045-69967063:+	2	0.467521	N	mature,MIMAT0004597	4.43131	FALSE
TCGA-BH-A209-11A-42R-A156-13	hsa-mir-140	hg19:16:69967045-69967063:+	12	0.995204	N	mature,MIMAT0004597		FALSE
TCGA-C8-A12L-01A-11R-A114-13	hsa-mir-140	hg19:16:69967045-69967063:+	1	0.357249	N	mature,MIMAT0004597	3.53303	FALSE
TCGA-C8-A12O-01A-11R-A114-13	hsa-mir-140	hg19:16:69967045-69967063:+	1	0.397971	N	mature,MIMAT0004597	5.21337	FALSE
TCGA-C8-A12P-01A-11R-A114-13	hsa-mir-140	hg19:16:69967045-69967063:+	2	1.31983	N	mature,MIMAT0004597	5.07983	FALSE
TCGA-C8-A12Q-01A-11R-A114-13	hsa-mir-140	hg19:16:69967045-69967063:+	1	0.252551	N	mature,MIMAT0004597	4.85472	FALSE
TCGA-C8-A12U-01A-11R-A114-13	hsa-mir-140	hg19:16:69967045-69967063:+	1	0.640981	N	mature,MIMAT0004597	5.47212	FALSE
TCGA-C8-A12V-01A-11R-A114-13	hsa-mir-140	hg19:16:69967045-69967063:+	1	0.564446	N	mature,MIMAT0004597	5.14049	FALSE
TCGA-C8-A12X-01A-11R-A114-13	hsa-mir-140	hg19:16:69967045-69967063:+	5	2.03759	N	mature,MIMAT0004597	5.15177	FALSE
TCGA-C8-A130-01A-31R-A114-13	hsa-mir-140	hg19:16:69967045-69967063:+	1	0.264426	N	mature,MIMAT0004597	3.35078	FALSE
TCGA-C8-A132-01A-31R-A114-13	hsa-mir-140	hg19:16:69967045-69967063:+	1	0.505929	N	mature,MIMAT0004597	3.36365	FALSE
TCGA-C8-A134-01A-11R-A114-13	hsa-mir-140	hg19:16:69967045-69967063:+	2	0.588799	N	mature,MIMAT0004597	3.09918	FALSE
TCGA-C8-A135-01A-11R-A114-13	hsa-mir-140	hg19:16:69967045-69967063:+	3	0.869952	N	mature,MIMAT0004597	2.51038	FALSE
TCGA-C8-A1HI-01A-11R-A136-13	hsa-mir-140	hg19:16:69967045-69967063:+	1	0.309349	N	mature,MIMAT0004597	2.17583	FALSE
TCGA-C8-A1HO-01A-11R-A13P-13	hsa-mir-140	hg19:16:69967045-69967063:+	2	0.575731	N	mature,MIMAT0004597	1.86648	FALSE
TCGA-C8-A26V-01A-11R-A16E-13	hsa-mir-140	hg19:16:69967045-69967063:+	1	0.236594	N	mature,MIMAT0004597	1.69829	FALSE
TCGA-C8-A26W-01A-11R-A16E-13	hsa-mir-140	hg19:16:69967045-69967063:+	3	0.277295	N	mature,MIMAT0004597	2.21254	FALSE
TCGA-C8-A26X-01A-31R-A16E-13	hsa-mir-140	hg19:16:69967045-69967063:+	1	0.241457	N	mature,MIMAT0004597	2.11175	FALSE
TCGA-C8-A26Y-01A-11R-A16E-13	hsa-mir-140	hg19:16:69967045-69967063:+	2	0.446658	N	mature,MIMAT0004597	2.14864	FALSE
TCGA-C8-A273-01A-11R-A16E-13	hsa-mir-140	hg19:16:69967045-69967063:+	1	0.088749	N	mature,MIMAT0004597	2.68681	FALSE
TCGA-C8-A275-01A-21R-A16E-13	hsa-mir-140	hg19:16:69967045-69967063:+	3	0.407539	N	mature,MIMAT0004597	3.32011	FALSE
TCGA-C8-A278-01A-11R-A168-13	hsa-mir-140	hg19:16:69967045-69967063:+	2	0.434646	N	mature,MIMAT0004597	3.52779	FALSE
TCGA-C8-A27A-01A-11R-A168-13	hsa-mir-140	hg19:16:69967045-69967063:+	1	0.316197	N	mature,MIMAT0004597	3.4548	FALSE
TCGA-D8-A13Y-01A-11R-A114-13	hsa-mir-140	hg19:16:69967045-69967063:+	1	0.176507	N	mature,MIMAT0004597	3.61675	FALSE
TCGA-D8-A13Z-01A-11R-A114-13	hsa-mir-140	hg19:16:69967045-69967063:+	1	0.278341	N	mature,MIMAT0004597	3.44024	FALSE
TCGA-D8-A140-01A-11R-A114-13	hsa-mir-140	hg19:16:69967045-69967063:+	4	0.984828	N	mature,MIMAT0004597	3.86127	FALSE
TCGA-D8-A145-01A-11R-A114-13	hsa-mir-140	hg19:16:69967045-69967063:+	3	0.722054	N	mature,MIMAT0004597	3.04755	FALSE
TCGA-D8-A1JB-01A-11R-A13P-13	hsa-mir-140	hg19:16:69967045-69967063:+	2	0.615217	N	mature,MIMAT0004597	3.2065	FALSE
TCGA-D8-A1JC-01A-11R-A13P-13	hsa-mir-140	hg19:16:69967045-69967063:+	1	0.361651	N	mature,MIMAT0004597	3.37285	FALSE
TCGA-D8-A1JF-01A-11R-A13P-13	hsa-mir-140	hg19:16:69967045-69967063:+	1	0.47815	N	mature,MIMAT0004597	3.74178	FALSE
TCGA-D8-A1JH-01A-11R-A13P-13	hsa-mir-140	hg19:16:69967045-69967063:+	1	0.233574	N	mature,MIMAT0004597	3.61533	FALSE
TCGA-D8-A1JN-01A-11R-A13P-13	hsa-mir-140	hg19:16:69967045-69967063:+	2	0.465794	N	mature,MIMAT0004597	3.75666	FALSE
TCGA-D8-A1JP-01A-11R-A13P-13	hsa-mir-140	hg19:16:69967045-69967063:+	1	0.171109	N	mature,MIMAT0004597	3.58844	FALSE
TCGA-D8-A1JU-01A-11R-A13P-13	hsa-mir-140	hg19:16:69967045-69967063:+	3	0.88101	N	mature,MIMAT0004597	3.41733	FALSE
TCGA-D8-A1X7-01A-11R-A14L-13	hsa-mir-140	hg19:16:69967045-69967063:+	2	0.781562	N	mature,MIMAT0004597	2.99632	FALSE
TCGA-D8-A1X8-01A-11R-A14L-13	hsa-mir-140	hg19:16:69967045-69967063:+	2	0.730578	N	mature,MIMAT0004597	3.04992	FALSE
TCGA-D8-A1X9-01A-12R-A156-13	hsa-mir-140	hg19:16:69967045-69967063:+	2	0.351707	N	mature,MIMAT0004597	2.31934	FALSE
TCGA-D8-A1XA-01A-11R-A14C-13	hsa-mir-140	hg19:16:69967045-69967063:+	1	0.374898	N	mature,MIMAT0004597	2.80929	FALSE
TCGA-D8-A1XB-01A-11R-A14C-13	hsa-mir-140	hg19:16:69967045-69967063:+	1	0.297577	N	mature,MIMAT0004597	2.43439	FALSE
TCGA-D8-A1XC-01A-11R-A14C-13	hsa-mir-140	hg19:16:69967045-69967063:+	1	0.119784	N	mature,MIMAT0004597	2.93234	FALSE
TCGA-D8-A1XD-01A-11R-A14C-13	hsa-mir-140	hg19:16:69967045-69967063:+	1	0.340213	N	mature,MIMAT0004597	2.81256	FALSE
TCGA-D8-A1XG-01A-11R-A14C-13	hsa-mir-140	hg19:16:69967045-69967063:+	2	0.835162	N	mature,MIMAT0004597	3.70057	FALSE
TCGA-D8-A1XK-01A-21R-A14L-13	hsa-mir-140	hg19:16:69967045-69967063:+	1	0.334333	N	mature,MIMAT0004597	3.14067	FALSE
TCGA-D8-A1XW-01A-11R-A14L-13	hsa-mir-140	hg19:16:69967045-69967063:+	2	0.507321	N	mature,MIMAT0004597	2.80633	FALSE
TCGA-D8-A1XZ-01A-11R-A14L-13	hsa-mir-140	hg19:16:69967045-69967063:+	1	0.23701	N	mature,MIMAT0004597	3.40433	FALSE
TCGA-D8-A1Y0-01A-11R-A14L-13	hsa-mir-140	hg19:16:69967045-69967063:+	2	0.558518	N	mature,MIMAT0004597	4.99728	FALSE
TCGA-D8-A1Y1-01A-21R-A14L-13	hsa-mir-140	hg19:16:69967045-69967063:+	2	0.807809	N	mature,MIMAT0004597	4.43876	FALSE
TCGA-D8-A1Y2-01A-11R-A156-13	hsa-mir-140	hg19:16:69967045-69967063:+	1	0.420413	N	mature,MIMAT0004597	4.3721	FALSE
TCGA-D8-A1Y3-01A-11R-A156-13	hsa-mir-140	hg19:16:69967045-69967063:+	1	0.275264	N	mature,MIMAT0004597	4.29685	FALSE
TCGA-D8-A27F-01A-11R-A16E-13	hsa-mir-140	hg19:16:69967045-69967063:+	3	0.557423	N	mature,MIMAT0004597	4.24304	FALSE
TCGA-D8-A27G-01A-11R-A16E-13	hsa-mir-140	hg19:16:69967045-69967063:+	3	0.547888	N	mature,MIMAT0004597	3.68562	FALSE
TCGA-D8-A27H-01A-11R-A16E-13	hsa-mir-140	hg19:16:69967045-69967063:+	12	1.82997	N	mature,MIMAT0004597		FALSE
TCGA-D8-A27K-01A-11R-A16E-13	hsa-mir-140	hg19:16:69967045-69967063:+	1	0.195392	N	mature,MIMAT0004597	2.14962	FALSE
TCGA-D8-A27L-01A-11R-A16E-13	hsa-mir-140	hg19:16:69967045-69967063:+	6	0.54576	N	mature,MIMAT0004597	2.06993	FALSE
TCGA-D8-A27M-01A-11R-A16E-13	hsa-mir-140	hg19:16:69967045-69967063:+	1	0.345158	N	mature,MIMAT0004597	1.69571	FALSE
TCGA-D8-A27N-01A-11R-A16E-13	hsa-mir-140	hg19:16:69967045-69967063:+	1	0.221455	N	mature,MIMAT0004597	2.34299	FALSE
TCGA-D8-A27P-01A-11R-A16E-13	hsa-mir-140	hg19:16:69967045-69967063:+	3	0.284561	N	mature,MIMAT0004597	2.50592	FALSE
TCGA-D8-A27R-01A-11R-A16E-13	hsa-mir-140	hg19:16:69967045-69967063:+	2	0.466357	N	mature,MIMAT0004597	2.49167	FALSE
TCGA-D8-A27T-01A-11R-A16E-13	hsa-mir-140	hg19:16:69967045-69967063:+	1	0.090935	N	mature,MIMAT0004597	2.63851	FALSE
TCGA-D8-A27V-01A-12R-A17A-13	hsa-mir-140	hg19:16:69967045-69967063:+	2	0.115706	N	mature,MIMAT0004597	3.4868	FALSE
TCGA-D8-A27W-01A-11R-A16E-13	hsa-mir-140	hg19:16:69967045-69967063:+	1	0.171535	N	mature,MIMAT0004597	3.9079	FALSE
TCGA-E2-A14N-01A-31R-A136-13	hsa-mir-140	hg19:16:69967045-69967063:+	3	0.992444	N	mature,MIMAT0004597	4.12807	FALSE
TCGA-E2-A14O-01A-31R-A114-13	hsa-mir-140	hg19:16:69967045-69967063:+	1	0.38438	N	mature,MIMAT0004597	3.47898	FALSE
TCGA-E2-A14P-01A-31R-A12C-13	hsa-mir-140	hg19:16:69967045-69967063:+	1	0.270314	N	mature,MIMAT0004597	3.30038	FALSE
TCGA-E2-A14Q-01A-11R-A12C-13	hsa-mir-140	hg19:16:69967045-69967063:+	2	0.613197	N	mature,MIMAT0004597	3.29959	FALSE
TCGA-E2-A14R-01A-11R-A114-13	hsa-mir-140	hg19:16:69967045-69967063:+	3	0.939226	N	mature,MIMAT0004597	3.06862	FALSE
TCGA-E2-A14V-01A-11R-A12C-13	hsa-mir-140	hg19:16:69967045-69967063:+	1	0.536808	N	mature,MIMAT0004597	2.88861	FALSE
TCGA-E2-A153-01A-12R-A12C-13	hsa-mir-140	hg19:16:69967045-69967063:+	1	0.391699	N	mature,MIMAT0004597	3.42877	FALSE
TCGA-E2-A153-11A-31R-A12C-13	hsa-mir-140	hg19:16:69967045-69967063:+	1	0.343356	N	mature,MIMAT0004597	3.21568	FALSE
TCGA-E2-A154-01A-11R-A114-13	hsa-mir-140	hg19:16:69967045-69967063:+	1	0.205781	N	mature,MIMAT0004597	3.26284	FALSE
TCGA-E2-A158-11A-22R-A12C-13	hsa-mir-140	hg19:16:69967045-69967063:+	1	0.269521	N	mature,MIMAT0004597	3.35075	FALSE
TCGA-E2-A159-01A-11R-A114-13	hsa-mir-140	hg19:16:69967045-69967063:+	1	0.382233	N	mature,MIMAT0004597	3.08123	FALSE
TCGA-E2-A15A-01A-11R-A12C-13	hsa-mir-140	hg19:16:69967045-69967063:+	1	0.75921	N	mature,MIMAT0004597	3.43594	FALSE
TCGA-E2-A15A-06A-11R-A12C-13	hsa-mir-140	hg19:16:69967045-69967063:+	2	1.07696	N	mature,MIMAT0004597	3.1185	FALSE
TCGA-E2-A15C-01A-31R-A12C-13	hsa-mir-140	hg19:16:69967045-69967063:+	1	0.178613	N	mature,MIMAT0004597	3.03759	FALSE
TCGA-E2-A15E-06A-11R-A12C-13	hsa-mir-140	hg19:16:69967045-69967063:+	1	0.390518	N	mature,MIMAT0004597	3.22489	FALSE
TCGA-E2-A15I-01A-21R-A136-13	hsa-mir-140	hg19:16:69967045-69967063:+	1	0.293687	N	mature,MIMAT0004597	2.83437	FALSE
TCGA-E2-A15I-11A-32R-A136-13	hsa-mir-140	hg19:16:69967045-69967063:+	1	0.260454	N	mature,MIMAT0004597	3.13062	FALSE
TCGA-E2-A15K-01A-11R-A12O-13	hsa-mir-140	hg19:16:69967045-69967063:+	1	0.476492	N	mature,MIMAT0004597	2.87017	FALSE
TCGA-E2-A15M-01A-11R-A12C-13	hsa-mir-140	hg19:16:69967045-69967063:+	2	0.441771	N	mature,MIMAT0004597	3.06249	FALSE
TCGA-E2-A15M-11A-22R-A12C-13	hsa-mir-140	hg19:16:69967045-69967063:+	5	0.996053	N	mature,MIMAT0004597	3.08167	FALSE
TCGA-E2-A15O-01A-11R-A114-13	hsa-mir-140	hg19:16:69967045-69967063:+	2	0.365915	N	mature,MIMAT0004597	2.9426	FALSE
TCGA-E2-A15P-01A-11R-A114-13	hsa-mir-140	hg19:16:69967045-69967063:+	1	0.089835	N	mature,MIMAT0004597	3.45841	FALSE
TCGA-E2-A15S-01A-11R-A114-13	hsa-mir-140	hg19:16:69967045-69967063:+	1	0.500102	N	mature,MIMAT0004597	4.06189	FALSE
TCGA-E2-A15T-01A-11R-A114-13	hsa-mir-140	hg19:16:69967045-69967063:+	1	0.225039	N	mature,MIMAT0004597	3.56179	FALSE
TCGA-E2-A1B0-01A-11R-A12O-13	hsa-mir-140	hg19:16:69967045-69967063:+	1	0.443771	N	mature,MIMAT0004597	3.71945	FALSE
TCGA-E2-A1B1-01A-21R-A12O-13	hsa-mir-140	hg19:16:69967045-69967063:+	2	0.460957	N	mature,MIMAT0004597	4.01238	FALSE
TCGA-E2-A1B5-01A-21R-A12O-13	hsa-mir-140	hg19:16:69967045-69967063:+	2	0.856983	N	mature,MIMAT0004597	3.916	FALSE
TCGA-E2-A1B6-01A-31R-A12O-13	hsa-mir-140	hg19:16:69967045-69967063:+	3	0.881723	N	mature,MIMAT0004597	3.05902	FALSE
TCGA-E2-A1BC-11A-32R-A12O-13	hsa-mir-140	hg19:16:69967045-69967063:+	2	0.693313	N	mature,MIMAT0004597	2.43748	FALSE
TCGA-E2-A1BD-01A-11R-A12O-13	hsa-mir-140	hg19:16:69967045-69967063:+	2	0.382702	N	mature,MIMAT0004597	2.59185	FALSE
TCGA-E2-A1IG-01A-11R-A143-13	hsa-mir-140	hg19:16:69967045-69967063:+	1	0.159445	N	mature,MIMAT0004597	2.20915	FALSE
TCGA-E2-A1IG-11A-22R-A143-13	hsa-mir-140	hg19:16:69967045-69967063:+	2	0.577256	N	mature,MIMAT0004597	3.00329	FALSE
TCGA-E2-A1II-01A-11R-A143-13	hsa-mir-140	hg19:16:69967045-69967063:+	1	0.364581	N	mature,MIMAT0004597	2.42603	FALSE
TCGA-E2-A1IL-01A-11R-A14C-13	hsa-mir-140	hg19:16:69967045-69967063:+	2	0.260185	N	mature,MIMAT0004597	2.74951	FALSE
TCGA-E2-A1IO-01A-11R-A143-13	hsa-mir-140	hg19:16:69967045-69967063:+	2	0.394104	N	mature,MIMAT0004597	3.1618	FALSE
TCGA-E2-A1IP-01A-11R-A14C-13	hsa-mir-140	hg19:16:69967045-69967063:+	1	0.453574	N	mature,MIMAT0004597	3.7684	FALSE
TCGA-E2-A1IU-01A-11R-A14C-13	hsa-mir-140	hg19:16:69967045-69967063:+	2	0.360197	N	mature,MIMAT0004597	3.47031	FALSE
TCGA-E2-A1L7-01A-11R-A143-13	hsa-mir-140	hg19:16:69967045-69967063:+	1	0.593389	N	mature,MIMAT0004597	3.11011	FALSE
TCGA-E2-A1L7-11A-33R-A143-13	hsa-mir-140	hg19:16:69967045-69967063:+	1	0.293799	N	mature,MIMAT0004597	3.39665	FALSE
TCGA-E2-A1LG-01A-21R-A14L-13	hsa-mir-140	hg19:16:69967045-69967063:+	1	0.39426	N	mature,MIMAT0004597	3.10285	FALSE
TCGA-E2-A1LH-11A-22R-A14C-13	hsa-mir-140	hg19:16:69967045-69967063:+	2	0.672472	N	mature,MIMAT0004597	4.16614	FALSE
TCGA-E2-A1LI-01A-12R-A156-13	hsa-mir-140	hg19:16:69967045-69967063:+	10	1.00071	N	mature,MIMAT0004597	3.9129	FALSE
TCGA-E2-A1LS-01A-12R-A156-13	hsa-mir-140	hg19:16:69967045-69967063:+	1	0.155483	N	mature,MIMAT0004597	3.23484	FALSE
TCGA-E2-A1LS-11A-32R-A156-13	hsa-mir-140	hg19:16:69967045-69967063:+	4	0.595488	N	mature,MIMAT0004597	3.62932	FALSE
TCGA-E9-A1N3-01A-12R-A156-13	hsa-mir-140	hg19:16:69967045-69967063:+	2	0.284433	N	mature,MIMAT0004597	3.49181	FALSE
TCGA-E9-A1N4-11A-33R-A14L-13	hsa-mir-140	hg19:16:69967045-69967063:+	6	0.553041	N	mature,MIMAT0004597	3.54636	FALSE
TCGA-E9-A1N5-11A-41R-A14C-13	hsa-mir-140	hg19:16:69967045-69967063:+	2	0.904514	N	mature,MIMAT0004597		FALSE
TCGA-E9-A1N9-11A-71R-A14C-13	hsa-mir-140	hg19:16:69967045-69967063:+	1	0.419231	N	mature,MIMAT0004597	3.20812	FALSE
TCGA-E9-A1NA-11A-33R-A143-13	hsa-mir-140	hg19:16:69967045-69967063:+	1	0.322649	N	mature,MIMAT0004597	3.40429	FALSE
TCGA-E9-A1NC-01A-12R-A156-13	hsa-mir-140	hg19:16:69967045-69967063:+	2	0.549967	N	mature,MIMAT0004597	3.32642	FALSE
TCGA-E9-A1ND-01A-11R-A143-13	hsa-mir-140	hg19:16:69967045-69967063:+	1	0.457979	N	mature,MIMAT0004597	2.77646	FALSE
TCGA-E9-A1NE-01A-21R-A14L-13	hsa-mir-140	hg19:16:69967045-69967063:+	2	0.338979	N	mature,MIMAT0004597	3.09875	FALSE
TCGA-E9-A1NF-11A-73R-A14C-13	hsa-mir-140	hg19:16:69967045-69967063:+	1	0.195609	N	mature,MIMAT0004597	2.96168	FALSE
TCGA-E9-A1NG-11A-52R-A14L-13	hsa-mir-140	hg19:16:69967045-69967063:+	7	0.923708	N	mature,MIMAT0004597	3.82686	FALSE
TCGA-E9-A1QZ-01A-21R-A168-13	hsa-mir-140	hg19:16:69967045-69967063:+	5	0.615403	N	mature,MIMAT0004597	3.32329	FALSE
TCGA-E9-A1R0-01A-22R-A16E-13	hsa-mir-140	hg19:16:69967045-69967063:+	1	0.24478	N	mature,MIMAT0004597	3.08166	FALSE
TCGA-E9-A1R4-01A-21R-A14C-13	hsa-mir-140	hg19:16:69967045-69967063:+	2	0.387799	N	mature,MIMAT0004597	3.70439	FALSE
TCGA-E9-A1R6-01A-11R-A14C-13	hsa-mir-140	hg19:16:69967045-69967063:+	3	0.392476	N	mature,MIMAT0004597	3.58502	FALSE
TCGA-E9-A1R7-01A-11R-A14L-13	hsa-mir-140	hg19:16:69967045-69967063:+	1	0.20191	N	mature,MIMAT0004597	4.28794	FALSE
TCGA-E9-A1R7-11A-42R-A14L-13	hsa-mir-140	hg19:16:69967045-69967063:+	6	1.06079	N	mature,MIMAT0004597	4.44592	FALSE
TCGA-E9-A1RA-01A-11R-A14C-13	hsa-mir-140	hg19:16:69967045-69967063:+	1	0.420139	N	mature,MIMAT0004597	3.68433	FALSE
TCGA-E9-A1RB-01A-11R-A156-13	hsa-mir-140	hg19:16:69967045-69967063:+	1	0.373767	N	mature,MIMAT0004597	3.54085	FALSE
TCGA-E9-A1RB-11A-33R-A156-13	hsa-mir-140	hg19:16:69967045-69967063:+	11	0.867514	N	mature,MIMAT0004597		FALSE
TCGA-E9-A1RC-11A-33R-A156-13	hsa-mir-140	hg19:16:69967045-69967063:+	2	0.268434	N	mature,MIMAT0004597	3.20109	FALSE
TCGA-E9-A1RD-11A-33R-A156-13	hsa-mir-140	hg19:16:69967045-69967063:+	4	1.09539	N	mature,MIMAT0004597	3.29422	FALSE
TCGA-E9-A1RE-01A-11R-A156-13	hsa-mir-140	hg19:16:69967045-69967063:+	3	0.359896	N	mature,MIMAT0004597	3.19067	FALSE
TCGA-E9-A1RF-01A-11R-A156-13	hsa-mir-140	hg19:16:69967045-69967063:+	3	0.299194	N	mature,MIMAT0004597	2.98452	FALSE
TCGA-E9-A1RF-11A-32R-A156-13	hsa-mir-140	hg19:16:69967045-69967063:+	2	0.276656	N	mature,MIMAT0004597	3.07607	FALSE
TCGA-E9-A1RG-01A-11R-A14C-13	hsa-mir-140	hg19:16:69967045-69967063:+	2	0.651719	N	mature,MIMAT0004597	3.10263	FALSE
TCGA-E9-A1RH-11A-34R-A168-13	hsa-mir-140	hg19:16:69967045-69967063:+	1	0.249803	N	mature,MIMAT0004597	2.88466	FALSE
TCGA-E9-A1RI-01A-11R-A168-13	hsa-mir-140	hg19:16:69967045-69967063:+	1	0.361565	N	mature,MIMAT0004597	3.10708	FALSE
TCGA-E9-A1RI-11A-41R-A168-13	hsa-mir-140	hg19:16:69967045-69967063:+	4	0.991835	N	mature,MIMAT0004597	2.89291	FALSE
TCGA-E9-A226-01A-21R-A156-13	hsa-mir-140	hg19:16:69967045-69967063:+	1	0.153749	N	mature,MIMAT0004597	2.23645	FALSE
TCGA-E9-A227-01A-11R-A156-13	hsa-mir-140	hg19:16:69967045-69967063:+	5	0.390743	N	mature,MIMAT0004597		FALSE
TCGA-E9-A228-01A-31R-A156-13	hsa-mir-140	hg19:16:69967045-69967063:+	2	0.303215	N	mature,MIMAT0004597	3.8633	FALSE
TCGA-E9-A229-01A-31R-A156-13	hsa-mir-140	hg19:16:69967045-69967063:+	4	0.433749	N	mature,MIMAT0004597	3.70676	FALSE
TCGA-E9-A22B-01A-11R-A156-13	hsa-mir-140	hg19:16:69967045-69967063:+	5	0.472227	N	mature,MIMAT0004597	3.84964	FALSE
TCGA-E9-A22D-01A-11R-A156-13	hsa-mir-140	hg19:16:69967045-69967063:+	1	0.147392	N	mature,MIMAT0004597	3.70096	FALSE
TCGA-E9-A22E-01A-11R-A156-13	hsa-mir-140	hg19:16:69967045-69967063:+	3	0.33538	N	mature,MIMAT0004597	3.84516	FALSE
TCGA-E9-A243-01A-21R-A168-13	hsa-mir-140	hg19:16:69967045-69967063:+	1	0.802259	N	mature,MIMAT0004597	3.66152	FALSE
TCGA-E9-A244-01A-11R-A168-13	hsa-mir-140	hg19:16:69967045-69967063:+	7	1.36908	N	mature,MIMAT0004597	3.1216	FALSE
TCGA-E9-A247-01A-11R-A168-13	hsa-mir-140	hg19:16:69967045-69967063:+	1	0.146675	N	mature,MIMAT0004597	2.00469	FALSE
TCGA-E9-A248-01A-11R-A168-13	hsa-mir-140	hg19:16:69967045-69967063:+	1	0.576624	N	mature,MIMAT0004597	1.85802	FALSE
TCGA-E9-A249-01A-11R-A168-13	hsa-mir-140	hg19:16:69967045-69967063:+	1	0.323546	N	mature,MIMAT0004597	2.6863	FALSE
TCGA-E9-A24A-01A-11R-A168-13	hsa-mir-140	hg19:16:69967045-69967063:+	1	0.291597	N	mature,MIMAT0004597	3.33223	FALSE
TCGA-E9-A295-01A-11R-A16E-13	hsa-mir-140	hg19:16:69967045-69967063:+	1	0.151739	N	mature,MIMAT0004597	3.91155	FALSE
TCGA-EW-A1J5-01A-11R-A13P-13	hsa-mir-140	hg19:16:69967045-69967063:+	1	0.262336	N	mature,MIMAT0004597	3.75981	FALSE
TCGA-EW-A1OY-01A-11R-A143-13	hsa-mir-140	hg19:16:69967045-69967063:+	1	0.252175	N	mature,MIMAT0004597	4.05383	FALSE
TCGA-EW-A1P1-01A-31R-A14C-13	hsa-mir-140	hg19:16:69967045-69967063:+	3	0.672796	N	mature,MIMAT0004597	6.43454	FALSE
TCGA-EW-A1P3-01A-11R-A143-13	hsa-mir-140	hg19:16:69967045-69967063:+	2	0.732116	N	mature,MIMAT0004597	6.11119	FALSE
TCGA-EW-A1P7-01A-21R-A143-13	hsa-mir-140	hg19:16:69967045-69967063:+	5	0.969472	N	mature,MIMAT0004597		FALSE
TCGA-EW-A1P8-01A-11R-A143-13	hsa-mir-140	hg19:16:69967045-69967063:+	1	0.870916	N	mature,MIMAT0004597	5.43307	FALSE
TCGA-EW-A1PD-01A-11R-A143-13	hsa-mir-140	hg19:16:69967045-69967063:+	2	0.556355	N	mature,MIMAT0004597	5.17638	FALSE
TCGA-EW-A1PG-01A-11R-A143-13	hsa-mir-140	hg19:16:69967045-69967063:+	4	1.89868	N	mature,MIMAT0004597	5.07393	FALSE
TCGA-EW-A1PH-01A-11R-A14L-13	hsa-mir-140	hg19:16:69967045-69967063:+	1	0.734211	N	mature,MIMAT0004597	36.1104	FALSE
TCGA-EW-A2FS-01A-11R-A17A-13	hsa-mir-140	hg19:16:69967045-69967063:+	2	0.349443	N	mature,MIMAT0004597	60.0412	FALSE
TCGA-EW-A2FV-01A-11R-A17A-13	hsa-mir-140	hg19:16:69967045-69967063:+	16	1.02346	N	mature,MIMAT0004597		FALSE
TCGA-EW-A2FW-01A-11R-A17A-13	hsa-mir-140	hg19:16:69967045-69967063:+	3	0.3843	N	mature,MIMAT0004597		FALSE
TCGA-GI-A2C8-01A-11R-A16E-13	hsa-mir-140	hg19:16:69967045-69967063:+	3	0.229935	N	mature,MIMAT0004597	118.799	FALSE
TCGA-GI-A2C8-11A-22R-A16E-13	hsa-mir-140	hg19:16:69967045-69967063:+	2	0.453897	N	mature,MIMAT0004597	138.843	FALSE
TCGA-A1-A0SD-01A-11R-A114-13	hsa-mir-140	hg19:16:69967045-69967064:+	150	32.9351	N	mature,MIMAT0004597		FALSE
TCGA-A1-A0SF-01A-11R-A143-13	hsa-mir-140	hg19:16:69967045-69967064:+	212	24.665	N	mature,MIMAT0004597		FALSE
TCGA-A1-A0SG-01A-11R-A143-13	hsa-mir-140	hg19:16:69967045-69967064:+	47	29.5316	N	mature,MIMAT0004597	88.9103	FALSE
TCGA-A1-A0SI-01A-11R-A143-13	hsa-mir-140	hg19:16:69967045-69967064:+	33	12.5141	N	mature,MIMAT0004597		FALSE
TCGA-A1-A0SN-01A-11R-A143-13	hsa-mir-140	hg19:16:69967045-69967064:+	72	18.469	N	mature,MIMAT0004597		FALSE
TCGA-A1-A0SQ-01A-21R-A143-13	hsa-mir-140	hg19:16:69967045-69967064:+	38	20.2742	N	mature,MIMAT0004597	248.79	FALSE
TCGA-A2-A04N-01A-11R-A114-13	hsa-mir-140	hg19:16:69967045-69967064:+	24	8.12141	N	mature,MIMAT0004597		FALSE
TCGA-A2-A04U-01A-11R-A114-13	hsa-mir-140	hg19:16:69967045-69967064:+	26	8.88476	N	mature,MIMAT0004597	254.974	FALSE
TCGA-A2-A04W-01A-31R-A114-13	hsa-mir-140	hg19:16:69967045-69967064:+	31	7.74834	N	mature,MIMAT0004597	301.398	FALSE
TCGA-A2-A0CL-01A-11R-A114-13	hsa-mir-140	hg19:16:69967045-69967064:+	745	203.762	N	mature,MIMAT0004597		FALSE
TCGA-A2-A0CS-01A-11R-A114-13	hsa-mir-140	hg19:16:69967045-69967064:+	34	8.35431	N	mature,MIMAT0004597	151.121	FALSE
TCGA-A2-A0CV-01A-31R-A114-13	hsa-mir-140	hg19:16:69967045-69967064:+	134	26.2248	N	mature,MIMAT0004597		FALSE
TCGA-A2-A0D3-01A-11R-A114-13	hsa-mir-140	hg19:16:69967045-69967064:+	93	32.4601	N	mature,MIMAT0004597		FALSE
TCGA-A2-A0ES-01A-11R-A114-13	hsa-mir-140	hg19:16:69967045-69967064:+	83	22.849	N	mature,MIMAT0004597	109.296	FALSE
TCGA-A2-A0EW-01A-21R-A114-13	hsa-mir-140	hg19:16:69967045-69967064:+	60	36.5853	N	mature,MIMAT0004597		FALSE
TCGA-A2-A0T3-01A-21R-A114-13	hsa-mir-140	hg19:16:69967045-69967064:+	96	24.6479	N	mature,MIMAT0004597		FALSE
TCGA-A2-A1FV-01A-11R-A13P-13	hsa-mir-140	hg19:16:69967045-69967064:+	23	7.53365	N	mature,MIMAT0004597	76.9082	FALSE
TCGA-A2-A1FW-01A-11R-A13P-13	hsa-mir-140	hg19:16:69967045-69967064:+	79	17.6799	N	mature,MIMAT0004597		FALSE
TCGA-A2-A1FX-01A-11R-A13P-13	hsa-mir-140	hg19:16:69967045-69967064:+	41	11.6264	N	mature,MIMAT0004597		FALSE
TCGA-A2-A1FZ-01A-51R-A14C-13	hsa-mir-140	hg19:16:69967045-69967064:+	83	21.4801	N	mature,MIMAT0004597	98.2721	FALSE
TCGA-A2-A1G0-01A-11R-A13P-13	hsa-mir-140	hg19:16:69967045-69967064:+	77	18.588	N	mature,MIMAT0004597		FALSE
TCGA-A2-A1G1-01A-21R-A13P-13	hsa-mir-140	hg19:16:69967045-69967064:+	58	19.555	N	mature,MIMAT0004597		FALSE
TCGA-A2-A1G4-01A-11R-A13P-13	hsa-mir-140	hg19:16:69967045-69967064:+	31	14.9636	N	mature,MIMAT0004597		FALSE
TCGA-A2-A1G6-01A-11R-A13P-13	hsa-mir-140	hg19:16:69967045-69967064:+	75	23.6854	N	mature,MIMAT0004597		FALSE
TCGA-A2-A259-01A-11R-A16E-13	hsa-mir-140	hg19:16:69967045-69967064:+	13	10.177	N	mature,MIMAT0004597		FALSE
TCGA-A2-A25A-01A-12R-A16E-13	hsa-mir-140	hg19:16:69967045-69967064:+	108	12.4565	N	mature,MIMAT0004597		FALSE
TCGA-A2-A25B-01A-11R-A168-13	hsa-mir-140	hg19:16:69967045-69967064:+	37	21.2659	N	mature,MIMAT0004597	140.801	FALSE
TCGA-A2-A25C-01A-11R-A168-13	hsa-mir-140	hg19:16:69967045-69967064:+	36	35.2657	N	mature,MIMAT0004597	119.535	FALSE
TCGA-A2-A25D-01A-12R-A16E-13	hsa-mir-140	hg19:16:69967045-69967064:+	102	30.0272	N	mature,MIMAT0004597		FALSE
TCGA-A2-A25E-01A-11R-A168-13	hsa-mir-140	hg19:16:69967045-69967064:+	30	23.0405	N	mature,MIMAT0004597	110.737	FALSE
TCGA-A7-A0DA-01A-31R-A114-13	hsa-mir-140	hg19:16:69967045-69967064:+	93	23.0428	N	mature,MIMAT0004597		FALSE
TCGA-A7-A13D-01A-13R-A12O-13	hsa-mir-140	hg19:16:69967045-69967064:+	11	8.15849	N	mature,MIMAT0004597	90.4963	FALSE
TCGA-A7-A13E-01A-11R-A12O-13	hsa-mir-140	hg19:16:69967045-69967064:+	29	21.0729	N	mature,MIMAT0004597	105.653	FALSE
TCGA-A7-A13E-11A-61R-A12O-13	hsa-mir-140	hg19:16:69967045-69967064:+	92	22.6759	N	mature,MIMAT0004597		FALSE
TCGA-A7-A13F-01A-11R-A12O-13	hsa-mir-140	hg19:16:69967045-69967064:+	39	12.7469	N	mature,MIMAT0004597	96.1663	FALSE
TCGA-A7-A13F-11A-42R-A12O-13	hsa-mir-140	hg19:16:69967045-69967064:+	54	18.8561	N	mature,MIMAT0004597		FALSE
TCGA-A7-A13G-01A-11R-A13P-13	hsa-mir-140	hg19:16:69967045-69967064:+	35	6.98606	N	mature,MIMAT0004597		FALSE
TCGA-A7-A13G-11A-51R-A13P-13	hsa-mir-140	hg19:16:69967045-69967064:+	60	23.3153	N	mature,MIMAT0004597		FALSE
TCGA-A7-A26E-01A-11R-A168-13	hsa-mir-140	hg19:16:69967045-69967064:+	72	13.0343	N	mature,MIMAT0004597		FALSE
TCGA-A7-A26F-01A-21R-A168-13	hsa-mir-140	hg19:16:69967045-69967064:+	34	21.2277	N	mature,MIMAT0004597	99.7608	FALSE
TCGA-A7-A26G-01A-21R-A168-13	hsa-mir-140	hg19:16:69967045-69967064:+	68	28.4232	N	mature,MIMAT0004597	125.802	FALSE
TCGA-A7-A26H-01A-11R-A168-13	hsa-mir-140	hg19:16:69967045-69967064:+	53	8.10911	N	mature,MIMAT0004597	109.334	FALSE
TCGA-A7-A26I-01A-11R-A168-13	hsa-mir-140	hg19:16:69967045-69967064:+	147	21.6087	N	mature,MIMAT0004597		FALSE
TCGA-A7-A26J-01A-11R-A168-13	hsa-mir-140	hg19:16:69967045-69967064:+	63	20.3921	N	mature,MIMAT0004597		FALSE
TCGA-AC-A23C-01A-12R-A168-13	hsa-mir-140	hg19:16:69967045-69967064:+	223	38.7283	N	mature,MIMAT0004597	200.044	FALSE
TCGA-AC-A23E-01A-11R-A156-13	hsa-mir-140	hg19:16:69967045-69967064:+	78	8.54015	N	mature,MIMAT0004597		FALSE
TCGA-AC-A23H-01A-11R-A156-13	hsa-mir-140	hg19:16:69967045-69967064:+	108	11.9552	N	mature,MIMAT0004597		FALSE
TCGA-AC-A23H-11A-12R-A156-13	hsa-mir-140	hg19:16:69967045-69967064:+	181	23.5635	N	mature,MIMAT0004597		FALSE
TCGA-AC-A2B8-01A-11R-A17A-13	hsa-mir-140	hg19:16:69967045-69967064:+	230	20.3816	N	mature,MIMAT0004597		FALSE
TCGA-AC-A2FB-01A-11R-A17A-13	hsa-mir-140	hg19:16:69967045-69967064:+	997	96.8755	N	mature,MIMAT0004597		FALSE
TCGA-AC-A2FB-11A-13R-A17A-13	hsa-mir-140	hg19:16:69967045-69967064:+	425	32.7813	N	mature,MIMAT0004597		FALSE
TCGA-AC-A2FF-01A-11R-A17A-13	hsa-mir-140	hg19:16:69967045-69967064:+	635	34.749	N	mature,MIMAT0004597		FALSE
TCGA-AC-A2FG-01A-11R-A17A-13	hsa-mir-140	hg19:16:69967045-69967064:+	146	10.5124	N	mature,MIMAT0004597		FALSE
TCGA-AO-A03V-01A-11R-A114-13	hsa-mir-140	hg19:16:69967045-69967064:+	98	14.5342	N	mature,MIMAT0004597		FALSE
TCGA-AO-A12A-01A-21R-A114-13	hsa-mir-140	hg19:16:69967045-69967064:+	96	22.481	N	mature,MIMAT0004597	117.95	FALSE
TCGA-AO-A12B-01A-11R-A10I-13	hsa-mir-140	hg19:16:69967045-69967064:+	14	8.92048	N	mature,MIMAT0004597	104.32	FALSE
TCGA-AO-A12D-01A-11R-A114-13	hsa-mir-140	hg19:16:69967045-69967064:+	86	39.942	N	mature,MIMAT0004597		FALSE
TCGA-AO-A12F-01A-11R-A114-13	hsa-mir-140	hg19:16:69967045-69967064:+	27	11.9056	N	mature,MIMAT0004597	74.8906	FALSE
TCGA-AO-A12H-01A-11R-A114-13	hsa-mir-140	hg19:16:69967045-69967064:+	67	11.2317	N	mature,MIMAT0004597		FALSE
TCGA-AO-A1KO-01A-31R-A13P-13	hsa-mir-140	hg19:16:69967045-69967064:+	89	23.469	N	mature,MIMAT0004597	144.072	FALSE
TCGA-AO-A1KP-01A-11R-A13P-13	hsa-mir-140	hg19:16:69967045-69967064:+	24	8.85092	N	mature,MIMAT0004597	117.698	FALSE
TCGA-AO-A1KQ-01A-11R-A13P-13	hsa-mir-140	hg19:16:69967045-69967064:+	30	19.4334	N	mature,MIMAT0004597		FALSE
TCGA-AO-A1KR-01A-12R-A143-13	hsa-mir-140	hg19:16:69967045-69967064:+	59	55.1058	N	mature,MIMAT0004597		FALSE
TCGA-AO-A1KS-01A-11R-A13P-13	hsa-mir-140	hg19:16:69967045-69967064:+	46	17.7115	N	mature,MIMAT0004597	250.299	FALSE
TCGA-AO-A1KT-01A-11R-A13P-13	hsa-mir-140	hg19:16:69967045-69967064:+	55	16.5965	N	mature,MIMAT0004597	205.779	FALSE
TCGA-AQ-A0Y5-01A-11R-A14L-13	hsa-mir-140	hg19:16:69967045-69967064:+	5	2.90487	N	mature,MIMAT0004597	230.413	FALSE
TCGA-AQ-A1H2-01A-11R-A13P-13	hsa-mir-140	hg19:16:69967045-69967064:+	58	15.0628	N	mature,MIMAT0004597		FALSE
TCGA-AQ-A1H3-01A-31R-A13P-13	hsa-mir-140	hg19:16:69967045-69967064:+	93	14.7573	N	mature,MIMAT0004597		FALSE
TCGA-AR-A0TS-01A-11R-A114-13	hsa-mir-140	hg19:16:69967045-69967064:+	291	156.457	N	mature,MIMAT0004597	394.995	FALSE
TCGA-AR-A0TY-01A-12R-A114-13	hsa-mir-140	hg19:16:69967045-69967064:+	88	26.8083	N	mature,MIMAT0004597		FALSE
TCGA-AR-A0U1-01A-11R-A114-13	hsa-mir-140	hg19:16:69967045-69967064:+	36	14.4229	N	mature,MIMAT0004597		FALSE
TCGA-AR-A1AH-01A-11R-A12C-13	hsa-mir-140	hg19:16:69967045-69967064:+	7	3.00711	N	mature,MIMAT0004597	258.087	FALSE
TCGA-AR-A1AI-01A-11R-A12O-13	hsa-mir-140	hg19:16:69967045-69967064:+	65	50.1745	N	mature,MIMAT0004597	255.08	FALSE
TCGA-AR-A1AJ-01A-21R-A12O-13	hsa-mir-140	hg19:16:69967045-69967064:+	404	144.125	N	mature,MIMAT0004597		FALSE
TCGA-AR-A1AK-01A-21R-A12O-13	hsa-mir-140	hg19:16:69967045-69967064:+	225	35.1252	N	mature,MIMAT0004597		FALSE
TCGA-AR-A1AL-01A-21R-A12O-13	hsa-mir-140	hg19:16:69967045-69967064:+	50	12.6544	N	mature,MIMAT0004597		FALSE
TCGA-AR-A1AN-01A-11R-A12O-13	hsa-mir-140	hg19:16:69967045-69967064:+	32	13.0012	N	mature,MIMAT0004597	129.888	FALSE
TCGA-AR-A1AO-01A-11R-A12O-13	hsa-mir-140	hg19:16:69967045-69967064:+	47	18.6627	N	mature,MIMAT0004597		FALSE
TCGA-AR-A1AP-01A-11R-A12O-13	hsa-mir-140	hg19:16:69967045-69967064:+	21	9.91781	N	mature,MIMAT0004597	136.294	FALSE
TCGA-AR-A1AQ-01A-11R-A12O-13	hsa-mir-140	hg19:16:69967045-69967064:+	73	60.2199	N	mature,MIMAT0004597	139.539	FALSE
TCGA-AR-A1AR-01A-31R-A136-13	hsa-mir-140	hg19:16:69967045-69967064:+	48	21.1114	N	mature,MIMAT0004597	88.4146	FALSE
TCGA-AR-A1AS-01A-11R-A12O-13	hsa-mir-140	hg19:16:69967045-69967064:+	14	6.9752	N	mature,MIMAT0004597	166.955	FALSE
TCGA-AR-A1AT-01A-11R-A12O-13	hsa-mir-140	hg19:16:69967045-69967064:+	136	38.0697	N	mature,MIMAT0004597		FALSE
TCGA-AR-A1AU-01A-11R-A12O-13	hsa-mir-140	hg19:16:69967045-69967064:+	70	13.1627	N	mature,MIMAT0004597		FALSE
TCGA-AR-A1AV-01A-21R-A12O-13	hsa-mir-140	hg19:16:69967045-69967064:+	27	9.09563	N	mature,MIMAT0004597	168.702	FALSE
TCGA-AR-A1AW-01A-21R-A12O-13	hsa-mir-140	hg19:16:69967045-69967064:+	150	99.6519	N	mature,MIMAT0004597	171.025	FALSE
TCGA-AR-A1AX-01A-11R-A12O-13	hsa-mir-140	hg19:16:69967045-69967064:+	78	36.9508	N	mature,MIMAT0004597	82.1431	FALSE
TCGA-AR-A1AY-01A-21R-A12O-13	hsa-mir-140	hg19:16:69967045-69967064:+	16	7.14673	N	mature,MIMAT0004597		FALSE
TCGA-AR-A24H-01A-11R-A168-13	hsa-mir-140	hg19:16:69967045-69967064:+	88	15.8569	N	mature,MIMAT0004597		FALSE
TCGA-AR-A24K-01A-11R-A168-13	hsa-mir-140	hg19:16:69967045-69967064:+	5	1.11815	N	mature,MIMAT0004597	74.6204	FALSE
TCGA-AR-A24L-01A-11R-A168-13	hsa-mir-140	hg19:16:69967045-69967064:+	32	10.3001	N	mature,MIMAT0004597		FALSE
TCGA-AR-A24M-01A-11R-A168-13	hsa-mir-140	hg19:16:69967045-69967064:+	59	10.7703	N	mature,MIMAT0004597		FALSE
TCGA-AR-A24N-01A-11R-A168-13	hsa-mir-140	hg19:16:69967045-69967064:+	59	18.0056	N	mature,MIMAT0004597		FALSE
TCGA-AR-A24O-01A-11R-A168-13	hsa-mir-140	hg19:16:69967045-69967064:+	75	27.6255	N	mature,MIMAT0004597	208.666	FALSE
TCGA-AR-A24P-01A-11R-A168-13	hsa-mir-140	hg19:16:69967045-69967064:+	14	6.80063	N	mature,MIMAT0004597	242.664	FALSE
TCGA-AR-A24Q-01A-12R-A168-13	hsa-mir-140	hg19:16:69967045-69967064:+	263	114.57	N	mature,MIMAT0004597		FALSE
TCGA-AR-A24R-01A-11R-A168-13	hsa-mir-140	hg19:16:69967045-69967064:+	92	28.0234	N	mature,MIMAT0004597		FALSE
TCGA-AR-A24S-01A-11R-A168-13	hsa-mir-140	hg19:16:69967045-69967064:+	62	25.4846	N	mature,MIMAT0004597	150.529	FALSE
TCGA-AR-A24T-01A-11R-A168-13	hsa-mir-140	hg19:16:69967045-69967064:+	27	6.16171	N	mature,MIMAT0004597	152.159	FALSE
TCGA-AR-A24U-01A-11R-A168-13	hsa-mir-140	hg19:16:69967045-69967064:+	189	61.6238	N	mature,MIMAT0004597		FALSE
TCGA-AR-A24V-01A-21R-A168-13	hsa-mir-140	hg19:16:69967045-69967064:+	64	15.5638	N	mature,MIMAT0004597		FALSE
TCGA-AR-A24W-01A-11R-A168-13	hsa-mir-140	hg19:16:69967045-69967064:+	42	25.2299	N	mature,MIMAT0004597	109.333	FALSE
TCGA-AR-A24X-01A-11R-A168-13	hsa-mir-140	hg19:16:69967045-69967064:+	48	16.4647	N	mature,MIMAT0004597		FALSE
TCGA-AR-A24Z-01A-11R-A168-13	hsa-mir-140	hg19:16:69967045-69967064:+	364	27.1156	N	mature,MIMAT0004597		FALSE
TCGA-AR-A250-01A-31R-A168-13	hsa-mir-140	hg19:16:69967045-69967064:+	44	14.4832	N	mature,MIMAT0004597	181.084	FALSE
TCGA-AR-A251-01A-12R-A168-13	hsa-mir-140	hg19:16:69967045-69967064:+	80	26.0392	N	mature,MIMAT0004597	166.601	FALSE
TCGA-AR-A252-01A-11R-A168-13	hsa-mir-140	hg19:16:69967045-69967064:+	243	62.8883	N	mature,MIMAT0004597		FALSE
TCGA-AR-A254-01A-21R-A168-13	hsa-mir-140	hg19:16:69967045-69967064:+	118	18.3976	N	mature,MIMAT0004597	129.035	FALSE
TCGA-AR-A255-01A-11R-A168-13	hsa-mir-140	hg19:16:69967045-69967064:+	257	32.6036	N	mature,MIMAT0004597		FALSE
TCGA-AR-A256-01A-11R-A168-13	hsa-mir-140	hg19:16:69967045-69967064:+	62	26.6721	N	mature,MIMAT0004597	144.59	FALSE
TCGA-B6-A0IH-01A-11R-A114-13	hsa-mir-140	hg19:16:69967045-69967064:+	114	20.2181	N	mature,MIMAT0004597		FALSE
TCGA-B6-A0RH-01A-21R-A114-13	hsa-mir-140	hg19:16:69967045-69967064:+	120	19.1716	N	mature,MIMAT0004597		FALSE
TCGA-B6-A0RQ-01A-11R-A114-13	hsa-mir-140	hg19:16:69967045-69967064:+	18	11.9715	N	mature,MIMAT0004597		FALSE
TCGA-B6-A0WS-01A-11R-A114-13	hsa-mir-140	hg19:16:69967045-69967064:+	209	36.4272	N	mature,MIMAT0004597		FALSE
TCGA-B6-A0X0-01A-21R-A114-13	hsa-mir-140	hg19:16:69967045-69967064:+	11	10.6018	N	mature,MIMAT0004597	76.7035	FALSE
TCGA-B6-A1KC-01A-11R-A13P-13	hsa-mir-140	hg19:16:69967045-69967064:+	84	19.5276	N	mature,MIMAT0004597	83.6058	FALSE
TCGA-B6-A1KC-01B-11R-A156-13	hsa-mir-140	hg19:16:69967045-69967064:+	23	7.68851	N	mature,MIMAT0004597	74.4159	FALSE
TCGA-B6-A1KF-01A-11R-A13P-13	hsa-mir-140	hg19:16:69967045-69967064:+	6	4.53442	N	mature,MIMAT0004597		FALSE
TCGA-B6-A1KI-01A-11R-A14L-13	hsa-mir-140	hg19:16:69967045-69967064:+	54	14.3043	N	mature,MIMAT0004597	87.3642	FALSE
TCGA-B6-A1KN-01A-11R-A13P-13	hsa-mir-140	hg19:16:69967045-69967064:+	44	20.0468	N	mature,MIMAT0004597	90.5244	FALSE
TCGA-BH-A0AU-01A-11R-A12O-13	hsa-mir-140	hg19:16:69967045-69967064:+	48	17.5041	N	mature,MIMAT0004597		FALSE
TCGA-BH-A0AU-11A-11R-A12O-13	hsa-mir-140	hg19:16:69967045-69967064:+	23	10.3377	N	mature,MIMAT0004597		FALSE
TCGA-BH-A0AV-01A-31R-A114-13	hsa-mir-140	hg19:16:69967045-69967064:+	15	10.4866	N	mature,MIMAT0004597	106.364	FALSE
TCGA-BH-A0AZ-01A-21R-A12O-13	hsa-mir-140	hg19:16:69967045-69967064:+	62	14.6846	N	mature,MIMAT0004597		FALSE
TCGA-BH-A0AZ-11A-22R-A12O-13	hsa-mir-140	hg19:16:69967045-69967064:+	73	17.4645	N	mature,MIMAT0004597		FALSE
TCGA-BH-A0B0-01A-21R-A114-13	hsa-mir-140	hg19:16:69967045-69967064:+	100	36.1551	N	mature,MIMAT0004597	206.621	FALSE
TCGA-BH-A0B5-01A-11R-A12O-13	hsa-mir-140	hg19:16:69967045-69967064:+	44	9.54925	N	mature,MIMAT0004597		FALSE
TCGA-BH-A0B5-11A-23R-A12O-13	hsa-mir-140	hg19:16:69967045-69967064:+	69	18.0239	N	mature,MIMAT0004597		FALSE
TCGA-BH-A0B7-01A-12R-A114-13	hsa-mir-140	hg19:16:69967045-69967064:+	154	58.1847	N	mature,MIMAT0004597	278.408	FALSE
TCGA-BH-A0B7-11A-34R-A114-13	hsa-mir-140	hg19:16:69967045-69967064:+	125	37.9513	N	mature,MIMAT0004597		FALSE
TCGA-BH-A0BF-01A-21R-A12O-13	hsa-mir-140	hg19:16:69967045-69967064:+	68	46.7568	N	mature,MIMAT0004597	240.429	FALSE
TCGA-BH-A0BG-01A-11R-A114-13	hsa-mir-140	hg19:16:69967045-69967064:+	333	89.104	N	mature,MIMAT0004597		FALSE
TCGA-BH-A0BL-01A-11R-A114-13	hsa-mir-140	hg19:16:69967045-69967064:+	112	32.871	N	mature,MIMAT0004597	127.037	FALSE
TCGA-BH-A0BO-01A-23R-A12C-13	hsa-mir-140	hg19:16:69967045-69967064:+	39	13.5404	N	mature,MIMAT0004597		FALSE
TCGA-BH-A0BP-01A-11R-A114-13	hsa-mir-140	hg19:16:69967045-69967064:+	101	33.6852	N	mature,MIMAT0004597		FALSE
TCGA-BH-A0BQ-01A-21R-A114-13	hsa-mir-140	hg19:16:69967045-69967064:+	103	24.4717	N	mature,MIMAT0004597		FALSE
TCGA-BH-A0BR-01A-21R-A114-13	hsa-mir-140	hg19:16:69967045-69967064:+	72	22.4686	N	mature,MIMAT0004597	324.208	FALSE
TCGA-BH-A0BS-01A-11R-A12O-13	hsa-mir-140	hg19:16:69967045-69967064:+	22	4.91263	N	mature,MIMAT0004597	362.34	FALSE
TCGA-BH-A0BS-11A-11R-A12O-13	hsa-mir-140	hg19:16:69967045-69967064:+	135	36.1929	N	mature,MIMAT0004597		FALSE
TCGA-BH-A0BT-01A-11R-A12O-13	hsa-mir-140	hg19:16:69967045-69967064:+	31	13.3139	N	mature,MIMAT0004597	338.248	FALSE
TCGA-BH-A0BT-11A-21R-A12O-13	hsa-mir-140	hg19:16:69967045-69967064:+	88	19.4933	N	mature,MIMAT0004597	354.049	FALSE
TCGA-BH-A0BW-01A-11R-A114-13	hsa-mir-140	hg19:16:69967045-69967064:+	424	227.827	N	mature,MIMAT0004597		FALSE
TCGA-BH-A0BW-11A-12R-A114-13	hsa-mir-140	hg19:16:69967045-69967064:+	165	60.6003	N	mature,MIMAT0004597		FALSE
TCGA-BH-A0BZ-01A-31R-A12O-13	hsa-mir-140	hg19:16:69967045-69967064:+	45	17.014	N	mature,MIMAT0004597		FALSE
TCGA-BH-A0BZ-11A-61R-A12O-13	hsa-mir-140	hg19:16:69967045-69967064:+	57	17.3458	N	mature,MIMAT0004597	108.085	FALSE
TCGA-BH-A0C1-01B-11R-A12C-13	hsa-mir-140	hg19:16:69967045-69967064:+	18	11.7685	N	mature,MIMAT0004597	121.021	FALSE
TCGA-BH-A0C3-01A-21R-A12O-13	hsa-mir-140	hg19:16:69967045-69967064:+	41	20.2353	N	mature,MIMAT0004597	152.312	FALSE
TCGA-BH-A0C3-11A-23R-A12O-13	hsa-mir-140	hg19:16:69967045-69967064:+	82	22.8755	N	mature,MIMAT0004597		FALSE
TCGA-BH-A0C7-01B-11R-A114-13	hsa-mir-140	hg19:16:69967045-69967064:+	53	15.5372	N	mature,MIMAT0004597	135.942	FALSE
TCGA-BH-A0DD-01A-31R-A12O-13	hsa-mir-140	hg19:16:69967045-69967064:+	51	20.3226	N	mature,MIMAT0004597	130.349	FALSE
TCGA-BH-A0DD-11A-23R-A12O-13	hsa-mir-140	hg19:16:69967045-69967064:+	67	30.2815	N	mature,MIMAT0004597	139.391	FALSE
TCGA-BH-A0DE-01A-11R-A114-13	hsa-mir-140	hg19:16:69967045-69967064:+	207	43.0599	N	mature,MIMAT0004597		FALSE
TCGA-BH-A0DG-01A-21R-A12O-13	hsa-mir-140	hg19:16:69967045-69967064:+	54	14.0571	N	mature,MIMAT0004597	91.1897	FALSE
TCGA-BH-A0DG-11A-43R-A12O-13	hsa-mir-140	hg19:16:69967045-69967064:+	31	12.6841	N	mature,MIMAT0004597	101.486	FALSE
TCGA-BH-A0DI-01A-21R-A12O-13	hsa-mir-140	hg19:16:69967045-69967064:+	55	9.94404	N	mature,MIMAT0004597		FALSE
TCGA-BH-A0DL-01A-11R-A114-13	hsa-mir-140	hg19:16:69967045-69967064:+	57	29.3649	N	mature,MIMAT0004597		FALSE
TCGA-BH-A0DL-11A-13R-A114-13	hsa-mir-140	hg19:16:69967045-69967064:+	88	17.377	N	mature,MIMAT0004597		FALSE
TCGA-BH-A0DO-01B-11R-A12C-13	hsa-mir-140	hg19:16:69967045-69967064:+	31	7.76255	N	mature,MIMAT0004597		FALSE
TCGA-BH-A0DO-11A-22R-A12C-13	hsa-mir-140	hg19:16:69967045-69967064:+	70	24.3537	N	mature,MIMAT0004597	127.366	FALSE
TCGA-BH-A0DT-01A-21R-A12C-13	hsa-mir-140	hg19:16:69967045-69967064:+	61	15.4667	N	mature,MIMAT0004597		FALSE
TCGA-BH-A0DT-11A-12R-A12C-13	hsa-mir-140	hg19:16:69967045-69967064:+	73	17.8345	N	mature,MIMAT0004597	155.962	FALSE
TCGA-BH-A0DV-01A-21R-A12O-13	hsa-mir-140	hg19:16:69967045-69967064:+	35	15.0726	N	mature,MIMAT0004597	152.409	FALSE
TCGA-BH-A0DV-11A-22R-A12O-13	hsa-mir-140	hg19:16:69967045-69967064:+	50	25.2187	N	mature,MIMAT0004597	153.229	FALSE
TCGA-BH-A0DX-01A-11R-A114-13	hsa-mir-140	hg19:16:69967045-69967064:+	60	29.4195	N	mature,MIMAT0004597		FALSE
TCGA-BH-A0E9-01B-11R-A114-13	hsa-mir-140	hg19:16:69967045-69967064:+	228	31.0518	N	mature,MIMAT0004597		FALSE
TCGA-BH-A0EA-01A-11R-A114-13	hsa-mir-140	hg19:16:69967045-69967064:+	48	37.3646	N	mature,MIMAT0004597	210.638	FALSE
TCGA-BH-A0EI-01A-11R-A114-13	hsa-mir-140	hg19:16:69967045-69967064:+	103	14.2815	N	mature,MIMAT0004597		FALSE
TCGA-BH-A0H3-01A-11R-A12O-13	hsa-mir-140	hg19:16:69967045-69967064:+	67	15.8934	N	mature,MIMAT0004597		FALSE
TCGA-BH-A0H5-01A-21R-A114-13	hsa-mir-140	hg19:16:69967045-69967064:+	413	112.205	N	mature,MIMAT0004597		FALSE
TCGA-BH-A0H5-11A-62R-A114-13	hsa-mir-140	hg19:16:69967045-69967064:+	138	30.8929	N	mature,MIMAT0004597		FALSE
TCGA-BH-A0HA-01A-11R-A12O-13	hsa-mir-140	hg19:16:69967045-69967064:+	93	15.7762	N	mature,MIMAT0004597		FALSE
TCGA-BH-A0HA-11A-31R-A12O-13	hsa-mir-140	hg19:16:69967045-69967064:+	215	35.0487	N	mature,MIMAT0004597		FALSE
TCGA-BH-A0W7-01A-11R-A114-13	hsa-mir-140	hg19:16:69967045-69967064:+	171	37.5189	N	mature,MIMAT0004597		FALSE
TCGA-BH-A18F-01A-11R-A12C-13	hsa-mir-140	hg19:16:69967045-69967064:+	25	16.4616	N	mature,MIMAT0004597		FALSE
TCGA-BH-A18G-01A-11R-A12C-13	hsa-mir-140	hg19:16:69967045-69967064:+	8	6.0911	N	mature,MIMAT0004597		FALSE
TCGA-BH-A18H-01A-11R-A12C-13	hsa-mir-140	hg19:16:69967045-69967064:+	77	52.3532	N	mature,MIMAT0004597		FALSE
TCGA-BH-A18I-01A-11R-A12C-13	hsa-mir-140	hg19:16:69967045-69967064:+	32	10.2885	N	mature,MIMAT0004597	83.0505	FALSE
TCGA-BH-A18J-01A-11R-A12C-13	hsa-mir-140	hg19:16:69967045-69967064:+	5	4.75305	N	mature,MIMAT0004597	110.619	FALSE
TCGA-BH-A18J-11A-31R-A12C-13	hsa-mir-140	hg19:16:69967045-69967064:+	26	23.1551	N	mature,MIMAT0004597		FALSE
TCGA-BH-A18K-01A-11R-A12C-13	hsa-mir-140	hg19:16:69967045-69967064:+	20	6.50901	N	mature,MIMAT0004597		FALSE
TCGA-BH-A18K-11A-13R-A12C-13	hsa-mir-140	hg19:16:69967045-69967064:+	39	21.0263	N	mature,MIMAT0004597		FALSE
TCGA-BH-A18L-01A-32R-A12C-13	hsa-mir-140	hg19:16:69967045-69967064:+	40	17.3185	N	mature,MIMAT0004597	93.8897	FALSE
TCGA-BH-A18L-11A-42R-A12C-13	hsa-mir-140	hg19:16:69967045-69967064:+	79	22.5038	N	mature,MIMAT0004597		FALSE
TCGA-BH-A18M-01A-11R-A12C-13	hsa-mir-140	hg19:16:69967045-69967064:+	79	15.3534	N	mature,MIMAT0004597		FALSE
TCGA-BH-A18M-11A-33R-A12C-13	hsa-mir-140	hg19:16:69967045-69967064:+	83	20.2538	N	mature,MIMAT0004597	101.865	FALSE
TCGA-BH-A18N-01A-11R-A12C-13	hsa-mir-140	hg19:16:69967045-69967064:+	20	8.1486	N	mature,MIMAT0004597	81.6111	FALSE
TCGA-BH-A18N-11A-43R-A12C-13	hsa-mir-140	hg19:16:69967045-69967064:+	38	10.3117	N	mature,MIMAT0004597		FALSE
TCGA-BH-A18P-01A-11R-A12C-13	hsa-mir-140	hg19:16:69967045-69967064:+	13	6.89783	N	mature,MIMAT0004597	94.5731	FALSE
TCGA-BH-A18P-11A-43R-A12C-13	hsa-mir-140	hg19:16:69967045-69967064:+	32	12.3653	N	mature,MIMAT0004597	90.9319	FALSE
TCGA-BH-A18Q-01A-12R-A12C-13	hsa-mir-140	hg19:16:69967045-69967064:+	23	16.8927	N	mature,MIMAT0004597		FALSE
TCGA-BH-A18Q-11A-34R-A12C-13	hsa-mir-140	hg19:16:69967045-69967064:+	136	26.9949	N	mature,MIMAT0004597		FALSE
TCGA-BH-A18R-01A-11R-A12C-13	hsa-mir-140	hg19:16:69967045-69967064:+	19	13.3217	N	mature,MIMAT0004597		FALSE
TCGA-BH-A18R-11A-42R-A12C-13	hsa-mir-140	hg19:16:69967045-69967064:+	43	18.1006	N	mature,MIMAT0004597		FALSE
TCGA-BH-A18S-01A-11R-A12C-13	hsa-mir-140	hg19:16:69967045-69967064:+	12	3.25658	N	mature,MIMAT0004597	88.9088	FALSE
TCGA-BH-A18S-11A-43R-A12C-13	hsa-mir-140	hg19:16:69967045-69967064:+	61	22.8593	N	mature,MIMAT0004597		FALSE
TCGA-BH-A18T-01A-11R-A12C-13	hsa-mir-140	hg19:16:69967045-69967064:+	1	0.810806	N	mature,MIMAT0004597	69.1692	FALSE
TCGA-BH-A18U-01A-21R-A12C-13	hsa-mir-140	hg19:16:69967045-69967064:+	30	24.743	N	mature,MIMAT0004597	91.5443	FALSE
TCGA-BH-A18U-11A-23R-A12C-13	hsa-mir-140	hg19:16:69967045-69967064:+	31	18.3634	N	mature,MIMAT0004597		FALSE
TCGA-BH-A18V-01A-11R-A12C-13	hsa-mir-140	hg19:16:69967045-69967064:+	27	18.8756	N	mature,MIMAT0004597	75.1376	FALSE
TCGA-BH-A1EN-01A-11R-A13P-13	hsa-mir-140	hg19:16:69967045-69967064:+	14	6.37633	N	mature,MIMAT0004597	69.1425	FALSE
TCGA-BH-A1EN-11A-23R-A13P-13	hsa-mir-140	hg19:16:69967045-69967064:+	28	15.7547	N	mature,MIMAT0004597	80.5571	FALSE
TCGA-BH-A1EO-01A-11R-A136-13	hsa-mir-140	hg19:16:69967045-69967064:+	55	7.43124	N	mature,MIMAT0004597		FALSE
TCGA-BH-A1EO-11A-31R-A136-13	hsa-mir-140	hg19:16:69967045-69967064:+	81	19.3662	N	mature,MIMAT0004597	101.234	FALSE
TCGA-BH-A1ES-01A-11R-A136-13	hsa-mir-140	hg19:16:69967045-69967064:+	46	7.33358	N	mature,MIMAT0004597		FALSE
TCGA-BH-A1ET-01A-11R-A136-13	hsa-mir-140	hg19:16:69967045-69967064:+	30	12.8805	N	mature,MIMAT0004597		FALSE
TCGA-BH-A1ET-11B-23R-A136-13	hsa-mir-140	hg19:16:69967045-69967064:+	54	17.7909	N	mature,MIMAT0004597	92.7767	FALSE
TCGA-BH-A1EU-01A-11R-A136-13	hsa-mir-140	hg19:16:69967045-69967064:+	53	21.5774	N	mature,MIMAT0004597	123.037	FALSE
TCGA-BH-A1EU-11A-23R-A136-13	hsa-mir-140	hg19:16:69967045-69967064:+	103	22.2857	N	mature,MIMAT0004597		FALSE
TCGA-BH-A1EV-01A-11R-A136-13	hsa-mir-140	hg19:16:69967045-69967064:+	16	8.75639	N	mature,MIMAT0004597	92.9912	FALSE
TCGA-BH-A1EV-11A-24R-A136-13	hsa-mir-140	hg19:16:69967045-69967064:+	116	22.3663	N	mature,MIMAT0004597		FALSE
TCGA-BH-A1EW-01A-11R-A136-13	hsa-mir-140	hg19:16:69967045-69967064:+	95	29.936	N	mature,MIMAT0004597		FALSE
TCGA-BH-A1EW-11B-33R-A136-13	hsa-mir-140	hg19:16:69967045-69967064:+	80	18.1148	N	mature,MIMAT0004597		FALSE
TCGA-BH-A1EX-01A-11R-A13P-13	hsa-mir-140	hg19:16:69967045-69967064:+	41	13.8177	N	mature,MIMAT0004597	184.435	FALSE
TCGA-BH-A1EY-01A-11R-A13P-13	hsa-mir-140	hg19:16:69967045-69967064:+	70	16.412	N	mature,MIMAT0004597	181.925	FALSE
TCGA-BH-A1F0-01A-11R-A136-13	hsa-mir-140	hg19:16:69967045-69967064:+	134	81.2407	N	mature,MIMAT0004597		FALSE
TCGA-BH-A1F0-11B-23R-A136-13	hsa-mir-140	hg19:16:69967045-69967064:+	153	28.4607	N	mature,MIMAT0004597		FALSE
TCGA-BH-A1F2-01A-31R-A13P-13	hsa-mir-140	hg19:16:69967045-69967064:+	53	25.6613	N	mature,MIMAT0004597		FALSE
TCGA-BH-A1F2-11A-32R-A13P-13	hsa-mir-140	hg19:16:69967045-69967064:+	61	18.8424	N	mature,MIMAT0004597		FALSE
TCGA-BH-A1F5-01A-12R-A13P-13	hsa-mir-140	hg19:16:69967045-69967064:+	29	11.3074	N	mature,MIMAT0004597	137.622	FALSE
TCGA-BH-A1F6-01A-11R-A13P-13	hsa-mir-140	hg19:16:69967045-69967064:+	145	37.0168	N	mature,MIMAT0004597		FALSE
TCGA-BH-A1F6-11B-94R-A13P-13	hsa-mir-140	hg19:16:69967045-69967064:+	33	14.2322	N	mature,MIMAT0004597		FALSE
TCGA-BH-A1F8-01A-11R-A13P-13	hsa-mir-140	hg19:16:69967045-69967064:+	68	30.9027	N	mature,MIMAT0004597	202.453	FALSE
TCGA-BH-A1F8-11B-21R-A13P-13	hsa-mir-140	hg19:16:69967045-69967064:+	46	24.8825	N	mature,MIMAT0004597		FALSE
TCGA-BH-A1FB-01A-11R-A13P-13	hsa-mir-140	hg19:16:69967045-69967064:+	54	19.2803	N	mature,MIMAT0004597	182.154	FALSE
TCGA-BH-A1FB-11A-33R-A13P-13	hsa-mir-140	hg19:16:69967045-69967064:+	124	24.3781	N	mature,MIMAT0004597		FALSE
TCGA-BH-A1FC-01A-11R-A13P-13	hsa-mir-140	hg19:16:69967045-69967064:+	93	73.5719	N	mature,MIMAT0004597		FALSE
TCGA-BH-A1FC-11A-32R-A13P-13	hsa-mir-140	hg19:16:69967045-69967064:+	62	17.0094	N	mature,MIMAT0004597		FALSE
TCGA-BH-A1FD-11B-21R-A13P-13	hsa-mir-140	hg19:16:69967045-69967064:+	27	12.4285	N	mature,MIMAT0004597		FALSE
TCGA-BH-A1FE-01A-11R-A13P-13	hsa-mir-140	hg19:16:69967045-69967064:+	110	35.486	N	mature,MIMAT0004597		FALSE
TCGA-BH-A1FE-11B-14R-A13P-13	hsa-mir-140	hg19:16:69967045-69967064:+	108	24.0185	N	mature,MIMAT0004597		FALSE
TCGA-BH-A1FG-01A-11R-A13P-13	hsa-mir-140	hg19:16:69967045-69967064:+	15	8.41831	N	mature,MIMAT0004597	82.8109	FALSE
TCGA-BH-A1FG-11B-12R-A13P-13	hsa-mir-140	hg19:16:69967045-69967064:+	72	16.133	N	mature,MIMAT0004597		FALSE
TCGA-BH-A1FH-01A-12R-A13P-13	hsa-mir-140	hg19:16:69967045-69967064:+	52	7.24317	N	mature,MIMAT0004597	76.6977	FALSE
TCGA-BH-A1FH-11B-42R-A13P-13	hsa-mir-140	hg19:16:69967045-69967064:+	23	9.5617	N	mature,MIMAT0004597		FALSE
TCGA-BH-A1FJ-01A-11R-A13P-13	hsa-mir-140	hg19:16:69967045-69967064:+	45	19.0637	N	mature,MIMAT0004597	119.928	FALSE
TCGA-BH-A1FJ-11B-42R-A13P-13	hsa-mir-140	hg19:16:69967045-69967064:+	44	22.391	N	mature,MIMAT0004597		FALSE
TCGA-BH-A1FL-01A-11R-A13P-13	hsa-mir-140	hg19:16:69967045-69967064:+	33	9.78991	N	mature,MIMAT0004597	112.789	FALSE
TCGA-BH-A1FM-01A-11R-A13P-13	hsa-mir-140	hg19:16:69967045-69967064:+	15	8.64818	N	mature,MIMAT0004597	102.999	FALSE
TCGA-BH-A1FM-11B-23R-A13P-13	hsa-mir-140	hg19:16:69967045-69967064:+	61	37.9241	N	mature,MIMAT0004597		FALSE
TCGA-BH-A1FN-01A-11R-A13P-13	hsa-mir-140	hg19:16:69967045-69967064:+	131	22.111	N	mature,MIMAT0004597	102.456	FALSE
TCGA-BH-A1FN-11A-34R-A13P-13	hsa-mir-140	hg19:16:69967045-69967064:+	17	9.91656	N	mature,MIMAT0004597		FALSE
TCGA-BH-A1FR-01A-11R-A13P-13	hsa-mir-140	hg19:16:69967045-69967064:+	86	24.399	N	mature,MIMAT0004597		FALSE
TCGA-BH-A1FR-11B-42R-A13P-13	hsa-mir-140	hg19:16:69967045-69967064:+	37	15.7797	N	mature,MIMAT0004597	109.185	FALSE
TCGA-BH-A1FU-01A-11R-A14C-13	hsa-mir-140	hg19:16:69967045-69967064:+	160	30.2498	N	mature,MIMAT0004597	118.939	FALSE
TCGA-BH-A1FU-11A-23R-A14C-13	hsa-mir-140	hg19:16:69967045-69967064:+	50	12.6029	N	mature,MIMAT0004597		FALSE
TCGA-BH-A201-01A-11R-A14L-13	hsa-mir-140	hg19:16:69967045-69967064:+	158	16.665	N	mature,MIMAT0004597		FALSE
TCGA-BH-A202-01A-11R-A14L-13	hsa-mir-140	hg19:16:69967045-69967064:+	41	15.0116	N	mature,MIMAT0004597		FALSE
TCGA-BH-A203-01A-12R-A168-13	hsa-mir-140	hg19:16:69967045-69967064:+	83	18.8764	N	mature,MIMAT0004597		FALSE
TCGA-BH-A203-11A-42R-A168-13	hsa-mir-140	hg19:16:69967045-69967064:+	71	25.5333	N	mature,MIMAT0004597		FALSE
TCGA-BH-A204-01A-11R-A156-13	hsa-mir-140	hg19:16:69967045-69967064:+	48	8.12281	N	mature,MIMAT0004597	216.355	FALSE
TCGA-BH-A204-11A-53R-A156-13	hsa-mir-140	hg19:16:69967045-69967064:+	94	15.9956	N	mature,MIMAT0004597		FALSE
TCGA-BH-A208-01A-11R-A156-13	hsa-mir-140	hg19:16:69967045-69967064:+	163	7.52555	N	mature,MIMAT0004597		FALSE
TCGA-BH-A208-11A-51R-A156-13	hsa-mir-140	hg19:16:69967045-69967064:+	431	27.5839	N	mature,MIMAT0004597		FALSE
TCGA-BH-A209-01A-11R-A156-13	hsa-mir-140	hg19:16:69967045-69967064:+	537	125.529	N	mature,MIMAT0004597		FALSE
TCGA-BH-A209-11A-42R-A156-13	hsa-mir-140	hg19:16:69967045-69967064:+	381	31.5977	N	mature,MIMAT0004597		FALSE
TCGA-BH-A28Q-01A-11R-A16E-13	hsa-mir-140	hg19:16:69967045-69967064:+	44	5.29181	N	mature,MIMAT0004597	139.553	FALSE
TCGA-C8-A12K-01A-21R-A114-13	hsa-mir-140	hg19:16:69967045-69967064:+	190	84.183	N	mature,MIMAT0004597	134.261	FALSE
TCGA-C8-A12L-01A-11R-A114-13	hsa-mir-140	hg19:16:69967045-69967064:+	39	13.9327	N	mature,MIMAT0004597		FALSE
TCGA-C8-A12M-01A-11R-A114-13	hsa-mir-140	hg19:16:69967045-69967064:+	16	8.93153	N	mature,MIMAT0004597	110.897	FALSE
TCGA-C8-A12N-01A-11R-A114-13	hsa-mir-140	hg19:16:69967045-69967064:+	58	11.295	N	mature,MIMAT0004597	132.732	FALSE
TCGA-C8-A12O-01A-11R-A114-13	hsa-mir-140	hg19:16:69967045-69967064:+	40	15.9189	N	mature,MIMAT0004597		FALSE
TCGA-C8-A12P-01A-11R-A114-13	hsa-mir-140	hg19:16:69967045-69967064:+	46	30.3562	N	mature,MIMAT0004597		FALSE
TCGA-C8-A12Q-01A-11R-A114-13	hsa-mir-140	hg19:16:69967045-69967064:+	132	33.3367	N	mature,MIMAT0004597		FALSE
TCGA-C8-A12T-01A-11R-A114-13	hsa-mir-140	hg19:16:69967045-69967064:+	34	11.0586	N	mature,MIMAT0004597	322.129	FALSE
TCGA-C8-A12U-01A-11R-A114-13	hsa-mir-140	hg19:16:69967045-69967064:+	48	30.7671	N	mature,MIMAT0004597		FALSE
TCGA-C8-A12V-01A-11R-A114-13	hsa-mir-140	hg19:16:69967045-69967064:+	359	202.636	N	mature,MIMAT0004597		FALSE
TCGA-C8-A12W-01A-11R-A114-13	hsa-mir-140	hg19:16:69967045-69967064:+	52	32.383	N	mature,MIMAT0004597	105.233	FALSE
TCGA-C8-A12X-01A-11R-A114-13	hsa-mir-140	hg19:16:69967045-69967064:+	78	31.7864	N	mature,MIMAT0004597		FALSE
TCGA-C8-A12Y-01A-11R-A12C-13	hsa-mir-140	hg19:16:69967045-69967064:+	36	13.4983	N	mature,MIMAT0004597	105.016	FALSE
TCGA-C8-A12Z-01A-11R-A114-13	hsa-mir-140	hg19:16:69967045-69967064:+	8	6.14736	N	mature,MIMAT0004597	100.332	FALSE
TCGA-C8-A130-01A-31R-A114-13	hsa-mir-140	hg19:16:69967045-69967064:+	81	21.4185	N	mature,MIMAT0004597		FALSE
TCGA-C8-A131-01A-11R-A114-13	hsa-mir-140	hg19:16:69967045-69967064:+	61	15.3825	N	mature,MIMAT0004597	148.793	FALSE
TCGA-C8-A132-01A-31R-A114-13	hsa-mir-140	hg19:16:69967045-69967064:+	96	48.5692	N	mature,MIMAT0004597		FALSE
TCGA-C8-A133-01A-32R-A12C-13	hsa-mir-140	hg19:16:69967045-69967064:+	18	8.81425	N	mature,MIMAT0004597	221.261	FALSE
TCGA-C8-A134-01A-11R-A114-13	hsa-mir-140	hg19:16:69967045-69967064:+	143	42.0991	N	mature,MIMAT0004597		FALSE
TCGA-C8-A135-01A-11R-A114-13	hsa-mir-140	hg19:16:69967045-69967064:+	117	33.9281	N	mature,MIMAT0004597		FALSE
TCGA-C8-A138-01A-11R-A114-13	hsa-mir-140	hg19:16:69967045-69967064:+	88	37.8602	N	mature,MIMAT0004597		FALSE
TCGA-C8-A1HE-01A-11R-A13P-13	hsa-mir-140	hg19:16:69967045-69967064:+	27	9.29142	N	mature,MIMAT0004597	156.168	FALSE
TCGA-C8-A1HF-01A-11R-A136-13	hsa-mir-140	hg19:16:69967045-69967064:+	51	23.2362	N	mature,MIMAT0004597	146.876	FALSE
TCGA-C8-A1HG-01A-11R-A136-13	hsa-mir-140	hg19:16:69967045-69967064:+	133	66.0313	N	mature,MIMAT0004597	134.4	FALSE
TCGA-C8-A1HI-01A-11R-A136-13	hsa-mir-140	hg19:16:69967045-69967064:+	44	13.6113	N	mature,MIMAT0004597		FALSE
TCGA-C8-A1HJ-01A-11R-A13P-13	hsa-mir-140	hg19:16:69967045-69967064:+	30	24.4592	N	mature,MIMAT0004597	101.492	FALSE
TCGA-C8-A1HK-01A-21R-A13P-13	hsa-mir-140	hg19:16:69967045-69967064:+	48	19.5382	N	mature,MIMAT0004597	123.844	FALSE
TCGA-C8-A1HL-01A-11R-A136-13	hsa-mir-140	hg19:16:69967045-69967064:+	25	10.7599	N	mature,MIMAT0004597	104.306	FALSE
TCGA-C8-A1HM-01A-12R-A136-13	hsa-mir-140	hg19:16:69967045-69967064:+	104	37.7333	N	mature,MIMAT0004597	140.697	FALSE
TCGA-C8-A1HN-01A-11R-A136-13	hsa-mir-140	hg19:16:69967045-69967064:+	26	9.00085	N	mature,MIMAT0004597	102.964	FALSE
TCGA-C8-A1HO-01A-11R-A13P-13	hsa-mir-140	hg19:16:69967045-69967064:+	147	42.3162	N	mature,MIMAT0004597		FALSE
TCGA-C8-A26V-01A-11R-A16E-13	hsa-mir-140	hg19:16:69967045-69967064:+	19	4.49529	N	mature,MIMAT0004597		FALSE
TCGA-C8-A26W-01A-11R-A16E-13	hsa-mir-140	hg19:16:69967045-69967064:+	228	21.0744	N	mature,MIMAT0004597		FALSE
TCGA-C8-A26X-01A-31R-A16E-13	hsa-mir-140	hg19:16:69967045-69967064:+	108	26.0774	N	mature,MIMAT0004597		FALSE
TCGA-C8-A26Y-01A-11R-A16E-13	hsa-mir-140	hg19:16:69967045-69967064:+	73	16.303	N	mature,MIMAT0004597		FALSE
TCGA-C8-A26Z-01A-11R-A16E-13	hsa-mir-140	hg19:16:69967045-69967064:+	23	5.11649	N	mature,MIMAT0004597	135.246	FALSE
TCGA-C8-A273-01A-11R-A16E-13	hsa-mir-140	hg19:16:69967045-69967064:+	101	8.96365	N	mature,MIMAT0004597		FALSE
TCGA-C8-A274-01A-11R-A16E-13	hsa-mir-140	hg19:16:69967045-69967064:+	32	6.08645	N	mature,MIMAT0004597	183.329	FALSE
TCGA-C8-A275-01A-21R-A16E-13	hsa-mir-140	hg19:16:69967045-69967064:+	176	23.909	N	mature,MIMAT0004597		FALSE
TCGA-C8-A278-01A-11R-A168-13	hsa-mir-140	hg19:16:69967045-69967064:+	210	45.6378	N	mature,MIMAT0004597		FALSE
TCGA-C8-A27A-01A-11R-A168-13	hsa-mir-140	hg19:16:69967045-69967064:+	144	45.5324	N	mature,MIMAT0004597		FALSE
TCGA-C8-A27B-01A-11R-A168-13	hsa-mir-140	hg19:16:69967045-69967064:+	164	58.9866	N	mature,MIMAT0004597	229.976	FALSE
TCGA-D8-A13Y-01A-11R-A114-13	hsa-mir-140	hg19:16:69967045-69967064:+	18	3.17712	N	mature,MIMAT0004597		FALSE
TCGA-D8-A13Z-01A-11R-A114-13	hsa-mir-140	hg19:16:69967045-69967064:+	128	35.6277	N	mature,MIMAT0004597		FALSE
TCGA-D8-A140-01A-11R-A114-13	hsa-mir-140	hg19:16:69967045-69967064:+	233	57.3662	N	mature,MIMAT0004597		FALSE
TCGA-D8-A141-01A-11R-A114-13	hsa-mir-140	hg19:16:69967045-69967064:+	119	35.6109	N	mature,MIMAT0004597	260.509	FALSE
TCGA-D8-A142-01A-11R-A114-13	hsa-mir-140	hg19:16:69967045-69967064:+	63	39.2076	N	mature,MIMAT0004597	234.157	FALSE
TCGA-D8-A145-01A-11R-A114-13	hsa-mir-140	hg19:16:69967045-69967064:+	134	32.2517	N	mature,MIMAT0004597		FALSE
TCGA-D8-A146-01A-31R-A114-13	hsa-mir-140	hg19:16:69967045-69967064:+	65	17.8147	N	mature,MIMAT0004597	203.162	FALSE
TCGA-D8-A147-01A-11R-A114-13	hsa-mir-140	hg19:16:69967045-69967064:+	180	110.682	N	mature,MIMAT0004597	203.068	FALSE
TCGA-D8-A1J8-01A-11R-A13P-13	hsa-mir-140	hg19:16:69967045-69967064:+	80	24.9425	N	mature,MIMAT0004597	116.716	FALSE
TCGA-D8-A1J9-01A-11R-A13P-13	hsa-mir-140	hg19:16:69967045-69967064:+	28	9.25839	N	mature,MIMAT0004597	91.7731	FALSE
TCGA-D8-A1JA-01A-11R-A13P-13	hsa-mir-140	hg19:16:69967045-69967064:+	16	8.47288	N	mature,MIMAT0004597	105.466	FALSE
TCGA-D8-A1JB-01A-11R-A13P-13	hsa-mir-140	hg19:16:69967045-69967064:+	104	31.9913	N	mature,MIMAT0004597		FALSE
TCGA-D8-A1JC-01A-11R-A13P-13	hsa-mir-140	hg19:16:69967045-69967064:+	49	17.7209	N	mature,MIMAT0004597		FALSE
TCGA-D8-A1JD-01A-11R-A13P-13	hsa-mir-140	hg19:16:69967045-69967064:+	53	10.4513	N	mature,MIMAT0004597		FALSE
TCGA-D8-A1JE-01A-11R-A13P-13	hsa-mir-140	hg19:16:69967045-69967064:+	53	13.8783	N	mature,MIMAT0004597	101.833	FALSE
TCGA-D8-A1JF-01A-11R-A13P-13	hsa-mir-140	hg19:16:69967045-69967064:+	48	22.9512	N	mature,MIMAT0004597		FALSE
TCGA-D8-A1JG-01B-11R-A13P-13	hsa-mir-140	hg19:16:69967045-69967064:+	114	34.8151	N	mature,MIMAT0004597		FALSE
TCGA-D8-A1JH-01A-11R-A13P-13	hsa-mir-140	hg19:16:69967045-69967064:+	71	16.5838	N	mature,MIMAT0004597		FALSE
TCGA-D8-A1JI-01A-11R-A13P-13	hsa-mir-140	hg19:16:69967045-69967064:+	17	5.41441	N	mature,MIMAT0004597	90.0642	FALSE
TCGA-D8-A1JJ-01A-31R-A14L-13	hsa-mir-140	hg19:16:69967045-69967064:+	36	8.18991	N	mature,MIMAT0004597	84.6497	FALSE
TCGA-D8-A1JK-01A-11R-A13P-13	hsa-mir-140	hg19:16:69967045-69967064:+	32	12.5187	N	mature,MIMAT0004597	106.343	FALSE
TCGA-D8-A1JL-01A-11R-A13P-13	hsa-mir-140	hg19:16:69967045-69967064:+	176	43.4176	N	mature,MIMAT0004597	109.389	FALSE
TCGA-D8-A1JN-01A-11R-A13P-13	hsa-mir-140	hg19:16:69967045-69967064:+	11	2.56187	N	mature,MIMAT0004597		FALSE
TCGA-D8-A1JP-01A-11R-A13P-13	hsa-mir-140	hg19:16:69967045-69967064:+	75	12.8332	N	mature,MIMAT0004597		FALSE
TCGA-D8-A1JS-01A-11R-A13P-13	hsa-mir-140	hg19:16:69967045-69967064:+	18	5.12854	N	mature,MIMAT0004597	83.4633	FALSE
TCGA-D8-A1JT-01A-31R-A13P-13	hsa-mir-140	hg19:16:69967045-69967064:+	36	29.8836	N	mature,MIMAT0004597	92.4029	FALSE
TCGA-D8-A1JU-01A-11R-A13P-13	hsa-mir-140	hg19:16:69967045-69967064:+	53	15.5645	N	mature,MIMAT0004597		FALSE
TCGA-D8-A1X5-01A-11R-A14C-13	hsa-mir-140	hg19:16:69967045-69967064:+	40	14.9144	N	mature,MIMAT0004597	60.1174	FALSE
TCGA-D8-A1X6-01A-11R-A14L-13	hsa-mir-140	hg19:16:69967045-69967064:+	74	17.9722	N	mature,MIMAT0004597	66.2933	FALSE
TCGA-D8-A1X7-01A-11R-A14L-13	hsa-mir-140	hg19:16:69967045-69967064:+	36	14.0681	N	mature,MIMAT0004597		FALSE
TCGA-D8-A1X8-01A-11R-A14L-13	hsa-mir-140	hg19:16:69967045-69967064:+	11	4.01818	N	mature,MIMAT0004597		FALSE
TCGA-D8-A1X9-01A-12R-A156-13	hsa-mir-140	hg19:16:69967045-69967064:+	52	9.14439	N	mature,MIMAT0004597		FALSE
TCGA-D8-A1XA-01A-11R-A14C-13	hsa-mir-140	hg19:16:69967045-69967064:+	38	14.2461	N	mature,MIMAT0004597		FALSE
TCGA-D8-A1XB-01A-11R-A14C-13	hsa-mir-140	hg19:16:69967045-69967064:+	23	6.84427	N	mature,MIMAT0004597		FALSE
TCGA-D8-A1XC-01A-11R-A14C-13	hsa-mir-140	hg19:16:69967045-69967064:+	100	11.9784	N	mature,MIMAT0004597		FALSE
TCGA-D8-A1XD-01A-11R-A14C-13	hsa-mir-140	hg19:16:69967045-69967064:+	37	12.5879	N	mature,MIMAT0004597		FALSE
TCGA-D8-A1XF-01A-11R-A14C-13	hsa-mir-140	hg19:16:69967045-69967064:+	83	32.7578	N	mature,MIMAT0004597	86.2494	FALSE
TCGA-D8-A1XG-01A-11R-A14C-13	hsa-mir-140	hg19:16:69967045-69967064:+	33	13.7802	N	mature,MIMAT0004597		FALSE
TCGA-D8-A1XJ-01A-11R-A14L-13	hsa-mir-140	hg19:16:69967045-69967064:+	9	3.23095	N	mature,MIMAT0004597	74.526	FALSE
TCGA-D8-A1XK-01A-21R-A14L-13	hsa-mir-140	hg19:16:69967045-69967064:+	36	12.036	N	mature,MIMAT0004597		FALSE
TCGA-D8-A1XL-01A-11R-A14L-13	hsa-mir-140	hg19:16:69967045-69967064:+	34	15.7403	N	mature,MIMAT0004597	64.4308	FALSE
TCGA-D8-A1XM-01A-21R-A14L-13	hsa-mir-140	hg19:16:69967045-69967064:+	17	8.70419	N	mature,MIMAT0004597	97.0458	FALSE
TCGA-D8-A1XO-01A-11R-A14L-13	hsa-mir-140	hg19:16:69967045-69967064:+	45	9.64878	N	mature,MIMAT0004597	94.3059	FALSE
TCGA-D8-A1XQ-01A-11R-A14L-13	hsa-mir-140	hg19:16:69967045-69967064:+	148	25.1659	N	mature,MIMAT0004597	84.6572	FALSE
TCGA-D8-A1XR-01A-11R-A14L-13	hsa-mir-140	hg19:16:69967045-69967064:+	19	5.17165	N	mature,MIMAT0004597	85.2604	FALSE
TCGA-D8-A1XS-01A-11R-A14L-13	hsa-mir-140	hg19:16:69967045-69967064:+	37	6.6226	N	mature,MIMAT0004597	92.087	FALSE
TCGA-D8-A1XT-01A-11R-A14L-13	hsa-mir-140	hg19:16:69967045-69967064:+	149	41.7327	N	mature,MIMAT0004597	120.542	FALSE
TCGA-D8-A1XU-01A-11R-A14L-13	hsa-mir-140	hg19:16:69967045-69967064:+	56	5.96434	N	mature,MIMAT0004597	103.982	FALSE
TCGA-D8-A1XV-01A-11R-A14L-13	hsa-mir-140	hg19:16:69967045-69967064:+	42	7.75921	N	mature,MIMAT0004597	91.5551	FALSE
TCGA-D8-A1XW-01A-11R-A14L-13	hsa-mir-140	hg19:16:69967045-69967064:+	71	18.0099	N	mature,MIMAT0004597		FALSE
TCGA-D8-A1XY-01A-11R-A14L-13	hsa-mir-140	hg19:16:69967045-69967064:+	40	11.9982	N	mature,MIMAT0004597	107.979	FALSE
TCGA-D8-A1XZ-01A-11R-A14L-13	hsa-mir-140	hg19:16:69967045-69967064:+	148	35.0774	N	mature,MIMAT0004597		FALSE
TCGA-D8-A1Y0-01A-11R-A14L-13	hsa-mir-140	hg19:16:69967045-69967064:+	67	18.7103	N	mature,MIMAT0004597		FALSE
TCGA-D8-A1Y1-01A-21R-A14L-13	hsa-mir-140	hg19:16:69967045-69967064:+	16	6.46247	N	mature,MIMAT0004597		FALSE
TCGA-D8-A1Y2-01A-11R-A156-13	hsa-mir-140	hg19:16:69967045-69967064:+	19	7.98785	N	mature,MIMAT0004597		FALSE
TCGA-D8-A1Y3-01A-11R-A156-13	hsa-mir-140	hg19:16:69967045-69967064:+	79	21.7459	N	mature,MIMAT0004597		FALSE
TCGA-D8-A27E-01A-11R-A16E-13	hsa-mir-140	hg19:16:69967045-69967064:+	33	5.99702	N	mature,MIMAT0004597	203.839	FALSE
TCGA-D8-A27F-01A-11R-A16E-13	hsa-mir-140	hg19:16:69967045-69967064:+	95	17.6517	N	mature,MIMAT0004597		FALSE
TCGA-D8-A27G-01A-11R-A16E-13	hsa-mir-140	hg19:16:69967045-69967064:+	57	10.4099	N	mature,MIMAT0004597		FALSE
TCGA-D8-A27H-01A-11R-A16E-13	hsa-mir-140	hg19:16:69967045-69967064:+	1016	154.937	N	mature,MIMAT0004597		FALSE
TCGA-D8-A27I-01A-11R-A16E-13	hsa-mir-140	hg19:16:69967045-69967064:+	43	6.44116	N	mature,MIMAT0004597	76.3995	FALSE
TCGA-D8-A27K-01A-11R-A16E-13	hsa-mir-140	hg19:16:69967045-69967064:+	43	8.40187	N	mature,MIMAT0004597		FALSE
TCGA-D8-A27L-01A-11R-A16E-13	hsa-mir-140	hg19:16:69967045-69967064:+	70	6.3672	N	mature,MIMAT0004597		FALSE
TCGA-D8-A27M-01A-11R-A16E-13	hsa-mir-140	hg19:16:69967045-69967064:+	116	40.0383	N	mature,MIMAT0004597		FALSE
TCGA-D8-A27N-01A-11R-A16E-13	hsa-mir-140	hg19:16:69967045-69967064:+	47	10.4084	N	mature,MIMAT0004597		FALSE
TCGA-D8-A27P-01A-11R-A16E-13	hsa-mir-140	hg19:16:69967045-69967064:+	50	4.74268	N	mature,MIMAT0004597		FALSE
TCGA-D8-A27R-01A-11R-A16E-13	hsa-mir-140	hg19:16:69967045-69967064:+	64	14.9234	N	mature,MIMAT0004597		FALSE
TCGA-D8-A27T-01A-11R-A16E-13	hsa-mir-140	hg19:16:69967045-69967064:+	218	19.8239	N	mature,MIMAT0004597		FALSE
TCGA-D8-A27V-01A-12R-A17A-13	hsa-mir-140	hg19:16:69967045-69967064:+	309	17.8765	N	mature,MIMAT0004597		FALSE
TCGA-D8-A27W-01A-11R-A16E-13	hsa-mir-140	hg19:16:69967045-69967064:+	127	21.7849	N	mature,MIMAT0004597		FALSE
TCGA-E2-A10A-01A-21R-A114-13	hsa-mir-140	hg19:16:69967045-69967064:+	35	9.54857	N	mature,MIMAT0004597	138.587	FALSE
TCGA-E2-A14N-01A-31R-A136-13	hsa-mir-140	hg19:16:69967045-69967064:+	117	38.7053	N	mature,MIMAT0004597		FALSE
TCGA-E2-A14O-01A-31R-A114-13	hsa-mir-140	hg19:16:69967045-69967064:+	50	19.219	N	mature,MIMAT0004597		FALSE
TCGA-E2-A14P-01A-31R-A12C-13	hsa-mir-140	hg19:16:69967045-69967064:+	83	22.4361	N	mature,MIMAT0004597		FALSE
TCGA-E2-A14Q-01A-11R-A12C-13	hsa-mir-140	hg19:16:69967045-69967064:+	25	7.66496	N	mature,MIMAT0004597		FALSE
TCGA-E2-A14R-01A-11R-A114-13	hsa-mir-140	hg19:16:69967045-69967064:+	131	41.0128	N	mature,MIMAT0004597		FALSE
TCGA-E2-A14S-01A-11R-A12C-13	hsa-mir-140	hg19:16:69967045-69967064:+	36	11.5587	N	mature,MIMAT0004597	131.67	FALSE
TCGA-E2-A14T-01A-11R-A114-13	hsa-mir-140	hg19:16:69967045-69967064:+	103	22.0419	N	mature,MIMAT0004597		FALSE
TCGA-E2-A14V-01A-11R-A12C-13	hsa-mir-140	hg19:16:69967045-69967064:+	18	9.66255	N	mature,MIMAT0004597		FALSE
TCGA-E2-A14W-01A-11R-A12C-13	hsa-mir-140	hg19:16:69967045-69967064:+	12	3.62784	N	mature,MIMAT0004597	125.602	FALSE
TCGA-E2-A14X-01A-11R-A114-13	hsa-mir-140	hg19:16:69967045-69967064:+	226	71.745	N	mature,MIMAT0004597	130.983	FALSE
TCGA-E2-A14Y-01A-21R-A12C-13	hsa-mir-140	hg19:16:69967045-69967064:+	36	13.0342	N	mature,MIMAT0004597	74.0025	FALSE
TCGA-E2-A14Z-01A-11R-A114-13	hsa-mir-140	hg19:16:69967045-69967064:+	30	22.9948	N	mature,MIMAT0004597	70.8458	FALSE
TCGA-E2-A150-01A-11R-A12C-13	hsa-mir-140	hg19:16:69967045-69967064:+	15	8.33434	N	mature,MIMAT0004597	58.1582	FALSE
TCGA-E2-A152-01A-11R-A12C-13	hsa-mir-140	hg19:16:69967045-69967064:+	18	5.86573	N	mature,MIMAT0004597	53.0249	FALSE
TCGA-E2-A153-01A-12R-A12C-13	hsa-mir-140	hg19:16:69967045-69967064:+	23	9.00908	N	mature,MIMAT0004597		FALSE
TCGA-E2-A153-11A-31R-A12C-13	hsa-mir-140	hg19:16:69967045-69967064:+	43	14.7643	N	mature,MIMAT0004597		FALSE
TCGA-E2-A154-01A-11R-A114-13	hsa-mir-140	hg19:16:69967045-69967064:+	48	9.87747	N	mature,MIMAT0004597		FALSE
TCGA-E2-A155-01A-11R-A12C-13	hsa-mir-140	hg19:16:69967045-69967064:+	16	10.3073	N	mature,MIMAT0004597	142.726	FALSE
TCGA-E2-A156-01A-11R-A12C-13	hsa-mir-140	hg19:16:69967045-69967064:+	9	3.201	N	mature,MIMAT0004597	178.189	FALSE
TCGA-E2-A158-01A-11R-A12C-13	hsa-mir-140	hg19:16:69967045-69967064:+	27	15.8478	N	mature,MIMAT0004597	186.419	FALSE
TCGA-E2-A158-11A-22R-A12C-13	hsa-mir-140	hg19:16:69967045-69967064:+	84	22.6397	N	mature,MIMAT0004597		FALSE
TCGA-E2-A159-01A-11R-A114-13	hsa-mir-140	hg19:16:69967045-69967064:+	146	55.806	N	mature,MIMAT0004597		FALSE
TCGA-E2-A15A-01A-11R-A12C-13	hsa-mir-140	hg19:16:69967045-69967064:+	46	34.9237	N	mature,MIMAT0004597		FALSE
TCGA-E2-A15A-06A-11R-A12C-13	hsa-mir-140	hg19:16:69967045-69967064:+	85	45.771	N	mature,MIMAT0004597		FALSE
TCGA-E2-A15C-01A-31R-A12C-13	hsa-mir-140	hg19:16:69967045-69967064:+	64	11.4312	N	mature,MIMAT0004597		FALSE
TCGA-E2-A15D-01A-11R-A114-13	hsa-mir-140	hg19:16:69967045-69967064:+	87	20.6221	N	mature,MIMAT0004597	69.679	FALSE
TCGA-E2-A15E-01A-11R-A12C-13	hsa-mir-140	hg19:16:69967045-69967064:+	32	8.55381	N	mature,MIMAT0004597		FALSE
TCGA-E2-A15E-06A-11R-A12C-13	hsa-mir-140	hg19:16:69967045-69967064:+	38	14.8397	N	mature,MIMAT0004597		FALSE
TCGA-E2-A15F-01A-11R-A114-13	hsa-mir-140	hg19:16:69967045-69967064:+	25	9.06988	N	mature,MIMAT0004597	67.7661	FALSE
TCGA-E2-A15G-01A-11R-A12C-13	hsa-mir-140	hg19:16:69967045-69967064:+	35	10.6168	N	mature,MIMAT0004597	84.9033	FALSE
TCGA-E2-A15H-01A-11R-A12C-13	hsa-mir-140	hg19:16:69967045-69967064:+	26	5.9767	N	mature,MIMAT0004597	79.401	FALSE
TCGA-E2-A15I-01A-21R-A136-13	hsa-mir-140	hg19:16:69967045-69967064:+	35	10.279	N	mature,MIMAT0004597		FALSE
TCGA-E2-A15I-11A-32R-A136-13	hsa-mir-140	hg19:16:69967045-69967064:+	100	26.0454	N	mature,MIMAT0004597		FALSE
TCGA-E2-A15J-01A-11R-A12O-13	hsa-mir-140	hg19:16:69967045-69967064:+	12	5.77828	N	mature,MIMAT0004597	94.1488	FALSE
TCGA-E2-A15K-01A-11R-A12O-13	hsa-mir-140	hg19:16:69967045-69967064:+	55	26.2071	N	mature,MIMAT0004597		FALSE
TCGA-E2-A15K-06A-11R-A12O-13	hsa-mir-140	hg19:16:69967045-69967064:+	12	5.11449	N	mature,MIMAT0004597	108.232	FALSE
TCGA-E2-A15K-11A-13R-A12O-13	hsa-mir-140	hg19:16:69967045-69967064:+	40	21.9282	N	mature,MIMAT0004597	114.099	FALSE
TCGA-E2-A15M-01A-11R-A12C-13	hsa-mir-140	hg19:16:69967045-69967064:+	159	35.1208	N	mature,MIMAT0004597		FALSE
TCGA-E2-A15M-11A-22R-A12C-13	hsa-mir-140	hg19:16:69967045-69967064:+	115	22.9092	N	mature,MIMAT0004597		FALSE
TCGA-E2-A15O-01A-11R-A114-13	hsa-mir-140	hg19:16:69967045-69967064:+	49	8.96491	N	mature,MIMAT0004597		FALSE
TCGA-E2-A15P-01A-11R-A114-13	hsa-mir-140	hg19:16:69967045-69967064:+	158	14.194	N	mature,MIMAT0004597		FALSE
TCGA-E2-A15R-01A-11R-A114-13	hsa-mir-140	hg19:16:69967045-69967064:+	29	10.9817	N	mature,MIMAT0004597	98.9039	FALSE
TCGA-E2-A15S-01A-11R-A114-13	hsa-mir-140	hg19:16:69967045-69967064:+	21	10.5021	N	mature,MIMAT0004597		FALSE
TCGA-E2-A15T-01A-11R-A114-13	hsa-mir-140	hg19:16:69967045-69967064:+	90	20.2535	N	mature,MIMAT0004597		FALSE
TCGA-E2-A1B0-01A-11R-A12O-13	hsa-mir-140	hg19:16:69967045-69967064:+	50	22.1885	N	mature,MIMAT0004597		FALSE
TCGA-E2-A1B1-01A-21R-A12O-13	hsa-mir-140	hg19:16:69967045-69967064:+	112	25.8136	N	mature,MIMAT0004597		FALSE
TCGA-E2-A1B4-01A-11R-A12O-13	hsa-mir-140	hg19:16:69967045-69967064:+	25	9.16436	N	mature,MIMAT0004597	292.618	FALSE
TCGA-E2-A1B5-01A-21R-A12O-13	hsa-mir-140	hg19:16:69967045-69967064:+	129	55.2754	N	mature,MIMAT0004597		FALSE
TCGA-E2-A1B6-01A-31R-A12O-13	hsa-mir-140	hg19:16:69967045-69967064:+	588	172.818	N	mature,MIMAT0004597		FALSE
TCGA-E2-A1BC-01A-11R-A12O-13	hsa-mir-140	hg19:16:69967045-69967064:+	52	12.7412	N	mature,MIMAT0004597	108.432	FALSE
TCGA-E2-A1BC-11A-32R-A12O-13	hsa-mir-140	hg19:16:69967045-69967064:+	97	33.6257	N	mature,MIMAT0004597		FALSE
TCGA-E2-A1BD-01A-11R-A12O-13	hsa-mir-140	hg19:16:69967045-69967064:+	47	8.9935	N	mature,MIMAT0004597		FALSE
TCGA-E2-A1IE-01A-11R-A13P-13	hsa-mir-140	hg19:16:69967045-69967064:+	26	5.99273	N	mature,MIMAT0004597	186.527	FALSE
TCGA-E2-A1IF-01A-11R-A143-13	hsa-mir-140	hg19:16:69967045-69967064:+	27	22.2053	N	mature,MIMAT0004597	198.991	FALSE
TCGA-E2-A1IG-01A-11R-A143-13	hsa-mir-140	hg19:16:69967045-69967064:+	156	24.8735	N	mature,MIMAT0004597		FALSE
TCGA-E2-A1IG-11A-22R-A143-13	hsa-mir-140	hg19:16:69967045-69967064:+	76	21.9357	N	mature,MIMAT0004597		FALSE
TCGA-E2-A1IH-01A-11R-A13P-13	hsa-mir-140	hg19:16:69967045-69967064:+	80	16.7287	N	mature,MIMAT0004597	169.264	FALSE
TCGA-E2-A1II-01A-11R-A143-13	hsa-mir-140	hg19:16:69967045-69967064:+	260	94.791	N	mature,MIMAT0004597		FALSE
TCGA-E2-A1IJ-01A-11R-A143-13	hsa-mir-140	hg19:16:69967045-69967064:+	69	18.4569	N	mature,MIMAT0004597	163.381	FALSE
TCGA-E2-A1IK-01A-11R-A143-13	hsa-mir-140	hg19:16:69967045-69967064:+	178	31.6123	N	mature,MIMAT0004597	167.617	FALSE
TCGA-E2-A1IL-01A-11R-A14C-13	hsa-mir-140	hg19:16:69967045-69967064:+	59	7.67545	N	mature,MIMAT0004597		FALSE
TCGA-E2-A1IN-01A-11R-A13P-13	hsa-mir-140	hg19:16:69967045-69967064:+	59	15.0621	N	mature,MIMAT0004597	139.651	FALSE
TCGA-E2-A1IO-01A-11R-A143-13	hsa-mir-140	hg19:16:69967045-69967064:+	142	27.9814	N	mature,MIMAT0004597		FALSE
TCGA-E2-A1IP-01A-11R-A14C-13	hsa-mir-140	hg19:16:69967045-69967064:+	138	62.5932	N	mature,MIMAT0004597		FALSE
TCGA-E2-A1IU-01A-11R-A14C-13	hsa-mir-140	hg19:16:69967045-69967064:+	126	22.6924	N	mature,MIMAT0004597		FALSE
TCGA-E2-A1L6-01A-11R-A13P-13	hsa-mir-140	hg19:16:69967045-69967064:+	28	11.3218	N	mature,MIMAT0004597	141.378	FALSE
TCGA-E2-A1L7-01A-11R-A143-13	hsa-mir-140	hg19:16:69967045-69967064:+	70	41.5373	N	mature,MIMAT0004597		FALSE
TCGA-E2-A1L7-11A-33R-A143-13	hsa-mir-140	hg19:16:69967045-69967064:+	49	14.3962	N	mature,MIMAT0004597		FALSE
TCGA-E2-A1L8-01A-11R-A13P-13	hsa-mir-140	hg19:16:69967045-69967064:+	114	24.4017	N	mature,MIMAT0004597	122.496	FALSE
TCGA-E2-A1L9-01A-11R-A13P-13	hsa-mir-140	hg19:16:69967045-69967064:+	67	12.9395	N	mature,MIMAT0004597	150.529	FALSE
TCGA-E2-A1LA-01A-11R-A143-13	hsa-mir-140	hg19:16:69967045-69967064:+	185	36.7818	N	mature,MIMAT0004597	212.543	FALSE
TCGA-E2-A1LB-01A-11R-A143-13	hsa-mir-140	hg19:16:69967045-69967064:+	60	16.2276	N	mature,MIMAT0004597	175.761	FALSE
TCGA-E2-A1LB-11A-22R-A143-13	hsa-mir-140	hg19:16:69967045-69967064:+	53	32.1453	N	mature,MIMAT0004597	191.546	FALSE
TCGA-E2-A1LG-01A-21R-A14L-13	hsa-mir-140	hg19:16:69967045-69967064:+	104	41.0031	N	mature,MIMAT0004597		FALSE
TCGA-E2-A1LH-11A-22R-A14C-13	hsa-mir-140	hg19:16:69967045-69967064:+	34	11.432	N	mature,MIMAT0004597		FALSE
TCGA-E2-A1LI-01A-12R-A156-13	hsa-mir-140	hg19:16:69967045-69967064:+	749	74.9534	N	mature,MIMAT0004597		FALSE
TCGA-E2-A1LK-01A-21R-A14C-13	hsa-mir-140	hg19:16:69967045-69967064:+	25	17.7551	N	mature,MIMAT0004597	82.5848	FALSE
TCGA-E2-A1LL-01A-11R-A143-13	hsa-mir-140	hg19:16:69967045-69967064:+	17	14.2568	N	mature,MIMAT0004597	71.739	FALSE
TCGA-E2-A1LS-01A-12R-A156-13	hsa-mir-140	hg19:16:69967045-69967064:+	122	18.9689	N	mature,MIMAT0004597		FALSE
TCGA-E2-A1LS-11A-32R-A156-13	hsa-mir-140	hg19:16:69967045-69967064:+	133	19.8	N	mature,MIMAT0004597		FALSE
TCGA-E9-A1N3-01A-12R-A156-13	hsa-mir-140	hg19:16:69967045-69967064:+	83	11.804	N	mature,MIMAT0004597		FALSE
TCGA-E9-A1N4-01A-11R-A14L-13	hsa-mir-140	hg19:16:69967045-69967064:+	20	6.90938	N	mature,MIMAT0004597	91.9818	FALSE
TCGA-E9-A1N4-11A-33R-A14L-13	hsa-mir-140	hg19:16:69967045-69967064:+	252	23.2277	N	mature,MIMAT0004597		FALSE
TCGA-E9-A1N5-01A-11R-A14C-13	hsa-mir-140	hg19:16:69967045-69967064:+	14	5.48473	N	mature,MIMAT0004597	87.9206	FALSE
TCGA-E9-A1N5-11A-41R-A14C-13	hsa-mir-140	hg19:16:69967045-69967064:+	61	27.5877	N	mature,MIMAT0004597		FALSE
TCGA-E9-A1N6-01A-11R-A143-13	hsa-mir-140	hg19:16:69967045-69967064:+	35	12.2618	N	mature,MIMAT0004597	84.6441	FALSE
TCGA-E9-A1N8-01A-11R-A143-13	hsa-mir-140	hg19:16:69967045-69967064:+	76	16.5105	N	mature,MIMAT0004597	105.938	FALSE
TCGA-E9-A1N9-01A-11R-A14C-13	hsa-mir-140	hg19:16:69967045-69967064:+	62	26.0759	N	mature,MIMAT0004597	145.767	FALSE
TCGA-E9-A1N9-11A-71R-A14C-13	hsa-mir-140	hg19:16:69967045-69967064:+	42	17.6077	N	mature,MIMAT0004597		FALSE
TCGA-E9-A1NA-01A-11R-A143-13	hsa-mir-140	hg19:16:69967045-69967064:+	28	12.1882	N	mature,MIMAT0004597	168.916	FALSE
TCGA-E9-A1NA-11A-33R-A143-13	hsa-mir-140	hg19:16:69967045-69967064:+	104	33.5555	N	mature,MIMAT0004597		FALSE
TCGA-E9-A1NC-01A-12R-A156-13	hsa-mir-140	hg19:16:69967045-69967064:+	45	12.3742	N	mature,MIMAT0004597		FALSE
TCGA-E9-A1ND-01A-11R-A143-13	hsa-mir-140	hg19:16:69967045-69967064:+	96	43.9659	N	mature,MIMAT0004597		FALSE
TCGA-E9-A1NE-01A-21R-A14L-13	hsa-mir-140	hg19:16:69967045-69967064:+	315	53.3892	N	mature,MIMAT0004597		FALSE
TCGA-E9-A1NF-01A-11R-A14C-13	hsa-mir-140	hg19:16:69967045-69967064:+	49	13.4428	N	mature,MIMAT0004597	109.377	FALSE
TCGA-E9-A1NF-11A-73R-A14C-13	hsa-mir-140	hg19:16:69967045-69967064:+	194	37.9481	N	mature,MIMAT0004597		FALSE
TCGA-E9-A1NG-01A-21R-A14L-13	hsa-mir-140	hg19:16:69967045-69967064:+	58	6.00564	N	mature,MIMAT0004597	97.3194	FALSE
TCGA-E9-A1NG-11A-52R-A14L-13	hsa-mir-140	hg19:16:69967045-69967064:+	146	19.2659	N	mature,MIMAT0004597		FALSE
TCGA-E9-A1NH-01A-11R-A14C-13	hsa-mir-140	hg19:16:69967045-69967064:+	30	17.2553	N	mature,MIMAT0004597	94.8219	FALSE
TCGA-E9-A1NI-01A-11R-A14C-13	hsa-mir-140	hg19:16:69967045-69967064:+	17	15.4592	N	mature,MIMAT0004597	82.8191	FALSE
TCGA-E9-A1QZ-01A-21R-A168-13	hsa-mir-140	hg19:16:69967045-69967064:+	244	30.0317	N	mature,MIMAT0004597		FALSE
TCGA-E9-A1R0-01A-22R-A16E-13	hsa-mir-140	hg19:16:69967045-69967064:+	38	9.30165	N	mature,MIMAT0004597		FALSE
TCGA-E9-A1R2-01A-11R-A14C-13	hsa-mir-140	hg19:16:69967045-69967064:+	61	22.7741	N	mature,MIMAT0004597	103.685	FALSE
TCGA-E9-A1R3-01A-31R-A14L-13	hsa-mir-140	hg19:16:69967045-69967064:+	11	5.25249	N	mature,MIMAT0004597	80.9113	FALSE
TCGA-E9-A1R4-01A-21R-A14C-13	hsa-mir-140	hg19:16:69967045-69967064:+	212	41.1066	N	mature,MIMAT0004597		FALSE
TCGA-E9-A1R5-01A-11R-A14L-13	hsa-mir-140	hg19:16:69967045-69967064:+	27	7.00926	N	mature,MIMAT0004597	94.5487	FALSE
TCGA-E9-A1R6-01A-11R-A14C-13	hsa-mir-140	hg19:16:69967045-69967064:+	67	8.76529	N	mature,MIMAT0004597		FALSE
TCGA-E9-A1R7-01A-11R-A14L-13	hsa-mir-140	hg19:16:69967045-69967064:+	93	18.7776	N	mature,MIMAT0004597		FALSE
TCGA-E9-A1R7-11A-42R-A14L-13	hsa-mir-140	hg19:16:69967045-69967064:+	136	24.0445	N	mature,MIMAT0004597		FALSE
TCGA-E9-A1RA-01A-11R-A14C-13	hsa-mir-140	hg19:16:69967045-69967064:+	66	27.7292	N	mature,MIMAT0004597		FALSE
TCGA-E9-A1RB-01A-11R-A156-13	hsa-mir-140	hg19:16:69967045-69967064:+	22	8.22286	N	mature,MIMAT0004597		FALSE
TCGA-E9-A1RB-11A-33R-A156-13	hsa-mir-140	hg19:16:69967045-69967064:+	503	39.6691	N	mature,MIMAT0004597		FALSE
TCGA-E9-A1RC-01A-11R-A156-13	hsa-mir-140	hg19:16:69967045-69967064:+	40	5.34626	N	mature,MIMAT0004597	100.723	FALSE
TCGA-E9-A1RC-11A-33R-A156-13	hsa-mir-140	hg19:16:69967045-69967064:+	172	23.0853	N	mature,MIMAT0004597		FALSE
TCGA-E9-A1RD-01A-11R-A156-13	hsa-mir-140	hg19:16:69967045-69967064:+	70	9.12583	N	mature,MIMAT0004597	133.523	FALSE
TCGA-E9-A1RD-11A-33R-A156-13	hsa-mir-140	hg19:16:69967045-69967064:+	56	15.3354	N	mature,MIMAT0004597		FALSE
TCGA-E9-A1RE-01A-11R-A156-13	hsa-mir-140	hg19:16:69967045-69967064:+	205	24.5929	N	mature,MIMAT0004597		FALSE
TCGA-E9-A1RF-01A-11R-A156-13	hsa-mir-140	hg19:16:69967045-69967064:+	233	23.2374	N	mature,MIMAT0004597		FALSE
TCGA-E9-A1RF-11A-32R-A156-13	hsa-mir-140	hg19:16:69967045-69967064:+	233	32.2304	N	mature,MIMAT0004597		FALSE
TCGA-E9-A1RG-01A-11R-A14C-13	hsa-mir-140	hg19:16:69967045-69967064:+	89	29.0015	N	mature,MIMAT0004597		FALSE
TCGA-E9-A1RH-01A-21R-A168-13	hsa-mir-140	hg19:16:69967045-69967064:+	21	9.38001	N	mature,MIMAT0004597	101.809	FALSE
TCGA-E9-A1RH-11A-34R-A168-13	hsa-mir-140	hg19:16:69967045-69967064:+	120	29.9763	N	mature,MIMAT0004597		FALSE
TCGA-E9-A1RI-01A-11R-A168-13	hsa-mir-140	hg19:16:69967045-69967064:+	36	13.0163	N	mature,MIMAT0004597		FALSE
TCGA-E9-A1RI-11A-41R-A168-13	hsa-mir-140	hg19:16:69967045-69967064:+	97	24.052	N	mature,MIMAT0004597		FALSE
TCGA-E9-A226-01A-21R-A156-13	hsa-mir-140	hg19:16:69967045-69967064:+	36	5.53497	N	mature,MIMAT0004597		FALSE
TCGA-E9-A227-01A-11R-A156-13	hsa-mir-140	hg19:16:69967045-69967064:+	254	19.8497	N	mature,MIMAT0004597		FALSE
TCGA-E9-A228-01A-31R-A156-13	hsa-mir-140	hg19:16:69967045-69967064:+	77	11.6738	N	mature,MIMAT0004597		FALSE
TCGA-E9-A229-01A-31R-A156-13	hsa-mir-140	hg19:16:69967045-69967064:+	227	24.6152	N	mature,MIMAT0004597		FALSE
TCGA-E9-A22A-01A-11R-A156-13	hsa-mir-140	hg19:16:69967045-69967064:+	48	10.9564	N	mature,MIMAT0004597	131.312	FALSE
TCGA-E9-A22B-01A-11R-A156-13	hsa-mir-140	hg19:16:69967045-69967064:+	263	24.8391	N	mature,MIMAT0004597		FALSE
TCGA-E9-A22D-01A-11R-A156-13	hsa-mir-140	hg19:16:69967045-69967064:+	283	41.7118	N	mature,MIMAT0004597		FALSE
TCGA-E9-A22E-01A-11R-A156-13	hsa-mir-140	hg19:16:69967045-69967064:+	98	10.9558	N	mature,MIMAT0004597		FALSE
TCGA-E9-A22G-01A-11R-A156-13	hsa-mir-140	hg19:16:69967045-69967064:+	94	22.7835	N	mature,MIMAT0004597	225.961	FALSE
TCGA-E9-A22H-01A-11R-A156-13	hsa-mir-140	hg19:16:69967045-69967064:+	188	20.0651	N	mature,MIMAT0004597	309.853	FALSE
TCGA-E9-A243-01A-21R-A168-13	hsa-mir-140	hg19:16:69967045-69967064:+	73	58.5649	N	mature,MIMAT0004597		FALSE
TCGA-E9-A244-01A-11R-A168-13	hsa-mir-140	hg19:16:69967045-69967064:+	544	106.397	N	mature,MIMAT0004597		FALSE
TCGA-E9-A245-01A-22R-A16E-13	hsa-mir-140	hg19:16:69967045-69967064:+	40	4.36308	N	mature,MIMAT0004597	164.345	FALSE
TCGA-E9-A247-01A-11R-A168-13	hsa-mir-140	hg19:16:69967045-69967064:+	94	13.7875	N	mature,MIMAT0004597		FALSE
TCGA-E9-A248-01A-11R-A168-13	hsa-mir-140	hg19:16:69967045-69967064:+	185	106.676	N	mature,MIMAT0004597		FALSE
TCGA-E9-A249-01A-11R-A168-13	hsa-mir-140	hg19:16:69967045-69967064:+	51	16.5009	N	mature,MIMAT0004597		FALSE
TCGA-E9-A24A-01A-11R-A168-13	hsa-mir-140	hg19:16:69967045-69967064:+	55	16.0378	N	mature,MIMAT0004597		FALSE
TCGA-E9-A295-01A-11R-A16E-13	hsa-mir-140	hg19:16:69967045-69967064:+	46	6.98001	N	mature,MIMAT0004597		FALSE
TCGA-EW-A1IW-01A-11R-A13P-13	hsa-mir-140	hg19:16:69967045-69967064:+	24	10.4295	N	mature,MIMAT0004597	135.29	FALSE
TCGA-EW-A1IX-01A-12R-A143-13	hsa-mir-140	hg19:16:69967045-69967064:+	65	13.734	N	mature,MIMAT0004597	135.09	FALSE
TCGA-EW-A1IY-01A-11R-A13P-13	hsa-mir-140	hg19:16:69967045-69967064:+	53	19.5047	N	mature,MIMAT0004597	175.928	FALSE
TCGA-EW-A1IZ-01A-11R-A13P-13	hsa-mir-140	hg19:16:69967045-69967064:+	295	66.3703	N	mature,MIMAT0004597	215.586	FALSE
TCGA-EW-A1J1-01A-11R-A13P-13	hsa-mir-140	hg19:16:69967045-69967064:+	64	9.60133	N	mature,MIMAT0004597	149.216	FALSE
TCGA-EW-A1J2-01A-21R-A13P-13	hsa-mir-140	hg19:16:69967045-69967064:+	40	15.6504	N	mature,MIMAT0004597	139.615	FALSE
TCGA-EW-A1J3-01A-11R-A13P-13	hsa-mir-140	hg19:16:69967045-69967064:+	24	10.2297	N	mature,MIMAT0004597	156.755	FALSE
TCGA-EW-A1J5-01A-11R-A13P-13	hsa-mir-140	hg19:16:69967045-69967064:+	105	27.5453	N	mature,MIMAT0004597		FALSE
TCGA-EW-A1J6-01A-11R-A13P-13	hsa-mir-140	hg19:16:69967045-69967064:+	103	27.0265	N	mature,MIMAT0004597	158.95	FALSE
TCGA-EW-A1OV-01A-11R-A143-13	hsa-mir-140	hg19:16:69967045-69967064:+	165	59.1629	N	mature,MIMAT0004597	154.126	FALSE
TCGA-EW-A1OX-01A-11R-A143-13	hsa-mir-140	hg19:16:69967045-69967064:+	98	13.6251	N	mature,MIMAT0004597	94.963	FALSE
TCGA-EW-A1OY-01A-11R-A143-13	hsa-mir-140	hg19:16:69967045-69967064:+	76	19.1653	N	mature,MIMAT0004597		FALSE
TCGA-EW-A1OZ-01A-11R-A143-13	hsa-mir-140	hg19:16:69967045-69967064:+	55	14.9098	N	mature,MIMAT0004597	157.998	FALSE
TCGA-EW-A1P0-01A-11R-A143-13	hsa-mir-140	hg19:16:69967045-69967064:+	53	25.0605	N	mature,MIMAT0004597	120.659	FALSE
TCGA-EW-A1P1-01A-31R-A14C-13	hsa-mir-140	hg19:16:69967045-69967064:+	99	22.2023	N	mature,MIMAT0004597		FALSE
TCGA-EW-A1P3-01A-11R-A143-13	hsa-mir-140	hg19:16:69967045-69967064:+	34	12.446	N	mature,MIMAT0004597		FALSE
TCGA-EW-A1P4-01A-21R-A143-13	hsa-mir-140	hg19:16:69967045-69967064:+	32	19.4293	N	mature,MIMAT0004597	344.016	FALSE
TCGA-EW-A1P5-01A-11R-A143-13	hsa-mir-140	hg19:16:69967045-69967064:+	50	41.5213	N	mature,MIMAT0004597	324.586	FALSE
TCGA-EW-A1P6-01A-11R-A143-13	hsa-mir-140	hg19:16:69967045-69967064:+	54	22.4291	N	mature,MIMAT0004597	301.981	FALSE
TCGA-EW-A1P7-01A-21R-A143-13	hsa-mir-140	hg19:16:69967045-69967064:+	819	158.799	N	mature,MIMAT0004597		FALSE
TCGA-EW-A1P8-01A-11R-A143-13	hsa-mir-140	hg19:16:69967045-69967064:+	22	19.1602	N	mature,MIMAT0004597		FALSE
TCGA-EW-A1PB-01A-11R-A143-13	hsa-mir-140	hg19:16:69967045-69967064:+	218	82.6761	N	mature,MIMAT0004597	243.105	FALSE
TCGA-EW-A1PD-01A-11R-A143-13	hsa-mir-140	hg19:16:69967045-69967064:+	68	18.9161	N	mature,MIMAT0004597		FALSE
TCGA-EW-A1PE-01A-11R-A143-13	hsa-mir-140	hg19:16:69967045-69967064:+	184	85.3109	N	mature,MIMAT0004597	209.349	FALSE
TCGA-EW-A1PF-01A-11R-A143-13	hsa-mir-140	hg19:16:69967045-69967064:+	39	17.487	N	mature,MIMAT0004597	124.038	FALSE
TCGA-EW-A1PG-01A-11R-A143-13	hsa-mir-140	hg19:16:69967045-69967064:+	63	29.9042	N	mature,MIMAT0004597		FALSE
TCGA-EW-A1PH-01A-11R-A14L-13	hsa-mir-140	hg19:16:69967045-69967064:+	12	8.81053	N	mature,MIMAT0004597		FALSE
TCGA-EW-A2FS-01A-11R-A17A-13	hsa-mir-140	hg19:16:69967045-69967064:+	162	28.3048	N	mature,MIMAT0004597		FALSE
TCGA-EW-A2FV-01A-11R-A17A-13	hsa-mir-140	hg19:16:69967045-69967064:+	618	39.5312	N	mature,MIMAT0004597		FALSE
TCGA-EW-A2FW-01A-11R-A17A-13	hsa-mir-140	hg19:16:69967045-69967064:+	171	21.9051	N	mature,MIMAT0004597		FALSE
TCGA-GI-A2C8-01A-11R-A16E-13	hsa-mir-140	hg19:16:69967045-69967064:+	130	9.96387	N	mature,MIMAT0004597		FALSE
TCGA-GI-A2C8-11A-22R-A16E-13	hsa-mir-140	hg19:16:69967045-69967064:+	41	9.30489	N	mature,MIMAT0004597		FALSE
TCGA-A1-A0SD-01A-11R-A114-13	hsa-mir-140	hg19:16:69967045-69967065:+	119	26.1285	N	mature,MIMAT0004597		FALSE
TCGA-A1-A0SF-01A-11R-A143-13	hsa-mir-140	hg19:16:69967045-69967065:+	176	20.4766	N	mature,MIMAT0004597		FALSE
TCGA-A1-A0SG-01A-11R-A143-13	hsa-mir-140	hg19:16:69967045-69967065:+	30	18.85	N	mature,MIMAT0004597		FALSE
TCGA-A1-A0SI-01A-11R-A143-13	hsa-mir-140	hg19:16:69967045-69967065:+	36	13.6518	N	mature,MIMAT0004597		FALSE
TCGA-A1-A0SN-01A-11R-A143-13	hsa-mir-140	hg19:16:69967045-69967065:+	46	11.7996	N	mature,MIMAT0004597		FALSE
TCGA-A1-A0SQ-01A-21R-A143-13	hsa-mir-140	hg19:16:69967045-69967065:+	14	7.46943	N	mature,MIMAT0004597		FALSE
TCGA-A2-A04N-01A-11R-A114-13	hsa-mir-140	hg19:16:69967045-69967065:+	55	18.6116	N	mature,MIMAT0004597		FALSE
TCGA-A2-A04U-01A-11R-A114-13	hsa-mir-140	hg19:16:69967045-69967065:+	23	7.85959	N	mature,MIMAT0004597		FALSE
TCGA-A2-A04W-01A-31R-A114-13	hsa-mir-140	hg19:16:69967045-69967065:+	56	13.997	N	mature,MIMAT0004597		FALSE
TCGA-A2-A0CL-01A-11R-A114-13	hsa-mir-140	hg19:16:69967045-69967065:+	274	74.9406	N	mature,MIMAT0004597		FALSE
TCGA-A2-A0CS-01A-11R-A114-13	hsa-mir-140	hg19:16:69967045-69967065:+	60	14.7429	N	mature,MIMAT0004597		FALSE
TCGA-A2-A0CV-01A-31R-A114-13	hsa-mir-140	hg19:16:69967045-69967065:+	130	25.4419	N	mature,MIMAT0004597		FALSE
TCGA-A2-A0D3-01A-11R-A114-13	hsa-mir-140	hg19:16:69967045-69967065:+	71	24.7814	N	mature,MIMAT0004597		FALSE
TCGA-A2-A0ES-01A-11R-A114-13	hsa-mir-140	hg19:16:69967045-69967065:+	100	27.5289	N	mature,MIMAT0004597		FALSE
TCGA-A2-A0EW-01A-21R-A114-13	hsa-mir-140	hg19:16:69967045-69967065:+	42	25.6097	N	mature,MIMAT0004597		FALSE
TCGA-A2-A0T3-01A-21R-A114-13	hsa-mir-140	hg19:16:69967045-69967065:+	70	17.9724	N	mature,MIMAT0004597		FALSE
TCGA-A2-A1FV-01A-11R-A13P-13	hsa-mir-140	hg19:16:69967045-69967065:+	68	22.2734	N	mature,MIMAT0004597		FALSE
TCGA-A2-A1FW-01A-11R-A13P-13	hsa-mir-140	hg19:16:69967045-69967065:+	82	18.3513	N	mature,MIMAT0004597		FALSE
TCGA-A2-A1FX-01A-11R-A13P-13	hsa-mir-140	hg19:16:69967045-69967065:+	97	27.5064	N	mature,MIMAT0004597		FALSE
TCGA-A2-A1FZ-01A-51R-A14C-13	hsa-mir-140	hg19:16:69967045-69967065:+	98	25.3621	N	mature,MIMAT0004597		FALSE
TCGA-A2-A1G0-01A-11R-A13P-13	hsa-mir-140	hg19:16:69967045-69967065:+	94	22.6919	N	mature,MIMAT0004597		FALSE
TCGA-A2-A1G1-01A-21R-A13P-13	hsa-mir-140	hg19:16:69967045-69967065:+	45	15.1719	N	mature,MIMAT0004597		FALSE
TCGA-A2-A1G4-01A-11R-A13P-13	hsa-mir-140	hg19:16:69967045-69967065:+	51	24.6176	N	mature,MIMAT0004597		FALSE
TCGA-A2-A1G6-01A-11R-A13P-13	hsa-mir-140	hg19:16:69967045-69967065:+	95	30.0015	N	mature,MIMAT0004597		FALSE
TCGA-A2-A259-01A-11R-A16E-13	hsa-mir-140	hg19:16:69967045-69967065:+	130	101.77	N	mature,MIMAT0004597		FALSE
TCGA-A2-A25A-01A-12R-A16E-13	hsa-mir-140	hg19:16:69967045-69967065:+	464	53.5167	N	mature,MIMAT0004597		FALSE
TCGA-A2-A25B-01A-11R-A168-13	hsa-mir-140	hg19:16:69967045-69967065:+	24	13.7941	N	mature,MIMAT0004597		FALSE
TCGA-A2-A25C-01A-11R-A168-13	hsa-mir-140	hg19:16:69967045-69967065:+	22	21.5512	N	mature,MIMAT0004597		FALSE
TCGA-A2-A25D-01A-12R-A16E-13	hsa-mir-140	hg19:16:69967045-69967065:+	245	72.1241	N	mature,MIMAT0004597		FALSE
TCGA-A2-A25E-01A-11R-A168-13	hsa-mir-140	hg19:16:69967045-69967065:+	30	23.0405	N	mature,MIMAT0004597		FALSE
TCGA-A7-A0DA-01A-31R-A114-13	hsa-mir-140	hg19:16:69967045-69967065:+	70	17.344	N	mature,MIMAT0004597		FALSE
TCGA-A7-A13D-01A-13R-A12O-13	hsa-mir-140	hg19:16:69967045-69967065:+	13	9.64186	N	mature,MIMAT0004597		FALSE
TCGA-A7-A13E-01A-11R-A12O-13	hsa-mir-140	hg19:16:69967045-69967065:+	17	12.3531	N	mature,MIMAT0004597		FALSE
TCGA-A7-A13E-11A-61R-A12O-13	hsa-mir-140	hg19:16:69967045-69967065:+	205	50.5279	N	mature,MIMAT0004597		FALSE
TCGA-A7-A13F-01A-11R-A12O-13	hsa-mir-140	hg19:16:69967045-69967065:+	53	17.3227	N	mature,MIMAT0004597		FALSE
TCGA-A7-A13F-11A-42R-A12O-13	hsa-mir-140	hg19:16:69967045-69967065:+	147	51.3304	N	mature,MIMAT0004597		FALSE
TCGA-A7-A13G-01A-11R-A13P-13	hsa-mir-140	hg19:16:69967045-69967065:+	47	9.38128	N	mature,MIMAT0004597		FALSE
TCGA-A7-A13G-11A-51R-A13P-13	hsa-mir-140	hg19:16:69967045-69967065:+	110	42.7447	N	mature,MIMAT0004597		FALSE
TCGA-A7-A26E-01A-11R-A168-13	hsa-mir-140	hg19:16:69967045-69967065:+	86	15.5687	N	mature,MIMAT0004597		FALSE
TCGA-A7-A26F-01A-21R-A168-13	hsa-mir-140	hg19:16:69967045-69967065:+	19	11.8626	N	mature,MIMAT0004597		FALSE
TCGA-A7-A26G-01A-21R-A168-13	hsa-mir-140	hg19:16:69967045-69967065:+	64	26.7513	N	mature,MIMAT0004597		FALSE
TCGA-A7-A26H-01A-11R-A168-13	hsa-mir-140	hg19:16:69967045-69967065:+	79	12.0872	N	mature,MIMAT0004597		FALSE
TCGA-A7-A26I-01A-11R-A168-13	hsa-mir-140	hg19:16:69967045-69967065:+	55	8.0849	N	mature,MIMAT0004597		FALSE
TCGA-A7-A26J-01A-11R-A168-13	hsa-mir-140	hg19:16:69967045-69967065:+	32	10.3579	N	mature,MIMAT0004597		FALSE
TCGA-AC-A23C-01A-12R-A168-13	hsa-mir-140	hg19:16:69967045-69967065:+	143	24.8348	N	mature,MIMAT0004597		FALSE
TCGA-AC-A23E-01A-11R-A156-13	hsa-mir-140	hg19:16:69967045-69967065:+	118	12.9197	N	mature,MIMAT0004597		FALSE
TCGA-AC-A23H-01A-11R-A156-13	hsa-mir-140	hg19:16:69967045-69967065:+	116	12.8408	N	mature,MIMAT0004597		FALSE
TCGA-AC-A23H-11A-12R-A156-13	hsa-mir-140	hg19:16:69967045-69967065:+	389	50.642	N	mature,MIMAT0004597		FALSE
TCGA-AC-A2B8-01A-11R-A17A-13	hsa-mir-140	hg19:16:69967045-69967065:+	321	28.4456	N	mature,MIMAT0004597		FALSE
TCGA-AC-A2FB-01A-11R-A17A-13	hsa-mir-140	hg19:16:69967045-69967065:+	1034	100.471	N	mature,MIMAT0004597		FALSE
TCGA-AC-A2FB-11A-13R-A17A-13	hsa-mir-140	hg19:16:69967045-69967065:+	1098	84.6916	N	mature,MIMAT0004597		FALSE
TCGA-AC-A2FF-01A-11R-A17A-13	hsa-mir-140	hg19:16:69967045-69967065:+	984	53.8472	N	mature,MIMAT0004597		FALSE
TCGA-AC-A2FG-01A-11R-A17A-13	hsa-mir-140	hg19:16:69967045-69967065:+	216	15.5525	N	mature,MIMAT0004597		FALSE
TCGA-AO-A03V-01A-11R-A114-13	hsa-mir-140	hg19:16:69967045-69967065:+	111	16.4622	N	mature,MIMAT0004597		FALSE
TCGA-AO-A12A-01A-21R-A114-13	hsa-mir-140	hg19:16:69967045-69967065:+	85	19.905	N	mature,MIMAT0004597		FALSE
TCGA-AO-A12B-01A-11R-A10I-13	hsa-mir-140	hg19:16:69967045-69967065:+	9	5.73459	N	mature,MIMAT0004597		FALSE
TCGA-AO-A12D-01A-11R-A114-13	hsa-mir-140	hg19:16:69967045-69967065:+	40	18.5777	N	mature,MIMAT0004597		FALSE
TCGA-AO-A12F-01A-11R-A114-13	hsa-mir-140	hg19:16:69967045-69967065:+	38	16.756	N	mature,MIMAT0004597		FALSE
TCGA-AO-A12H-01A-11R-A114-13	hsa-mir-140	hg19:16:69967045-69967065:+	53	8.8848	N	mature,MIMAT0004597		FALSE
TCGA-AO-A1KO-01A-31R-A13P-13	hsa-mir-140	hg19:16:69967045-69967065:+	88	23.2053	N	mature,MIMAT0004597		FALSE
TCGA-AO-A1KP-01A-11R-A13P-13	hsa-mir-140	hg19:16:69967045-69967065:+	21	7.74456	N	mature,MIMAT0004597		FALSE
TCGA-AO-A1KQ-01A-11R-A13P-13	hsa-mir-140	hg19:16:69967045-69967065:+	27	17.4901	N	mature,MIMAT0004597		FALSE
TCGA-AO-A1KR-01A-12R-A143-13	hsa-mir-140	hg19:16:69967045-69967065:+	25	23.3499	N	mature,MIMAT0004597		FALSE
TCGA-AO-A1KS-01A-11R-A13P-13	hsa-mir-140	hg19:16:69967045-69967065:+	39	15.0163	N	mature,MIMAT0004597		FALSE
TCGA-AO-A1KT-01A-11R-A13P-13	hsa-mir-140	hg19:16:69967045-69967065:+	50	15.0877	N	mature,MIMAT0004597		FALSE
TCGA-AQ-A0Y5-01A-11R-A14L-13	hsa-mir-140	hg19:16:69967045-69967065:+	18	10.4575	N	mature,MIMAT0004597		FALSE
TCGA-AQ-A1H2-01A-11R-A13P-13	hsa-mir-140	hg19:16:69967045-69967065:+	41	10.6479	N	mature,MIMAT0004597		FALSE
TCGA-AQ-A1H3-01A-31R-A13P-13	hsa-mir-140	hg19:16:69967045-69967065:+	209	33.1643	N	mature,MIMAT0004597		FALSE
TCGA-AR-A0TS-01A-11R-A114-13	hsa-mir-140	hg19:16:69967045-69967065:+	144	77.4221	N	mature,MIMAT0004597		FALSE
TCGA-AR-A0TY-01A-12R-A114-13	hsa-mir-140	hg19:16:69967045-69967065:+	102	31.0732	N	mature,MIMAT0004597		FALSE
TCGA-AR-A0U1-01A-11R-A114-13	hsa-mir-140	hg19:16:69967045-69967065:+	32	12.8204	N	mature,MIMAT0004597		FALSE
TCGA-AR-A1AH-01A-11R-A12C-13	hsa-mir-140	hg19:16:69967045-69967065:+	6	2.57752	N	mature,MIMAT0004597		FALSE
TCGA-AR-A1AI-01A-11R-A12O-13	hsa-mir-140	hg19:16:69967045-69967065:+	29	22.3855	N	mature,MIMAT0004597		FALSE
TCGA-AR-A1AJ-01A-21R-A12O-13	hsa-mir-140	hg19:16:69967045-69967065:+	134	47.8038	N	mature,MIMAT0004597		FALSE
TCGA-AR-A1AK-01A-21R-A12O-13	hsa-mir-140	hg19:16:69967045-69967065:+	199	31.0662	N	mature,MIMAT0004597		FALSE
TCGA-AR-A1AL-01A-21R-A12O-13	hsa-mir-140	hg19:16:69967045-69967065:+	94	23.7902	N	mature,MIMAT0004597		FALSE
TCGA-AR-A1AN-01A-11R-A12O-13	hsa-mir-140	hg19:16:69967045-69967065:+	35	14.2201	N	mature,MIMAT0004597		FALSE
TCGA-AR-A1AO-01A-11R-A12O-13	hsa-mir-140	hg19:16:69967045-69967065:+	93	36.9284	N	mature,MIMAT0004597		FALSE
TCGA-AR-A1AP-01A-11R-A12O-13	hsa-mir-140	hg19:16:69967045-69967065:+	24	11.3346	N	mature,MIMAT0004597		FALSE
TCGA-AR-A1AQ-01A-11R-A12O-13	hsa-mir-140	hg19:16:69967045-69967065:+	33	27.2227	N	mature,MIMAT0004597		FALSE
TCGA-AR-A1AR-01A-31R-A136-13	hsa-mir-140	hg19:16:69967045-69967065:+	58	25.5097	N	mature,MIMAT0004597		FALSE
TCGA-AR-A1AS-01A-11R-A12O-13	hsa-mir-140	hg19:16:69967045-69967065:+	19	9.46635	N	mature,MIMAT0004597		FALSE
TCGA-AR-A1AT-01A-11R-A12O-13	hsa-mir-140	hg19:16:69967045-69967065:+	77	21.5542	N	mature,MIMAT0004597		FALSE
TCGA-AR-A1AU-01A-11R-A12O-13	hsa-mir-140	hg19:16:69967045-69967065:+	120	22.5646	N	mature,MIMAT0004597		FALSE
TCGA-AR-A1AV-01A-21R-A12O-13	hsa-mir-140	hg19:16:69967045-69967065:+	34	11.4538	N	mature,MIMAT0004597		FALSE
TCGA-AR-A1AW-01A-21R-A12O-13	hsa-mir-140	hg19:16:69967045-69967065:+	84	55.8051	N	mature,MIMAT0004597		FALSE
TCGA-AR-A1AX-01A-11R-A12O-13	hsa-mir-140	hg19:16:69967045-69967065:+	115	54.4788	N	mature,MIMAT0004597		FALSE
TCGA-AR-A1AY-01A-21R-A12O-13	hsa-mir-140	hg19:16:69967045-69967065:+	21	9.38008	N	mature,MIMAT0004597		FALSE
TCGA-AR-A24H-01A-11R-A168-13	hsa-mir-140	hg19:16:69967045-69967065:+	48	8.64923	N	mature,MIMAT0004597		FALSE
TCGA-AR-A24K-01A-11R-A168-13	hsa-mir-140	hg19:16:69967045-69967065:+	17	3.80172	N	mature,MIMAT0004597		FALSE
TCGA-AR-A24L-01A-11R-A168-13	hsa-mir-140	hg19:16:69967045-69967065:+	47	15.1283	N	mature,MIMAT0004597		FALSE
TCGA-AR-A24M-01A-11R-A168-13	hsa-mir-140	hg19:16:69967045-69967065:+	75	13.6911	N	mature,MIMAT0004597		FALSE
TCGA-AR-A24N-01A-11R-A168-13	hsa-mir-140	hg19:16:69967045-69967065:+	41	12.5124	N	mature,MIMAT0004597		FALSE
TCGA-AR-A24O-01A-11R-A168-13	hsa-mir-140	hg19:16:69967045-69967065:+	84	30.9406	N	mature,MIMAT0004597		FALSE
TCGA-AR-A24P-01A-11R-A168-13	hsa-mir-140	hg19:16:69967045-69967065:+	21	10.2009	N	mature,MIMAT0004597		FALSE
TCGA-AR-A24Q-01A-12R-A168-13	hsa-mir-140	hg19:16:69967045-69967065:+	294	128.074	N	mature,MIMAT0004597		FALSE
TCGA-AR-A24R-01A-11R-A168-13	hsa-mir-140	hg19:16:69967045-69967065:+	65	19.7991	N	mature,MIMAT0004597		FALSE
TCGA-AR-A24S-01A-11R-A168-13	hsa-mir-140	hg19:16:69967045-69967065:+	47	19.319	N	mature,MIMAT0004597		FALSE
TCGA-AR-A24T-01A-11R-A168-13	hsa-mir-140	hg19:16:69967045-69967065:+	41	9.35667	N	mature,MIMAT0004597		FALSE
TCGA-AR-A24U-01A-11R-A168-13	hsa-mir-140	hg19:16:69967045-69967065:+	91	29.6707	N	mature,MIMAT0004597		FALSE
TCGA-AR-A24V-01A-21R-A168-13	hsa-mir-140	hg19:16:69967045-69967065:+	54	13.132	N	mature,MIMAT0004597		FALSE
TCGA-AR-A24W-01A-11R-A168-13	hsa-mir-140	hg19:16:69967045-69967065:+	43	25.8306	N	mature,MIMAT0004597		FALSE
TCGA-AR-A24X-01A-11R-A168-13	hsa-mir-140	hg19:16:69967045-69967065:+	57	19.5518	N	mature,MIMAT0004597		FALSE
TCGA-AR-A24Z-01A-11R-A168-13	hsa-mir-140	hg19:16:69967045-69967065:+	157	11.6954	N	mature,MIMAT0004597		FALSE
TCGA-AR-A250-01A-31R-A168-13	hsa-mir-140	hg19:16:69967045-69967065:+	41	13.4957	N	mature,MIMAT0004597		FALSE
TCGA-AR-A251-01A-12R-A168-13	hsa-mir-140	hg19:16:69967045-69967065:+	44	14.3216	N	mature,MIMAT0004597		FALSE
TCGA-AR-A252-01A-11R-A168-13	hsa-mir-140	hg19:16:69967045-69967065:+	129	33.3851	N	mature,MIMAT0004597		FALSE
TCGA-AR-A254-01A-21R-A168-13	hsa-mir-140	hg19:16:69967045-69967065:+	88	13.7203	N	mature,MIMAT0004597		FALSE
TCGA-AR-A255-01A-11R-A168-13	hsa-mir-140	hg19:16:69967045-69967065:+	128	16.2384	N	mature,MIMAT0004597		FALSE
TCGA-AR-A256-01A-11R-A168-13	hsa-mir-140	hg19:16:69967045-69967065:+	28	12.0455	N	mature,MIMAT0004597		FALSE
TCGA-B6-A0IH-01A-11R-A114-13	hsa-mir-140	hg19:16:69967045-69967065:+	162	28.731	N	mature,MIMAT0004597		FALSE
TCGA-B6-A0RH-01A-21R-A114-13	hsa-mir-140	hg19:16:69967045-69967065:+	88	14.0592	N	mature,MIMAT0004597		FALSE
TCGA-B6-A0RQ-01A-11R-A114-13	hsa-mir-140	hg19:16:69967045-69967065:+	56	37.2448	N	mature,MIMAT0004597		FALSE
TCGA-B6-A0WS-01A-11R-A114-13	hsa-mir-140	hg19:16:69967045-69967065:+	140	24.401	N	mature,MIMAT0004597		FALSE
TCGA-B6-A0X0-01A-21R-A114-13	hsa-mir-140	hg19:16:69967045-69967065:+	11	10.6018	N	mature,MIMAT0004597		FALSE
TCGA-B6-A1KC-01A-11R-A13P-13	hsa-mir-140	hg19:16:69967045-69967065:+	104	24.1771	N	mature,MIMAT0004597		FALSE
TCGA-B6-A1KC-01B-11R-A156-13	hsa-mir-140	hg19:16:69967045-69967065:+	54	18.0513	N	mature,MIMAT0004597		FALSE
TCGA-B6-A1KF-01A-11R-A13P-13	hsa-mir-140	hg19:16:69967045-69967065:+	11	8.3131	N	mature,MIMAT0004597		FALSE
TCGA-B6-A1KI-01A-11R-A14L-13	hsa-mir-140	hg19:16:69967045-69967065:+	78	20.6618	N	mature,MIMAT0004597		FALSE
TCGA-B6-A1KN-01A-11R-A13P-13	hsa-mir-140	hg19:16:69967045-69967065:+	46	20.958	N	mature,MIMAT0004597		FALSE
TCGA-BH-A0AU-01A-11R-A12O-13	hsa-mir-140	hg19:16:69967045-69967065:+	38	13.8574	N	mature,MIMAT0004597		FALSE
TCGA-BH-A0AU-11A-11R-A12O-13	hsa-mir-140	hg19:16:69967045-69967065:+	78	35.0584	N	mature,MIMAT0004597		FALSE
TCGA-BH-A0AV-01A-31R-A114-13	hsa-mir-140	hg19:16:69967045-69967065:+	20	13.9822	N	mature,MIMAT0004597		FALSE
TCGA-BH-A0AZ-01A-21R-A12O-13	hsa-mir-140	hg19:16:69967045-69967065:+	69	16.3426	N	mature,MIMAT0004597		FALSE
TCGA-BH-A0AZ-11A-22R-A12O-13	hsa-mir-140	hg19:16:69967045-69967065:+	135	32.2974	N	mature,MIMAT0004597		FALSE
TCGA-BH-A0B0-01A-21R-A114-13	hsa-mir-140	hg19:16:69967045-69967065:+	93	33.6242	N	mature,MIMAT0004597		FALSE
TCGA-BH-A0B5-01A-11R-A12O-13	hsa-mir-140	hg19:16:69967045-69967065:+	63	13.6728	N	mature,MIMAT0004597		FALSE
TCGA-BH-A0B5-11A-23R-A12O-13	hsa-mir-140	hg19:16:69967045-69967065:+	112	29.2562	N	mature,MIMAT0004597		FALSE
TCGA-BH-A0B7-01A-12R-A114-13	hsa-mir-140	hg19:16:69967045-69967065:+	95	35.8932	N	mature,MIMAT0004597		FALSE
TCGA-BH-A0B7-11A-34R-A114-13	hsa-mir-140	hg19:16:69967045-69967065:+	110	33.3972	N	mature,MIMAT0004597		FALSE
TCGA-BH-A0BF-01A-21R-A12O-13	hsa-mir-140	hg19:16:69967045-69967065:+	28	19.2528	N	mature,MIMAT0004597		FALSE
TCGA-BH-A0BG-01A-11R-A114-13	hsa-mir-140	hg19:16:69967045-69967065:+	279	74.6547	N	mature,MIMAT0004597		FALSE
TCGA-BH-A0BL-01A-11R-A114-13	hsa-mir-140	hg19:16:69967045-69967065:+	89	26.1207	N	mature,MIMAT0004597		FALSE
TCGA-BH-A0BO-01A-23R-A12C-13	hsa-mir-140	hg19:16:69967045-69967065:+	45	15.6235	N	mature,MIMAT0004597		FALSE
TCGA-BH-A0BP-01A-11R-A114-13	hsa-mir-140	hg19:16:69967045-69967065:+	52	17.3429	N	mature,MIMAT0004597		FALSE
TCGA-BH-A0BQ-01A-21R-A114-13	hsa-mir-140	hg19:16:69967045-69967065:+	100	23.7589	N	mature,MIMAT0004597		FALSE
TCGA-BH-A0BR-01A-21R-A114-13	hsa-mir-140	hg19:16:69967045-69967065:+	74	23.0927	N	mature,MIMAT0004597		FALSE
TCGA-BH-A0BS-01A-11R-A12O-13	hsa-mir-140	hg19:16:69967045-69967065:+	54	12.0583	N	mature,MIMAT0004597		FALSE
TCGA-BH-A0BS-11A-11R-A12O-13	hsa-mir-140	hg19:16:69967045-69967065:+	223	59.7853	N	mature,MIMAT0004597		FALSE
TCGA-BH-A0BT-01A-11R-A12O-13	hsa-mir-140	hg19:16:69967045-69967065:+	26	11.1665	N	mature,MIMAT0004597		FALSE
TCGA-BH-A0BT-11A-21R-A12O-13	hsa-mir-140	hg19:16:69967045-69967065:+	204	45.189	N	mature,MIMAT0004597		FALSE
TCGA-BH-A0BW-01A-11R-A114-13	hsa-mir-140	hg19:16:69967045-69967065:+	135	72.5392	N	mature,MIMAT0004597		FALSE
TCGA-BH-A0BW-11A-12R-A114-13	hsa-mir-140	hg19:16:69967045-69967065:+	185	67.9457	N	mature,MIMAT0004597		FALSE
TCGA-BH-A0BZ-01A-31R-A12O-13	hsa-mir-140	hg19:16:69967045-69967065:+	102	38.5652	N	mature,MIMAT0004597		FALSE
TCGA-BH-A0BZ-11A-61R-A12O-13	hsa-mir-140	hg19:16:69967045-69967065:+	133	40.4736	N	mature,MIMAT0004597		FALSE
TCGA-BH-A0C1-01B-11R-A12C-13	hsa-mir-140	hg19:16:69967045-69967065:+	25	16.3451	N	mature,MIMAT0004597		FALSE
TCGA-BH-A0C3-01A-21R-A12O-13	hsa-mir-140	hg19:16:69967045-69967065:+	68	33.561	N	mature,MIMAT0004597		FALSE
TCGA-BH-A0C3-11A-23R-A12O-13	hsa-mir-140	hg19:16:69967045-69967065:+	130	36.266	N	mature,MIMAT0004597		FALSE
TCGA-BH-A0C7-01B-11R-A114-13	hsa-mir-140	hg19:16:69967045-69967065:+	56	16.4166	N	mature,MIMAT0004597		FALSE
TCGA-BH-A0DD-01A-31R-A12O-13	hsa-mir-140	hg19:16:69967045-69967065:+	26	10.3605	N	mature,MIMAT0004597		FALSE
TCGA-BH-A0DD-11A-23R-A12O-13	hsa-mir-140	hg19:16:69967045-69967065:+	92	41.5806	N	mature,MIMAT0004597		FALSE
TCGA-BH-A0DE-01A-11R-A114-13	hsa-mir-140	hg19:16:69967045-69967065:+	166	34.5311	N	mature,MIMAT0004597		FALSE
TCGA-BH-A0DG-01A-21R-A12O-13	hsa-mir-140	hg19:16:69967045-69967065:+	73	19.0032	N	mature,MIMAT0004597		FALSE
TCGA-BH-A0DG-11A-43R-A12O-13	hsa-mir-140	hg19:16:69967045-69967065:+	100	40.9164	N	mature,MIMAT0004597		FALSE
TCGA-BH-A0DI-01A-21R-A12O-13	hsa-mir-140	hg19:16:69967045-69967065:+	75	13.5601	N	mature,MIMAT0004597		FALSE
TCGA-BH-A0DL-01A-11R-A114-13	hsa-mir-140	hg19:16:69967045-69967065:+	37	19.0614	N	mature,MIMAT0004597		FALSE
TCGA-BH-A0DL-11A-13R-A114-13	hsa-mir-140	hg19:16:69967045-69967065:+	220	43.4425	N	mature,MIMAT0004597		FALSE
TCGA-BH-A0DO-01B-11R-A12C-13	hsa-mir-140	hg19:16:69967045-69967065:+	63	15.7755	N	mature,MIMAT0004597		FALSE
TCGA-BH-A0DO-11A-22R-A12C-13	hsa-mir-140	hg19:16:69967045-69967065:+	143	49.7512	N	mature,MIMAT0004597		FALSE
TCGA-BH-A0DT-01A-21R-A12C-13	hsa-mir-140	hg19:16:69967045-69967065:+	88	22.3126	N	mature,MIMAT0004597		FALSE
TCGA-BH-A0DT-11A-12R-A12C-13	hsa-mir-140	hg19:16:69967045-69967065:+	235	57.4125	N	mature,MIMAT0004597		FALSE
TCGA-BH-A0DV-01A-21R-A12O-13	hsa-mir-140	hg19:16:69967045-69967065:+	55	23.6856	N	mature,MIMAT0004597		FALSE
TCGA-BH-A0DV-11A-22R-A12O-13	hsa-mir-140	hg19:16:69967045-69967065:+	90	45.3937	N	mature,MIMAT0004597		FALSE
TCGA-BH-A0DX-01A-11R-A114-13	hsa-mir-140	hg19:16:69967045-69967065:+	78	38.2453	N	mature,MIMAT0004597		FALSE
TCGA-BH-A0E9-01B-11R-A114-13	hsa-mir-140	hg19:16:69967045-69967065:+	283	38.5423	N	mature,MIMAT0004597		FALSE
TCGA-BH-A0EA-01A-11R-A114-13	hsa-mir-140	hg19:16:69967045-69967065:+	46	35.8078	N	mature,MIMAT0004597		FALSE
TCGA-BH-A0EI-01A-11R-A114-13	hsa-mir-140	hg19:16:69967045-69967065:+	122	16.916	N	mature,MIMAT0004597		FALSE
TCGA-BH-A0H3-01A-11R-A12O-13	hsa-mir-140	hg19:16:69967045-69967065:+	102	24.1959	N	mature,MIMAT0004597		FALSE
TCGA-BH-A0H5-01A-21R-A114-13	hsa-mir-140	hg19:16:69967045-69967065:+	270	73.3547	N	mature,MIMAT0004597		FALSE
TCGA-BH-A0H5-11A-62R-A114-13	hsa-mir-140	hg19:16:69967045-69967065:+	201	44.9962	N	mature,MIMAT0004597		FALSE
TCGA-BH-A0HA-01A-11R-A12O-13	hsa-mir-140	hg19:16:69967045-69967065:+	118	20.0172	N	mature,MIMAT0004597		FALSE
TCGA-BH-A0HA-11A-31R-A12O-13	hsa-mir-140	hg19:16:69967045-69967065:+	296	48.2531	N	mature,MIMAT0004597		FALSE
TCGA-BH-A0W7-01A-11R-A114-13	hsa-mir-140	hg19:16:69967045-69967065:+	128	28.0843	N	mature,MIMAT0004597		FALSE
TCGA-BH-A18F-01A-11R-A12C-13	hsa-mir-140	hg19:16:69967045-69967065:+	37	24.3631	N	mature,MIMAT0004597		FALSE
TCGA-BH-A18G-01A-11R-A12C-13	hsa-mir-140	hg19:16:69967045-69967065:+	17	12.9436	N	mature,MIMAT0004597		FALSE
TCGA-BH-A18H-01A-11R-A12C-13	hsa-mir-140	hg19:16:69967045-69967065:+	67	45.5541	N	mature,MIMAT0004597		FALSE
TCGA-BH-A18I-01A-11R-A12C-13	hsa-mir-140	hg19:16:69967045-69967065:+	55	17.6834	N	mature,MIMAT0004597		FALSE
TCGA-BH-A18J-01A-11R-A12C-13	hsa-mir-140	hg19:16:69967045-69967065:+	10	9.5061	N	mature,MIMAT0004597		FALSE
TCGA-BH-A18J-11A-31R-A12C-13	hsa-mir-140	hg19:16:69967045-69967065:+	52	46.3102	N	mature,MIMAT0004597		FALSE
TCGA-BH-A18K-01A-11R-A12C-13	hsa-mir-140	hg19:16:69967045-69967065:+	29	9.43807	N	mature,MIMAT0004597		FALSE
TCGA-BH-A18K-11A-13R-A12C-13	hsa-mir-140	hg19:16:69967045-69967065:+	89	47.9831	N	mature,MIMAT0004597		FALSE
TCGA-BH-A18L-01A-32R-A12C-13	hsa-mir-140	hg19:16:69967045-69967065:+	41	17.7514	N	mature,MIMAT0004597		FALSE
TCGA-BH-A18L-11A-42R-A12C-13	hsa-mir-140	hg19:16:69967045-69967065:+	181	51.5594	N	mature,MIMAT0004597		FALSE
TCGA-BH-A18M-01A-11R-A12C-13	hsa-mir-140	hg19:16:69967045-69967065:+	141	27.4028	N	mature,MIMAT0004597		FALSE
TCGA-BH-A18M-11A-33R-A12C-13	hsa-mir-140	hg19:16:69967045-69967065:+	215	52.4646	N	mature,MIMAT0004597		FALSE
TCGA-BH-A18N-01A-11R-A12C-13	hsa-mir-140	hg19:16:69967045-69967065:+	34	13.8526	N	mature,MIMAT0004597		FALSE
TCGA-BH-A18N-11A-43R-A12C-13	hsa-mir-140	hg19:16:69967045-69967065:+	170	46.1313	N	mature,MIMAT0004597		FALSE
TCGA-BH-A18P-01A-11R-A12C-13	hsa-mir-140	hg19:16:69967045-69967065:+	21	11.1426	N	mature,MIMAT0004597		FALSE
TCGA-BH-A18P-11A-43R-A12C-13	hsa-mir-140	hg19:16:69967045-69967065:+	84	32.459	N	mature,MIMAT0004597		FALSE
TCGA-BH-A18Q-01A-12R-A12C-13	hsa-mir-140	hg19:16:69967045-69967065:+	20	14.6893	N	mature,MIMAT0004597		FALSE
TCGA-BH-A18Q-11A-34R-A12C-13	hsa-mir-140	hg19:16:69967045-69967065:+	343	68.0827	N	mature,MIMAT0004597		FALSE
TCGA-BH-A18R-01A-11R-A12C-13	hsa-mir-140	hg19:16:69967045-69967065:+	34	23.8389	N	mature,MIMAT0004597		FALSE
TCGA-BH-A18R-11A-42R-A12C-13	hsa-mir-140	hg19:16:69967045-69967065:+	130	54.7228	N	mature,MIMAT0004597		FALSE
TCGA-BH-A18S-01A-11R-A12C-13	hsa-mir-140	hg19:16:69967045-69967065:+	27	7.32731	N	mature,MIMAT0004597		FALSE
TCGA-BH-A18S-11A-43R-A12C-13	hsa-mir-140	hg19:16:69967045-69967065:+	147	55.0873	N	mature,MIMAT0004597		FALSE
TCGA-BH-A18T-01A-11R-A12C-13	hsa-mir-140	hg19:16:69967045-69967065:+	9	7.29725	N	mature,MIMAT0004597		FALSE
TCGA-BH-A18U-01A-21R-A12C-13	hsa-mir-140	hg19:16:69967045-69967065:+	23	18.9697	N	mature,MIMAT0004597		FALSE
TCGA-BH-A18U-11A-23R-A12C-13	hsa-mir-140	hg19:16:69967045-69967065:+	30	17.771	N	mature,MIMAT0004597		FALSE
TCGA-BH-A18V-01A-11R-A12C-13	hsa-mir-140	hg19:16:69967045-69967065:+	27	18.8756	N	mature,MIMAT0004597		FALSE
TCGA-BH-A1EN-01A-11R-A13P-13	hsa-mir-140	hg19:16:69967045-69967065:+	24	10.9309	N	mature,MIMAT0004597		FALSE
TCGA-BH-A1EN-11A-23R-A13P-13	hsa-mir-140	hg19:16:69967045-69967065:+	62	34.8854	N	mature,MIMAT0004597		FALSE
TCGA-BH-A1EO-01A-11R-A136-13	hsa-mir-140	hg19:16:69967045-69967065:+	83	11.2144	N	mature,MIMAT0004597		FALSE
TCGA-BH-A1EO-11A-31R-A136-13	hsa-mir-140	hg19:16:69967045-69967065:+	163	38.9714	N	mature,MIMAT0004597		FALSE
TCGA-BH-A1ES-01A-11R-A136-13	hsa-mir-140	hg19:16:69967045-69967065:+	52	8.29013	N	mature,MIMAT0004597		FALSE
TCGA-BH-A1ET-01A-11R-A136-13	hsa-mir-140	hg19:16:69967045-69967065:+	54	23.1849	N	mature,MIMAT0004597		FALSE
TCGA-BH-A1ET-11B-23R-A136-13	hsa-mir-140	hg19:16:69967045-69967065:+	147	48.4309	N	mature,MIMAT0004597		FALSE
TCGA-BH-A1EU-01A-11R-A136-13	hsa-mir-140	hg19:16:69967045-69967065:+	108	43.969	N	mature,MIMAT0004597		FALSE
TCGA-BH-A1EU-11A-23R-A136-13	hsa-mir-140	hg19:16:69967045-69967065:+	300	64.9098	N	mature,MIMAT0004597		FALSE
TCGA-BH-A1EV-01A-11R-A136-13	hsa-mir-140	hg19:16:69967045-69967065:+	24	13.1346	N	mature,MIMAT0004597		FALSE
TCGA-BH-A1EV-11A-24R-A136-13	hsa-mir-140	hg19:16:69967045-69967065:+	308	59.3864	N	mature,MIMAT0004597		FALSE
TCGA-BH-A1EW-01A-11R-A136-13	hsa-mir-140	hg19:16:69967045-69967065:+	148	46.6371	N	mature,MIMAT0004597		FALSE
TCGA-BH-A1EW-11B-33R-A136-13	hsa-mir-140	hg19:16:69967045-69967065:+	215	48.6835	N	mature,MIMAT0004597		FALSE
TCGA-BH-A1EX-01A-11R-A13P-13	hsa-mir-140	hg19:16:69967045-69967065:+	56	18.873	N	mature,MIMAT0004597		FALSE
TCGA-BH-A1EY-01A-11R-A13P-13	hsa-mir-140	hg19:16:69967045-69967065:+	81	18.991	N	mature,MIMAT0004597		FALSE
TCGA-BH-A1F0-01A-11R-A136-13	hsa-mir-140	hg19:16:69967045-69967065:+	98	59.4149	N	mature,MIMAT0004597		FALSE
TCGA-BH-A1F0-11B-23R-A136-13	hsa-mir-140	hg19:16:69967045-69967065:+	290	53.9452	N	mature,MIMAT0004597		FALSE
TCGA-BH-A1F2-01A-31R-A13P-13	hsa-mir-140	hg19:16:69967045-69967065:+	45	21.7879	N	mature,MIMAT0004597		FALSE
TCGA-BH-A1F2-11A-32R-A13P-13	hsa-mir-140	hg19:16:69967045-69967065:+	172	53.1294	N	mature,MIMAT0004597		FALSE
TCGA-BH-A1F5-01A-12R-A13P-13	hsa-mir-140	hg19:16:69967045-69967065:+	41	15.9864	N	mature,MIMAT0004597		FALSE
TCGA-BH-A1F6-01A-11R-A13P-13	hsa-mir-140	hg19:16:69967045-69967065:+	70	17.8702	N	mature,MIMAT0004597		FALSE
TCGA-BH-A1F6-11B-94R-A13P-13	hsa-mir-140	hg19:16:69967045-69967065:+	96	41.4028	N	mature,MIMAT0004597		FALSE
TCGA-BH-A1F8-01A-11R-A13P-13	hsa-mir-140	hg19:16:69967045-69967065:+	44	19.9959	N	mature,MIMAT0004597		FALSE
TCGA-BH-A1F8-11B-21R-A13P-13	hsa-mir-140	hg19:16:69967045-69967065:+	81	43.8148	N	mature,MIMAT0004597		FALSE
TCGA-BH-A1FB-01A-11R-A13P-13	hsa-mir-140	hg19:16:69967045-69967065:+	79	28.2064	N	mature,MIMAT0004597		FALSE
TCGA-BH-A1FB-11A-33R-A13P-13	hsa-mir-140	hg19:16:69967045-69967065:+	211	41.4822	N	mature,MIMAT0004597		FALSE
TCGA-BH-A1FC-01A-11R-A13P-13	hsa-mir-140	hg19:16:69967045-69967065:+	27	21.3596	N	mature,MIMAT0004597		FALSE
TCGA-BH-A1FC-11A-32R-A13P-13	hsa-mir-140	hg19:16:69967045-69967065:+	194	53.223	N	mature,MIMAT0004597		FALSE
TCGA-BH-A1FD-11B-21R-A13P-13	hsa-mir-140	hg19:16:69967045-69967065:+	87	40.0474	N	mature,MIMAT0004597		FALSE
TCGA-BH-A1FE-01A-11R-A13P-13	hsa-mir-140	hg19:16:69967045-69967065:+	123	39.6798	N	mature,MIMAT0004597		FALSE
TCGA-BH-A1FE-11B-14R-A13P-13	hsa-mir-140	hg19:16:69967045-69967065:+	201	44.7012	N	mature,MIMAT0004597		FALSE
TCGA-BH-A1FG-01A-11R-A13P-13	hsa-mir-140	hg19:16:69967045-69967065:+	17	9.54075	N	mature,MIMAT0004597		FALSE
TCGA-BH-A1FG-11B-12R-A13P-13	hsa-mir-140	hg19:16:69967045-69967065:+	209	46.8305	N	mature,MIMAT0004597		FALSE
TCGA-BH-A1FH-01A-12R-A13P-13	hsa-mir-140	hg19:16:69967045-69967065:+	119	16.5757	N	mature,MIMAT0004597		FALSE
TCGA-BH-A1FH-11B-42R-A13P-13	hsa-mir-140	hg19:16:69967045-69967065:+	135	56.123	N	mature,MIMAT0004597		FALSE
TCGA-BH-A1FJ-01A-11R-A13P-13	hsa-mir-140	hg19:16:69967045-69967065:+	28	11.8619	N	mature,MIMAT0004597		FALSE
TCGA-BH-A1FJ-11B-42R-A13P-13	hsa-mir-140	hg19:16:69967045-69967065:+	108	54.9597	N	mature,MIMAT0004597		FALSE
TCGA-BH-A1FL-01A-11R-A13P-13	hsa-mir-140	hg19:16:69967045-69967065:+	50	14.8332	N	mature,MIMAT0004597		FALSE
TCGA-BH-A1FM-01A-11R-A13P-13	hsa-mir-140	hg19:16:69967045-69967065:+	14	8.07164	N	mature,MIMAT0004597		FALSE
TCGA-BH-A1FM-11B-23R-A13P-13	hsa-mir-140	hg19:16:69967045-69967065:+	96	59.6839	N	mature,MIMAT0004597		FALSE
TCGA-BH-A1FN-01A-11R-A13P-13	hsa-mir-140	hg19:16:69967045-69967065:+	59	9.95837	N	mature,MIMAT0004597		FALSE
TCGA-BH-A1FN-11A-34R-A13P-13	hsa-mir-140	hg19:16:69967045-69967065:+	68	39.6662	N	mature,MIMAT0004597		FALSE
TCGA-BH-A1FR-01A-11R-A13P-13	hsa-mir-140	hg19:16:69967045-69967065:+	72	20.4271	N	mature,MIMAT0004597		FALSE
TCGA-BH-A1FR-11B-42R-A13P-13	hsa-mir-140	hg19:16:69967045-69967065:+	88	37.5301	N	mature,MIMAT0004597		FALSE
TCGA-BH-A1FU-01A-11R-A14C-13	hsa-mir-140	hg19:16:69967045-69967065:+	170	32.1404	N	mature,MIMAT0004597		FALSE
TCGA-BH-A1FU-11A-23R-A14C-13	hsa-mir-140	hg19:16:69967045-69967065:+	157	39.5731	N	mature,MIMAT0004597		FALSE
TCGA-BH-A201-01A-11R-A14L-13	hsa-mir-140	hg19:16:69967045-69967065:+	190	20.0402	N	mature,MIMAT0004597		FALSE
TCGA-BH-A202-01A-11R-A14L-13	hsa-mir-140	hg19:16:69967045-69967065:+	29	10.618	N	mature,MIMAT0004597		FALSE
TCGA-BH-A203-01A-12R-A168-13	hsa-mir-140	hg19:16:69967045-69967065:+	80	18.1941	N	mature,MIMAT0004597		FALSE
TCGA-BH-A203-11A-42R-A168-13	hsa-mir-140	hg19:16:69967045-69967065:+	137	49.2685	N	mature,MIMAT0004597		FALSE
TCGA-BH-A204-01A-11R-A156-13	hsa-mir-140	hg19:16:69967045-69967065:+	53	8.96893	N	mature,MIMAT0004597		FALSE
TCGA-BH-A204-11A-53R-A156-13	hsa-mir-140	hg19:16:69967045-69967065:+	182	30.9702	N	mature,MIMAT0004597		FALSE
TCGA-BH-A208-01A-11R-A156-13	hsa-mir-140	hg19:16:69967045-69967065:+	214	9.88016	N	mature,MIMAT0004597		FALSE
TCGA-BH-A208-11A-51R-A156-13	hsa-mir-140	hg19:16:69967045-69967065:+	420	26.8799	N	mature,MIMAT0004597		FALSE
TCGA-BH-A209-01A-11R-A156-13	hsa-mir-140	hg19:16:69967045-69967065:+	206	48.1547	N	mature,MIMAT0004597		FALSE
TCGA-BH-A209-11A-42R-A156-13	hsa-mir-140	hg19:16:69967045-69967065:+	655	54.3216	N	mature,MIMAT0004597		FALSE
TCGA-BH-A28Q-01A-11R-A16E-13	hsa-mir-140	hg19:16:69967045-69967065:+	169	20.3254	N	mature,MIMAT0004597		FALSE
TCGA-C8-A12K-01A-21R-A114-13	hsa-mir-140	hg19:16:69967045-69967065:+	85	37.6608	N	mature,MIMAT0004597		FALSE
TCGA-C8-A12L-01A-11R-A114-13	hsa-mir-140	hg19:16:69967045-69967065:+	23	8.21672	N	mature,MIMAT0004597		FALSE
TCGA-C8-A12M-01A-11R-A114-13	hsa-mir-140	hg19:16:69967045-69967065:+	12	6.69865	N	mature,MIMAT0004597		FALSE
TCGA-C8-A12N-01A-11R-A114-13	hsa-mir-140	hg19:16:69967045-69967065:+	67	13.0476	N	mature,MIMAT0004597		FALSE
TCGA-C8-A12O-01A-11R-A114-13	hsa-mir-140	hg19:16:69967045-69967065:+	30	11.9391	N	mature,MIMAT0004597		FALSE
TCGA-C8-A12P-01A-11R-A114-13	hsa-mir-140	hg19:16:69967045-69967065:+	27	17.8178	N	mature,MIMAT0004597		FALSE
TCGA-C8-A12Q-01A-11R-A114-13	hsa-mir-140	hg19:16:69967045-69967065:+	83	20.9617	N	mature,MIMAT0004597		FALSE
TCGA-C8-A12T-01A-11R-A114-13	hsa-mir-140	hg19:16:69967045-69967065:+	45	14.6364	N	mature,MIMAT0004597		FALSE
TCGA-C8-A12U-01A-11R-A114-13	hsa-mir-140	hg19:16:69967045-69967065:+	42	26.9212	N	mature,MIMAT0004597		FALSE
TCGA-C8-A12V-01A-11R-A114-13	hsa-mir-140	hg19:16:69967045-69967065:+	159	89.7468	N	mature,MIMAT0004597		FALSE
TCGA-C8-A12W-01A-11R-A114-13	hsa-mir-140	hg19:16:69967045-69967065:+	39	24.2872	N	mature,MIMAT0004597		FALSE
TCGA-C8-A12X-01A-11R-A114-13	hsa-mir-140	hg19:16:69967045-69967065:+	53	21.5984	N	mature,MIMAT0004597		FALSE
TCGA-C8-A12Y-01A-11R-A12C-13	hsa-mir-140	hg19:16:69967045-69967065:+	35	13.1233	N	mature,MIMAT0004597		FALSE
TCGA-C8-A12Z-01A-11R-A114-13	hsa-mir-140	hg19:16:69967045-69967065:+	8	6.14736	N	mature,MIMAT0004597		FALSE
TCGA-C8-A130-01A-31R-A114-13	hsa-mir-140	hg19:16:69967045-69967065:+	71	18.7742	N	mature,MIMAT0004597		FALSE
TCGA-C8-A131-01A-11R-A114-13	hsa-mir-140	hg19:16:69967045-69967065:+	74	18.6607	N	mature,MIMAT0004597		FALSE
TCGA-C8-A132-01A-31R-A114-13	hsa-mir-140	hg19:16:69967045-69967065:+	42	21.249	N	mature,MIMAT0004597		FALSE
TCGA-C8-A133-01A-32R-A12C-13	hsa-mir-140	hg19:16:69967045-69967065:+	17	8.32457	N	mature,MIMAT0004597		FALSE
TCGA-C8-A134-01A-11R-A114-13	hsa-mir-140	hg19:16:69967045-69967065:+	82	24.1408	N	mature,MIMAT0004597		FALSE
TCGA-C8-A135-01A-11R-A114-13	hsa-mir-140	hg19:16:69967045-69967065:+	88	25.5186	N	mature,MIMAT0004597		FALSE
TCGA-C8-A138-01A-11R-A114-13	hsa-mir-140	hg19:16:69967045-69967065:+	81	34.8486	N	mature,MIMAT0004597		FALSE
TCGA-C8-A1HE-01A-11R-A13P-13	hsa-mir-140	hg19:16:69967045-69967065:+	56	19.2711	N	mature,MIMAT0004597		FALSE
TCGA-C8-A1HF-01A-11R-A136-13	hsa-mir-140	hg19:16:69967045-69967065:+	29	13.2128	N	mature,MIMAT0004597		FALSE
TCGA-C8-A1HG-01A-11R-A136-13	hsa-mir-140	hg19:16:69967045-69967065:+	47	23.3344	N	mature,MIMAT0004597		FALSE
TCGA-C8-A1HI-01A-11R-A136-13	hsa-mir-140	hg19:16:69967045-69967065:+	63	19.489	N	mature,MIMAT0004597		FALSE
TCGA-C8-A1HJ-01A-11R-A13P-13	hsa-mir-140	hg19:16:69967045-69967065:+	31	25.2746	N	mature,MIMAT0004597		FALSE
TCGA-C8-A1HK-01A-21R-A13P-13	hsa-mir-140	hg19:16:69967045-69967065:+	32	13.0255	N	mature,MIMAT0004597		FALSE
TCGA-C8-A1HL-01A-11R-A136-13	hsa-mir-140	hg19:16:69967045-69967065:+	26	11.1903	N	mature,MIMAT0004597		FALSE
TCGA-C8-A1HM-01A-12R-A136-13	hsa-mir-140	hg19:16:69967045-69967065:+	45	16.3269	N	mature,MIMAT0004597		FALSE
TCGA-C8-A1HN-01A-11R-A136-13	hsa-mir-140	hg19:16:69967045-69967065:+	61	21.1174	N	mature,MIMAT0004597		FALSE
TCGA-C8-A1HO-01A-11R-A13P-13	hsa-mir-140	hg19:16:69967045-69967065:+	69	19.8627	N	mature,MIMAT0004597		FALSE
TCGA-C8-A26V-01A-11R-A16E-13	hsa-mir-140	hg19:16:69967045-69967065:+	59	13.9591	N	mature,MIMAT0004597		FALSE
TCGA-C8-A26W-01A-11R-A16E-13	hsa-mir-140	hg19:16:69967045-69967065:+	483	44.6445	N	mature,MIMAT0004597		FALSE
TCGA-C8-A26X-01A-31R-A16E-13	hsa-mir-140	hg19:16:69967045-69967065:+	134	32.3553	N	mature,MIMAT0004597		FALSE
TCGA-C8-A26Y-01A-11R-A16E-13	hsa-mir-140	hg19:16:69967045-69967065:+	160	35.7327	N	mature,MIMAT0004597		FALSE
TCGA-C8-A26Z-01A-11R-A16E-13	hsa-mir-140	hg19:16:69967045-69967065:+	94	20.9109	N	mature,MIMAT0004597		FALSE
TCGA-C8-A273-01A-11R-A16E-13	hsa-mir-140	hg19:16:69967045-69967065:+	221	19.6135	N	mature,MIMAT0004597		FALSE
TCGA-C8-A274-01A-11R-A16E-13	hsa-mir-140	hg19:16:69967045-69967065:+	62	11.7925	N	mature,MIMAT0004597		FALSE
TCGA-C8-A275-01A-21R-A16E-13	hsa-mir-140	hg19:16:69967045-69967065:+	276	37.4936	N	mature,MIMAT0004597		FALSE
TCGA-C8-A278-01A-11R-A168-13	hsa-mir-140	hg19:16:69967045-69967065:+	60	13.0394	N	mature,MIMAT0004597		FALSE
TCGA-C8-A27A-01A-11R-A168-13	hsa-mir-140	hg19:16:69967045-69967065:+	85	26.8768	N	mature,MIMAT0004597		FALSE
TCGA-C8-A27B-01A-11R-A168-13	hsa-mir-140	hg19:16:69967045-69967065:+	130	46.7577	N	mature,MIMAT0004597		FALSE
TCGA-D8-A13Y-01A-11R-A114-13	hsa-mir-140	hg19:16:69967045-69967065:+	17	3.00061	N	mature,MIMAT0004597		FALSE
TCGA-D8-A13Z-01A-11R-A114-13	hsa-mir-140	hg19:16:69967045-69967065:+	68	18.9272	N	mature,MIMAT0004597		FALSE
TCGA-D8-A140-01A-11R-A114-13	hsa-mir-140	hg19:16:69967045-69967065:+	135	33.238	N	mature,MIMAT0004597		FALSE
TCGA-D8-A141-01A-11R-A114-13	hsa-mir-140	hg19:16:69967045-69967065:+	112	33.5161	N	mature,MIMAT0004597		FALSE
TCGA-D8-A142-01A-11R-A114-13	hsa-mir-140	hg19:16:69967045-69967065:+	29	18.0479	N	mature,MIMAT0004597		FALSE
TCGA-D8-A145-01A-11R-A114-13	hsa-mir-140	hg19:16:69967045-69967065:+	147	35.3806	N	mature,MIMAT0004597		FALSE
TCGA-D8-A146-01A-31R-A114-13	hsa-mir-140	hg19:16:69967045-69967065:+	87	23.8442	N	mature,MIMAT0004597		FALSE
TCGA-D8-A147-01A-11R-A114-13	hsa-mir-140	hg19:16:69967045-69967065:+	95	58.4155	N	mature,MIMAT0004597		FALSE
TCGA-D8-A1J8-01A-11R-A13P-13	hsa-mir-140	hg19:16:69967045-69967065:+	41	12.7831	N	mature,MIMAT0004597		FALSE
TCGA-D8-A1J9-01A-11R-A13P-13	hsa-mir-140	hg19:16:69967045-69967065:+	20	6.61314	N	mature,MIMAT0004597		FALSE
TCGA-D8-A1JA-01A-11R-A13P-13	hsa-mir-140	hg19:16:69967045-69967065:+	9	4.766	N	mature,MIMAT0004597		FALSE
TCGA-D8-A1JB-01A-11R-A13P-13	hsa-mir-140	hg19:16:69967045-69967065:+	129	39.6815	N	mature,MIMAT0004597		FALSE
TCGA-D8-A1JC-01A-11R-A13P-13	hsa-mir-140	hg19:16:69967045-69967065:+	42	15.1894	N	mature,MIMAT0004597		FALSE
TCGA-D8-A1JD-01A-11R-A13P-13	hsa-mir-140	hg19:16:69967045-69967065:+	89	17.5503	N	mature,MIMAT0004597		FALSE
TCGA-D8-A1JE-01A-11R-A13P-13	hsa-mir-140	hg19:16:69967045-69967065:+	64	16.7587	N	mature,MIMAT0004597		FALSE
TCGA-D8-A1JF-01A-11R-A13P-13	hsa-mir-140	hg19:16:69967045-69967065:+	26	12.4319	N	mature,MIMAT0004597		FALSE
TCGA-D8-A1JG-01B-11R-A13P-13	hsa-mir-140	hg19:16:69967045-69967065:+	65	19.8507	N	mature,MIMAT0004597		FALSE
TCGA-D8-A1JH-01A-11R-A13P-13	hsa-mir-140	hg19:16:69967045-69967065:+	112	26.1603	N	mature,MIMAT0004597		FALSE
TCGA-D8-A1JI-01A-11R-A13P-13	hsa-mir-140	hg19:16:69967045-69967065:+	16	5.09591	N	mature,MIMAT0004597		FALSE
TCGA-D8-A1JJ-01A-31R-A14L-13	hsa-mir-140	hg19:16:69967045-69967065:+	18	4.09495	N	mature,MIMAT0004597		FALSE
TCGA-D8-A1JK-01A-11R-A13P-13	hsa-mir-140	hg19:16:69967045-69967065:+	25	9.7802	N	mature,MIMAT0004597		FALSE
TCGA-D8-A1JL-01A-11R-A13P-13	hsa-mir-140	hg19:16:69967045-69967065:+	160	39.4705	N	mature,MIMAT0004597		FALSE
TCGA-D8-A1JN-01A-11R-A13P-13	hsa-mir-140	hg19:16:69967045-69967065:+	14	3.26056	N	mature,MIMAT0004597		FALSE
TCGA-D8-A1JP-01A-11R-A13P-13	hsa-mir-140	hg19:16:69967045-69967065:+	89	15.2287	N	mature,MIMAT0004597		FALSE
TCGA-D8-A1JS-01A-11R-A13P-13	hsa-mir-140	hg19:16:69967045-69967065:+	29	8.26265	N	mature,MIMAT0004597		FALSE
TCGA-D8-A1JT-01A-31R-A13P-13	hsa-mir-140	hg19:16:69967045-69967065:+	17	14.1117	N	mature,MIMAT0004597		FALSE
TCGA-D8-A1JU-01A-11R-A13P-13	hsa-mir-140	hg19:16:69967045-69967065:+	72	21.1442	N	mature,MIMAT0004597		FALSE
TCGA-D8-A1X5-01A-11R-A14C-13	hsa-mir-140	hg19:16:69967045-69967065:+	20	7.45722	N	mature,MIMAT0004597		FALSE
TCGA-D8-A1X6-01A-11R-A14L-13	hsa-mir-140	hg19:16:69967045-69967065:+	37	8.98612	N	mature,MIMAT0004597		FALSE
TCGA-D8-A1X7-01A-11R-A14L-13	hsa-mir-140	hg19:16:69967045-69967065:+	36	14.0681	N	mature,MIMAT0004597		FALSE
TCGA-D8-A1X8-01A-11R-A14L-13	hsa-mir-140	hg19:16:69967045-69967065:+	66	24.1091	N	mature,MIMAT0004597		FALSE
TCGA-D8-A1X9-01A-12R-A156-13	hsa-mir-140	hg19:16:69967045-69967065:+	68	11.9581	N	mature,MIMAT0004597		FALSE
TCGA-D8-A1XA-01A-11R-A14C-13	hsa-mir-140	hg19:16:69967045-69967065:+	32	11.9967	N	mature,MIMAT0004597		FALSE
TCGA-D8-A1XB-01A-11R-A14C-13	hsa-mir-140	hg19:16:69967045-69967065:+	21	6.24912	N	mature,MIMAT0004597		FALSE
TCGA-D8-A1XC-01A-11R-A14C-13	hsa-mir-140	hg19:16:69967045-69967065:+	53	6.34857	N	mature,MIMAT0004597		FALSE
TCGA-D8-A1XD-01A-11R-A14C-13	hsa-mir-140	hg19:16:69967045-69967065:+	10	3.40213	N	mature,MIMAT0004597		FALSE
TCGA-D8-A1XF-01A-11R-A14C-13	hsa-mir-140	hg19:16:69967045-69967065:+	45	17.7603	N	mature,MIMAT0004597		FALSE
TCGA-D8-A1XG-01A-11R-A14C-13	hsa-mir-140	hg19:16:69967045-69967065:+	28	11.6923	N	mature,MIMAT0004597		FALSE
TCGA-D8-A1XJ-01A-11R-A14L-13	hsa-mir-140	hg19:16:69967045-69967065:+	42	15.0778	N	mature,MIMAT0004597		FALSE
TCGA-D8-A1XK-01A-21R-A14L-13	hsa-mir-140	hg19:16:69967045-69967065:+	18	6.018	N	mature,MIMAT0004597		FALSE
TCGA-D8-A1XL-01A-11R-A14L-13	hsa-mir-140	hg19:16:69967045-69967065:+	28	12.9626	N	mature,MIMAT0004597		FALSE
TCGA-D8-A1XM-01A-21R-A14L-13	hsa-mir-140	hg19:16:69967045-69967065:+	46	23.5525	N	mature,MIMAT0004597		FALSE
TCGA-D8-A1XO-01A-11R-A14L-13	hsa-mir-140	hg19:16:69967045-69967065:+	47	10.0776	N	mature,MIMAT0004597		FALSE
TCGA-D8-A1XQ-01A-11R-A14L-13	hsa-mir-140	hg19:16:69967045-69967065:+	63	10.7125	N	mature,MIMAT0004597		FALSE
TCGA-D8-A1XR-01A-11R-A14L-13	hsa-mir-140	hg19:16:69967045-69967065:+	11	2.99411	N	mature,MIMAT0004597		FALSE
TCGA-D8-A1XS-01A-11R-A14L-13	hsa-mir-140	hg19:16:69967045-69967065:+	55	9.84441	N	mature,MIMAT0004597		FALSE
TCGA-D8-A1XT-01A-11R-A14L-13	hsa-mir-140	hg19:16:69967045-69967065:+	55	15.4047	N	mature,MIMAT0004597		FALSE
TCGA-D8-A1XU-01A-11R-A14L-13	hsa-mir-140	hg19:16:69967045-69967065:+	81	8.62699	N	mature,MIMAT0004597		FALSE
TCGA-D8-A1XV-01A-11R-A14L-13	hsa-mir-140	hg19:16:69967045-69967065:+	29	5.35755	N	mature,MIMAT0004597		FALSE
TCGA-D8-A1XW-01A-11R-A14L-13	hsa-mir-140	hg19:16:69967045-69967065:+	39	9.89277	N	mature,MIMAT0004597		FALSE
TCGA-D8-A1XY-01A-11R-A14L-13	hsa-mir-140	hg19:16:69967045-69967065:+	48	14.3979	N	mature,MIMAT0004597		FALSE
TCGA-D8-A1XZ-01A-11R-A14L-13	hsa-mir-140	hg19:16:69967045-69967065:+	77	18.2497	N	mature,MIMAT0004597		FALSE
TCGA-D8-A1Y0-01A-11R-A14L-13	hsa-mir-140	hg19:16:69967045-69967065:+	58	16.197	N	mature,MIMAT0004597		FALSE
TCGA-D8-A1Y1-01A-21R-A14L-13	hsa-mir-140	hg19:16:69967045-69967065:+	27	10.9054	N	mature,MIMAT0004597		FALSE
TCGA-D8-A1Y2-01A-11R-A156-13	hsa-mir-140	hg19:16:69967045-69967065:+	56	23.5431	N	mature,MIMAT0004597		FALSE
TCGA-D8-A1Y3-01A-11R-A156-13	hsa-mir-140	hg19:16:69967045-69967065:+	42	11.5611	N	mature,MIMAT0004597		FALSE
TCGA-D8-A27E-01A-11R-A16E-13	hsa-mir-140	hg19:16:69967045-69967065:+	129	23.4429	N	mature,MIMAT0004597		FALSE
TCGA-D8-A27F-01A-11R-A16E-13	hsa-mir-140	hg19:16:69967045-69967065:+	376	69.8637	N	mature,MIMAT0004597		FALSE
TCGA-D8-A27G-01A-11R-A16E-13	hsa-mir-140	hg19:16:69967045-69967065:+	197	35.978	N	mature,MIMAT0004597		FALSE
TCGA-D8-A27H-01A-11R-A16E-13	hsa-mir-140	hg19:16:69967045-69967065:+	2482	378.498	N	mature,MIMAT0004597		FALSE
TCGA-D8-A27I-01A-11R-A16E-13	hsa-mir-140	hg19:16:69967045-69967065:+	316	47.335	N	mature,MIMAT0004597		FALSE
TCGA-D8-A27K-01A-11R-A16E-13	hsa-mir-140	hg19:16:69967045-69967065:+	161	31.4581	N	mature,MIMAT0004597		FALSE
TCGA-D8-A27L-01A-11R-A16E-13	hsa-mir-140	hg19:16:69967045-69967065:+	453	41.2049	N	mature,MIMAT0004597		FALSE
TCGA-D8-A27M-01A-11R-A16E-13	hsa-mir-140	hg19:16:69967045-69967065:+	236	81.4572	N	mature,MIMAT0004597		FALSE
TCGA-D8-A27N-01A-11R-A16E-13	hsa-mir-140	hg19:16:69967045-69967065:+	158	34.9899	N	mature,MIMAT0004597		FALSE
TCGA-D8-A27P-01A-11R-A16E-13	hsa-mir-140	hg19:16:69967045-69967065:+	237	22.4803	N	mature,MIMAT0004597		FALSE
TCGA-D8-A27R-01A-11R-A16E-13	hsa-mir-140	hg19:16:69967045-69967065:+	229	53.3979	N	mature,MIMAT0004597		FALSE
TCGA-D8-A27T-01A-11R-A16E-13	hsa-mir-140	hg19:16:69967045-69967065:+	346	31.4636	N	mature,MIMAT0004597		FALSE
TCGA-D8-A27V-01A-12R-A17A-13	hsa-mir-140	hg19:16:69967045-69967065:+	323	18.6865	N	mature,MIMAT0004597		FALSE
TCGA-D8-A27W-01A-11R-A16E-13	hsa-mir-140	hg19:16:69967045-69967065:+	332	56.9496	N	mature,MIMAT0004597		FALSE
TCGA-E2-A10A-01A-21R-A114-13	hsa-mir-140	hg19:16:69967045-69967065:+	15	4.09224	N	mature,MIMAT0004597		FALSE
TCGA-E2-A14N-01A-31R-A136-13	hsa-mir-140	hg19:16:69967045-69967065:+	122	40.3594	N	mature,MIMAT0004597		FALSE
TCGA-E2-A14O-01A-31R-A114-13	hsa-mir-140	hg19:16:69967045-69967065:+	54	20.7565	N	mature,MIMAT0004597		FALSE
TCGA-E2-A14P-01A-31R-A12C-13	hsa-mir-140	hg19:16:69967045-69967065:+	91	24.5986	N	mature,MIMAT0004597		FALSE
TCGA-E2-A14Q-01A-11R-A12C-13	hsa-mir-140	hg19:16:69967045-69967065:+	64	19.6223	N	mature,MIMAT0004597		FALSE
TCGA-E2-A14R-01A-11R-A114-13	hsa-mir-140	hg19:16:69967045-69967065:+	80	25.046	N	mature,MIMAT0004597		FALSE
TCGA-E2-A14S-01A-11R-A12C-13	hsa-mir-140	hg19:16:69967045-69967065:+	50	16.0538	N	mature,MIMAT0004597		FALSE
TCGA-E2-A14T-01A-11R-A114-13	hsa-mir-140	hg19:16:69967045-69967065:+	108	23.1119	N	mature,MIMAT0004597		FALSE
TCGA-E2-A14V-01A-11R-A12C-13	hsa-mir-140	hg19:16:69967045-69967065:+	24	12.8834	N	mature,MIMAT0004597		FALSE
TCGA-E2-A14W-01A-11R-A12C-13	hsa-mir-140	hg19:16:69967045-69967065:+	26	7.86033	N	mature,MIMAT0004597		FALSE
TCGA-E2-A14X-01A-11R-A114-13	hsa-mir-140	hg19:16:69967045-69967065:+	136	43.174	N	mature,MIMAT0004597		FALSE
TCGA-E2-A14Y-01A-21R-A12C-13	hsa-mir-140	hg19:16:69967045-69967065:+	30	10.8618	N	mature,MIMAT0004597		FALSE
TCGA-E2-A14Z-01A-11R-A114-13	hsa-mir-140	hg19:16:69967045-69967065:+	34	26.0608	N	mature,MIMAT0004597		FALSE
TCGA-E2-A150-01A-11R-A12C-13	hsa-mir-140	hg19:16:69967045-69967065:+	13	7.2231	N	mature,MIMAT0004597		FALSE
TCGA-E2-A152-01A-11R-A12C-13	hsa-mir-140	hg19:16:69967045-69967065:+	25	8.14686	N	mature,MIMAT0004597		FALSE
TCGA-E2-A153-01A-12R-A12C-13	hsa-mir-140	hg19:16:69967045-69967065:+	43	16.8431	N	mature,MIMAT0004597		FALSE
TCGA-E2-A153-11A-31R-A12C-13	hsa-mir-140	hg19:16:69967045-69967065:+	111	38.1125	N	mature,MIMAT0004597		FALSE
TCGA-E2-A154-01A-11R-A114-13	hsa-mir-140	hg19:16:69967045-69967065:+	58	11.9353	N	mature,MIMAT0004597		FALSE
TCGA-E2-A155-01A-11R-A12C-13	hsa-mir-140	hg19:16:69967045-69967065:+	19	12.2399	N	mature,MIMAT0004597		FALSE
TCGA-E2-A156-01A-11R-A12C-13	hsa-mir-140	hg19:16:69967045-69967065:+	27	9.60301	N	mature,MIMAT0004597		FALSE
TCGA-E2-A158-01A-11R-A12C-13	hsa-mir-140	hg19:16:69967045-69967065:+	32	18.7826	N	mature,MIMAT0004597		FALSE
TCGA-E2-A158-11A-22R-A12C-13	hsa-mir-140	hg19:16:69967045-69967065:+	230	61.9897	N	mature,MIMAT0004597		FALSE
TCGA-E2-A159-01A-11R-A114-13	hsa-mir-140	hg19:16:69967045-69967065:+	38	14.5249	N	mature,MIMAT0004597		FALSE
TCGA-E2-A15A-01A-11R-A12C-13	hsa-mir-140	hg19:16:69967045-69967065:+	17	12.9066	N	mature,MIMAT0004597		FALSE
TCGA-E2-A15A-06A-11R-A12C-13	hsa-mir-140	hg19:16:69967045-69967065:+	86	46.3095	N	mature,MIMAT0004597		FALSE
TCGA-E2-A15C-01A-31R-A12C-13	hsa-mir-140	hg19:16:69967045-69967065:+	107	19.1115	N	mature,MIMAT0004597		FALSE
TCGA-E2-A15D-01A-11R-A114-13	hsa-mir-140	hg19:16:69967045-69967065:+	94	22.2814	N	mature,MIMAT0004597		FALSE
TCGA-E2-A15E-01A-11R-A12C-13	hsa-mir-140	hg19:16:69967045-69967065:+	57	15.2365	N	mature,MIMAT0004597		FALSE
TCGA-E2-A15E-06A-11R-A12C-13	hsa-mir-140	hg19:16:69967045-69967065:+	53	20.6975	N	mature,MIMAT0004597		FALSE
TCGA-E2-A15F-01A-11R-A114-13	hsa-mir-140	hg19:16:69967045-69967065:+	52	18.8654	N	mature,MIMAT0004597		FALSE
TCGA-E2-A15G-01A-11R-A12C-13	hsa-mir-140	hg19:16:69967045-69967065:+	38	11.5268	N	mature,MIMAT0004597		FALSE
TCGA-E2-A15H-01A-11R-A12C-13	hsa-mir-140	hg19:16:69967045-69967065:+	44	10.1144	N	mature,MIMAT0004597		FALSE
TCGA-E2-A15I-01A-21R-A136-13	hsa-mir-140	hg19:16:69967045-69967065:+	66	19.3833	N	mature,MIMAT0004597		FALSE
TCGA-E2-A15I-11A-32R-A136-13	hsa-mir-140	hg19:16:69967045-69967065:+	202	52.6118	N	mature,MIMAT0004597		FALSE
TCGA-E2-A15J-01A-11R-A12O-13	hsa-mir-140	hg19:16:69967045-69967065:+	18	8.66743	N	mature,MIMAT0004597		FALSE
TCGA-E2-A15K-01A-11R-A12O-13	hsa-mir-140	hg19:16:69967045-69967065:+	34	16.2007	N	mature,MIMAT0004597		FALSE
TCGA-E2-A15K-06A-11R-A12O-13	hsa-mir-140	hg19:16:69967045-69967065:+	21	8.95036	N	mature,MIMAT0004597		FALSE
TCGA-E2-A15K-11A-13R-A12O-13	hsa-mir-140	hg19:16:69967045-69967065:+	86	47.1456	N	mature,MIMAT0004597		FALSE
TCGA-E2-A15M-01A-11R-A12C-13	hsa-mir-140	hg19:16:69967045-69967065:+	204	45.0606	N	mature,MIMAT0004597		FALSE
TCGA-E2-A15M-11A-22R-A12C-13	hsa-mir-140	hg19:16:69967045-69967065:+	268	53.3884	N	mature,MIMAT0004597		FALSE
TCGA-E2-A15O-01A-11R-A114-13	hsa-mir-140	hg19:16:69967045-69967065:+	63	11.5263	N	mature,MIMAT0004597		FALSE
TCGA-E2-A15P-01A-11R-A114-13	hsa-mir-140	hg19:16:69967045-69967065:+	151	13.5652	N	mature,MIMAT0004597		FALSE
TCGA-E2-A15R-01A-11R-A114-13	hsa-mir-140	hg19:16:69967045-69967065:+	38	14.3899	N	mature,MIMAT0004597		FALSE
TCGA-E2-A15S-01A-11R-A114-13	hsa-mir-140	hg19:16:69967045-69967065:+	23	11.5023	N	mature,MIMAT0004597		FALSE
TCGA-E2-A15T-01A-11R-A114-13	hsa-mir-140	hg19:16:69967045-69967065:+	77	17.328	N	mature,MIMAT0004597		FALSE
TCGA-E2-A1B0-01A-11R-A12O-13	hsa-mir-140	hg19:16:69967045-69967065:+	45	19.9697	N	mature,MIMAT0004597		FALSE
TCGA-E2-A1B1-01A-21R-A12O-13	hsa-mir-140	hg19:16:69967045-69967065:+	118	27.1965	N	mature,MIMAT0004597		FALSE
TCGA-E2-A1B4-01A-11R-A12O-13	hsa-mir-140	hg19:16:69967045-69967065:+	50	18.3287	N	mature,MIMAT0004597		FALSE
TCGA-E2-A1B5-01A-21R-A12O-13	hsa-mir-140	hg19:16:69967045-69967065:+	108	46.2771	N	mature,MIMAT0004597		FALSE
TCGA-E2-A1B6-01A-31R-A12O-13	hsa-mir-140	hg19:16:69967045-69967065:+	495	145.484	N	mature,MIMAT0004597		FALSE
TCGA-E2-A1BC-01A-11R-A12O-13	hsa-mir-140	hg19:16:69967045-69967065:+	86	21.0719	N	mature,MIMAT0004597		FALSE
TCGA-E2-A1BC-11A-32R-A12O-13	hsa-mir-140	hg19:16:69967045-69967065:+	196	67.9446	N	mature,MIMAT0004597		FALSE
TCGA-E2-A1BD-01A-11R-A12O-13	hsa-mir-140	hg19:16:69967045-69967065:+	87	16.6475	N	mature,MIMAT0004597		FALSE
TCGA-E2-A1IE-01A-11R-A13P-13	hsa-mir-140	hg19:16:69967045-69967065:+	58	13.3684	N	mature,MIMAT0004597		FALSE
TCGA-E2-A1IF-01A-11R-A143-13	hsa-mir-140	hg19:16:69967045-69967065:+	33	27.1398	N	mature,MIMAT0004597		FALSE
TCGA-E2-A1IG-01A-11R-A143-13	hsa-mir-140	hg19:16:69967045-69967065:+	117	18.6551	N	mature,MIMAT0004597		FALSE
TCGA-E2-A1IG-11A-22R-A143-13	hsa-mir-140	hg19:16:69967045-69967065:+	139	40.1193	N	mature,MIMAT0004597		FALSE
TCGA-E2-A1IH-01A-11R-A13P-13	hsa-mir-140	hg19:16:69967045-69967065:+	117	24.4657	N	mature,MIMAT0004597		FALSE
TCGA-E2-A1II-01A-11R-A143-13	hsa-mir-140	hg19:16:69967045-69967065:+	70	25.5207	N	mature,MIMAT0004597		FALSE
TCGA-E2-A1IJ-01A-11R-A143-13	hsa-mir-140	hg19:16:69967045-69967065:+	91	24.3417	N	mature,MIMAT0004597		FALSE
TCGA-E2-A1IK-01A-11R-A143-13	hsa-mir-140	hg19:16:69967045-69967065:+	157	27.8828	N	mature,MIMAT0004597		FALSE
TCGA-E2-A1IL-01A-11R-A14C-13	hsa-mir-140	hg19:16:69967045-69967065:+	86	11.1879	N	mature,MIMAT0004597		FALSE
TCGA-E2-A1IN-01A-11R-A13P-13	hsa-mir-140	hg19:16:69967045-69967065:+	52	13.2751	N	mature,MIMAT0004597		FALSE
TCGA-E2-A1IO-01A-11R-A143-13	hsa-mir-140	hg19:16:69967045-69967065:+	123	24.2374	N	mature,MIMAT0004597		FALSE
TCGA-E2-A1IP-01A-11R-A14C-13	hsa-mir-140	hg19:16:69967045-69967065:+	45	20.4108	N	mature,MIMAT0004597		FALSE
TCGA-E2-A1IU-01A-11R-A14C-13	hsa-mir-140	hg19:16:69967045-69967065:+	125	22.5123	N	mature,MIMAT0004597		FALSE
TCGA-E2-A1L6-01A-11R-A13P-13	hsa-mir-140	hg19:16:69967045-69967065:+	42	16.9828	N	mature,MIMAT0004597		FALSE
TCGA-E2-A1L7-01A-11R-A143-13	hsa-mir-140	hg19:16:69967045-69967065:+	16	9.49423	N	mature,MIMAT0004597		FALSE
TCGA-E2-A1L7-11A-33R-A143-13	hsa-mir-140	hg19:16:69967045-69967065:+	105	30.8489	N	mature,MIMAT0004597		FALSE
TCGA-E2-A1L8-01A-11R-A13P-13	hsa-mir-140	hg19:16:69967045-69967065:+	111	23.7595	N	mature,MIMAT0004597		FALSE
TCGA-E2-A1L9-01A-11R-A13P-13	hsa-mir-140	hg19:16:69967045-69967065:+	80	15.4502	N	mature,MIMAT0004597		FALSE
TCGA-E2-A1LA-01A-11R-A143-13	hsa-mir-140	hg19:16:69967045-69967065:+	141	28.0337	N	mature,MIMAT0004597		FALSE
TCGA-E2-A1LB-01A-11R-A143-13	hsa-mir-140	hg19:16:69967045-69967065:+	55	14.8753	N	mature,MIMAT0004597		FALSE
TCGA-E2-A1LB-11A-22R-A143-13	hsa-mir-140	hg19:16:69967045-69967065:+	56	33.9649	N	mature,MIMAT0004597		FALSE
TCGA-E2-A1LG-01A-21R-A14L-13	hsa-mir-140	hg19:16:69967045-69967065:+	73	28.781	N	mature,MIMAT0004597		FALSE
TCGA-E2-A1LH-11A-22R-A14C-13	hsa-mir-140	hg19:16:69967045-69967065:+	79	26.5626	N	mature,MIMAT0004597		FALSE
TCGA-E2-A1LI-01A-12R-A156-13	hsa-mir-140	hg19:16:69967045-69967065:+	315	31.5224	N	mature,MIMAT0004597		FALSE
TCGA-E2-A1LK-01A-21R-A14C-13	hsa-mir-140	hg19:16:69967045-69967065:+	20	14.2041	N	mature,MIMAT0004597		FALSE
TCGA-E2-A1LL-01A-11R-A143-13	hsa-mir-140	hg19:16:69967045-69967065:+	16	13.4181	N	mature,MIMAT0004597		FALSE
TCGA-E2-A1LS-01A-12R-A156-13	hsa-mir-140	hg19:16:69967045-69967065:+	99	15.3928	N	mature,MIMAT0004597		FALSE
TCGA-E2-A1LS-11A-32R-A156-13	hsa-mir-140	hg19:16:69967045-69967065:+	323	48.0856	N	mature,MIMAT0004597		FALSE
TCGA-E9-A1N3-01A-12R-A156-13	hsa-mir-140	hg19:16:69967045-69967065:+	67	9.52851	N	mature,MIMAT0004597		FALSE
TCGA-E9-A1N4-01A-11R-A14L-13	hsa-mir-140	hg19:16:69967045-69967065:+	55	19.0008	N	mature,MIMAT0004597		FALSE
TCGA-E9-A1N4-11A-33R-A14L-13	hsa-mir-140	hg19:16:69967045-69967065:+	488	44.9806	N	mature,MIMAT0004597		FALSE
TCGA-E9-A1N5-01A-11R-A14C-13	hsa-mir-140	hg19:16:69967045-69967065:+	23	9.01062	N	mature,MIMAT0004597		FALSE
TCGA-E9-A1N5-11A-41R-A14C-13	hsa-mir-140	hg19:16:69967045-69967065:+	49	22.1606	N	mature,MIMAT0004597		FALSE
TCGA-E9-A1N6-01A-11R-A143-13	hsa-mir-140	hg19:16:69967045-69967065:+	19	6.65643	N	mature,MIMAT0004597		FALSE
TCGA-E9-A1N8-01A-11R-A143-13	hsa-mir-140	hg19:16:69967045-69967065:+	44	9.5587	N	mature,MIMAT0004597		FALSE
TCGA-E9-A1N9-01A-11R-A14C-13	hsa-mir-140	hg19:16:69967045-69967065:+	37	15.5614	N	mature,MIMAT0004597		FALSE
TCGA-E9-A1N9-11A-71R-A14C-13	hsa-mir-140	hg19:16:69967045-69967065:+	83	34.7962	N	mature,MIMAT0004597		FALSE
TCGA-E9-A1NA-01A-11R-A143-13	hsa-mir-140	hg19:16:69967045-69967065:+	28	12.1882	N	mature,MIMAT0004597		FALSE
TCGA-E9-A1NA-11A-33R-A143-13	hsa-mir-140	hg19:16:69967045-69967065:+	126	40.6538	N	mature,MIMAT0004597		FALSE
TCGA-E9-A1NC-01A-12R-A156-13	hsa-mir-140	hg19:16:69967045-69967065:+	60	16.499	N	mature,MIMAT0004597		FALSE
TCGA-E9-A1ND-01A-11R-A143-13	hsa-mir-140	hg19:16:69967045-69967065:+	42	19.2351	N	mature,MIMAT0004597		FALSE
TCGA-E9-A1NE-01A-21R-A14L-13	hsa-mir-140	hg19:16:69967045-69967065:+	199	33.7284	N	mature,MIMAT0004597		FALSE
TCGA-E9-A1NF-01A-11R-A14C-13	hsa-mir-140	hg19:16:69967045-69967065:+	50	13.7172	N	mature,MIMAT0004597		FALSE
TCGA-E9-A1NF-11A-73R-A14C-13	hsa-mir-140	hg19:16:69967045-69967065:+	241	47.1418	N	mature,MIMAT0004597		FALSE
TCGA-E9-A1NG-01A-21R-A14L-13	hsa-mir-140	hg19:16:69967045-69967065:+	86	8.90491	N	mature,MIMAT0004597		FALSE
TCGA-E9-A1NG-11A-52R-A14L-13	hsa-mir-140	hg19:16:69967045-69967065:+	287	37.872	N	mature,MIMAT0004597		FALSE
TCGA-E9-A1NH-01A-11R-A14C-13	hsa-mir-140	hg19:16:69967045-69967065:+	18	10.3532	N	mature,MIMAT0004597		FALSE
TCGA-E9-A1NI-01A-11R-A14C-13	hsa-mir-140	hg19:16:69967045-69967065:+	12	10.9124	N	mature,MIMAT0004597		FALSE
TCGA-E9-A1QZ-01A-21R-A168-13	hsa-mir-140	hg19:16:69967045-69967065:+	387	47.6322	N	mature,MIMAT0004597		FALSE
TCGA-E9-A1R0-01A-22R-A16E-13	hsa-mir-140	hg19:16:69967045-69967065:+	206	50.4247	N	mature,MIMAT0004597		FALSE
TCGA-E9-A1R2-01A-11R-A14C-13	hsa-mir-140	hg19:16:69967045-69967065:+	57	21.2807	N	mature,MIMAT0004597		FALSE
TCGA-E9-A1R3-01A-31R-A14L-13	hsa-mir-140	hg19:16:69967045-69967065:+	27	12.8925	N	mature,MIMAT0004597		FALSE
TCGA-E9-A1R4-01A-21R-A14C-13	hsa-mir-140	hg19:16:69967045-69967065:+	117	22.6862	N	mature,MIMAT0004597		FALSE
TCGA-E9-A1R5-01A-11R-A14L-13	hsa-mir-140	hg19:16:69967045-69967065:+	28	7.26886	N	mature,MIMAT0004597		FALSE
TCGA-E9-A1R6-01A-11R-A14C-13	hsa-mir-140	hg19:16:69967045-69967065:+	57	7.45704	N	mature,MIMAT0004597		FALSE
TCGA-E9-A1R7-01A-11R-A14L-13	hsa-mir-140	hg19:16:69967045-69967065:+	61	12.3165	N	mature,MIMAT0004597		FALSE
TCGA-E9-A1R7-11A-42R-A14L-13	hsa-mir-140	hg19:16:69967045-69967065:+	241	42.6082	N	mature,MIMAT0004597		FALSE
TCGA-E9-A1RA-01A-11R-A14C-13	hsa-mir-140	hg19:16:69967045-69967065:+	52	21.8472	N	mature,MIMAT0004597		FALSE
TCGA-E9-A1RB-01A-11R-A156-13	hsa-mir-140	hg19:16:69967045-69967065:+	29	10.8392	N	mature,MIMAT0004597		FALSE
TCGA-E9-A1RB-11A-33R-A156-13	hsa-mir-140	hg19:16:69967045-69967065:+	754	59.4642	N	mature,MIMAT0004597		FALSE
TCGA-E9-A1RC-01A-11R-A156-13	hsa-mir-140	hg19:16:69967045-69967065:+	53	7.08379	N	mature,MIMAT0004597		FALSE
TCGA-E9-A1RC-11A-33R-A156-13	hsa-mir-140	hg19:16:69967045-69967065:+	227	30.4672	N	mature,MIMAT0004597		FALSE
TCGA-E9-A1RD-01A-11R-A156-13	hsa-mir-140	hg19:16:69967045-69967065:+	73	9.51694	N	mature,MIMAT0004597		FALSE
TCGA-E9-A1RD-11A-33R-A156-13	hsa-mir-140	hg19:16:69967045-69967065:+	127	34.7785	N	mature,MIMAT0004597		FALSE
TCGA-E9-A1RE-01A-11R-A156-13	hsa-mir-140	hg19:16:69967045-69967065:+	179	21.4738	N	mature,MIMAT0004597		FALSE
TCGA-E9-A1RF-01A-11R-A156-13	hsa-mir-140	hg19:16:69967045-69967065:+	117	11.6686	N	mature,MIMAT0004597		FALSE
TCGA-E9-A1RF-11A-32R-A156-13	hsa-mir-140	hg19:16:69967045-69967065:+	341	47.1698	N	mature,MIMAT0004597		FALSE
TCGA-E9-A1RG-01A-11R-A14C-13	hsa-mir-140	hg19:16:69967045-69967065:+	44	14.3378	N	mature,MIMAT0004597		FALSE
TCGA-E9-A1RH-01A-21R-A168-13	hsa-mir-140	hg19:16:69967045-69967065:+	12	5.36001	N	mature,MIMAT0004597		FALSE
TCGA-E9-A1RH-11A-34R-A168-13	hsa-mir-140	hg19:16:69967045-69967065:+	199	49.7107	N	mature,MIMAT0004597		FALSE
TCGA-E9-A1RI-01A-11R-A168-13	hsa-mir-140	hg19:16:69967045-69967065:+	33	11.9316	N	mature,MIMAT0004597		FALSE
TCGA-E9-A1RI-11A-41R-A168-13	hsa-mir-140	hg19:16:69967045-69967065:+	149	36.9459	N	mature,MIMAT0004597		FALSE
TCGA-E9-A226-01A-21R-A156-13	hsa-mir-140	hg19:16:69967045-69967065:+	77	11.8387	N	mature,MIMAT0004597		FALSE
TCGA-E9-A227-01A-11R-A156-13	hsa-mir-140	hg19:16:69967045-69967065:+	286	22.3505	N	mature,MIMAT0004597		FALSE
TCGA-E9-A228-01A-31R-A156-13	hsa-mir-140	hg19:16:69967045-69967065:+	88	13.3415	N	mature,MIMAT0004597		FALSE
TCGA-E9-A229-01A-31R-A156-13	hsa-mir-140	hg19:16:69967045-69967065:+	140	15.1812	N	mature,MIMAT0004597		FALSE
TCGA-E9-A22A-01A-11R-A156-13	hsa-mir-140	hg19:16:69967045-69967065:+	83	18.9455	N	mature,MIMAT0004597		FALSE
TCGA-E9-A22B-01A-11R-A156-13	hsa-mir-140	hg19:16:69967045-69967065:+	256	24.178	N	mature,MIMAT0004597		FALSE
TCGA-E9-A22D-01A-11R-A156-13	hsa-mir-140	hg19:16:69967045-69967065:+	135	19.8979	N	mature,MIMAT0004597		FALSE
TCGA-E9-A22E-01A-11R-A156-13	hsa-mir-140	hg19:16:69967045-69967065:+	135	15.0921	N	mature,MIMAT0004597		FALSE
TCGA-E9-A22G-01A-11R-A156-13	hsa-mir-140	hg19:16:69967045-69967065:+	27	6.54421	N	mature,MIMAT0004597		FALSE
TCGA-E9-A22H-01A-11R-A156-13	hsa-mir-140	hg19:16:69967045-69967065:+	144	15.369	N	mature,MIMAT0004597		FALSE
TCGA-E9-A243-01A-21R-A168-13	hsa-mir-140	hg19:16:69967045-69967065:+	45	36.1017	N	mature,MIMAT0004597		FALSE
TCGA-E9-A244-01A-11R-A168-13	hsa-mir-140	hg19:16:69967045-69967065:+	305	59.6529	N	mature,MIMAT0004597		FALSE
TCGA-E9-A245-01A-22R-A16E-13	hsa-mir-140	hg19:16:69967045-69967065:+	170	18.5431	N	mature,MIMAT0004597		FALSE
TCGA-E9-A247-01A-11R-A168-13	hsa-mir-140	hg19:16:69967045-69967065:+	55	8.06714	N	mature,MIMAT0004597		FALSE
TCGA-E9-A248-01A-11R-A168-13	hsa-mir-140	hg19:16:69967045-69967065:+	79	45.5533	N	mature,MIMAT0004597		FALSE
TCGA-E9-A249-01A-11R-A168-13	hsa-mir-140	hg19:16:69967045-69967065:+	32	10.3535	N	mature,MIMAT0004597		FALSE
TCGA-E9-A24A-01A-11R-A168-13	hsa-mir-140	hg19:16:69967045-69967065:+	35	10.2059	N	mature,MIMAT0004597		FALSE
TCGA-E9-A295-01A-11R-A16E-13	hsa-mir-140	hg19:16:69967045-69967065:+	190	28.8305	N	mature,MIMAT0004597		FALSE
TCGA-EW-A1IW-01A-11R-A13P-13	hsa-mir-140	hg19:16:69967045-69967065:+	34	14.7751	N	mature,MIMAT0004597		FALSE
TCGA-EW-A1IX-01A-12R-A143-13	hsa-mir-140	hg19:16:69967045-69967065:+	104	21.9744	N	mature,MIMAT0004597		FALSE
TCGA-EW-A1IY-01A-11R-A13P-13	hsa-mir-140	hg19:16:69967045-69967065:+	65	23.9209	N	mature,MIMAT0004597		FALSE
TCGA-EW-A1IZ-01A-11R-A13P-13	hsa-mir-140	hg19:16:69967045-69967065:+	187	42.072	N	mature,MIMAT0004597		FALSE
TCGA-EW-A1J1-01A-11R-A13P-13	hsa-mir-140	hg19:16:69967045-69967065:+	52	7.80108	N	mature,MIMAT0004597		FALSE
TCGA-EW-A1J2-01A-21R-A13P-13	hsa-mir-140	hg19:16:69967045-69967065:+	41	16.0417	N	mature,MIMAT0004597		FALSE
TCGA-EW-A1J3-01A-11R-A13P-13	hsa-mir-140	hg19:16:69967045-69967065:+	30	12.7871	N	mature,MIMAT0004597		FALSE
TCGA-EW-A1J5-01A-11R-A13P-13	hsa-mir-140	hg19:16:69967045-69967065:+	93	24.3973	N	mature,MIMAT0004597		FALSE
TCGA-EW-A1J6-01A-11R-A13P-13	hsa-mir-140	hg19:16:69967045-69967065:+	64	16.7931	N	mature,MIMAT0004597		FALSE
TCGA-EW-A1OV-01A-11R-A143-13	hsa-mir-140	hg19:16:69967045-69967065:+	73	26.1751	N	mature,MIMAT0004597		FALSE
TCGA-EW-A1OX-01A-11R-A143-13	hsa-mir-140	hg19:16:69967045-69967065:+	56	7.78576	N	mature,MIMAT0004597		FALSE
TCGA-EW-A1OY-01A-11R-A143-13	hsa-mir-140	hg19:16:69967045-69967065:+	74	18.661	N	mature,MIMAT0004597		FALSE
TCGA-EW-A1OZ-01A-11R-A143-13	hsa-mir-140	hg19:16:69967045-69967065:+	47	12.7411	N	mature,MIMAT0004597		FALSE
TCGA-EW-A1P0-01A-11R-A143-13	hsa-mir-140	hg19:16:69967045-69967065:+	11	5.20124	N	mature,MIMAT0004597		FALSE
TCGA-EW-A1P1-01A-31R-A14C-13	hsa-mir-140	hg19:16:69967045-69967065:+	122	27.3604	N	mature,MIMAT0004597		FALSE
TCGA-EW-A1P3-01A-11R-A143-13	hsa-mir-140	hg19:16:69967045-69967065:+	46	16.8387	N	mature,MIMAT0004597		FALSE
TCGA-EW-A1P4-01A-21R-A143-13	hsa-mir-140	hg19:16:69967045-69967065:+	24	14.572	N	mature,MIMAT0004597		FALSE
TCGA-EW-A1P5-01A-11R-A143-13	hsa-mir-140	hg19:16:69967045-69967065:+	16	13.2868	N	mature,MIMAT0004597		FALSE
TCGA-EW-A1P6-01A-11R-A143-13	hsa-mir-140	hg19:16:69967045-69967065:+	25	10.3839	N	mature,MIMAT0004597		FALSE
TCGA-EW-A1P7-01A-21R-A143-13	hsa-mir-140	hg19:16:69967045-69967065:+	443	85.8952	N	mature,MIMAT0004597		FALSE
TCGA-EW-A1P8-01A-11R-A143-13	hsa-mir-140	hg19:16:69967045-69967065:+	14	12.1928	N	mature,MIMAT0004597		FALSE
TCGA-EW-A1PB-01A-11R-A143-13	hsa-mir-140	hg19:16:69967045-69967065:+	57	21.6172	N	mature,MIMAT0004597		FALSE
TCGA-EW-A1PD-01A-11R-A143-13	hsa-mir-140	hg19:16:69967045-69967065:+	66	18.3597	N	mature,MIMAT0004597		FALSE
TCGA-EW-A1PE-01A-11R-A143-13	hsa-mir-140	hg19:16:69967045-69967065:+	63	29.2097	N	mature,MIMAT0004597		FALSE
TCGA-EW-A1PF-01A-11R-A143-13	hsa-mir-140	hg19:16:69967045-69967065:+	44	19.7289	N	mature,MIMAT0004597		FALSE
TCGA-EW-A1PG-01A-11R-A143-13	hsa-mir-140	hg19:16:69967045-69967065:+	65	30.8535	N	mature,MIMAT0004597		FALSE
TCGA-EW-A1PH-01A-11R-A14L-13	hsa-mir-140	hg19:16:69967045-69967065:+	22	16.1526	N	mature,MIMAT0004597		FALSE
TCGA-EW-A2FS-01A-11R-A17A-13	hsa-mir-140	hg19:16:69967045-69967065:+	179	31.2751	N	mature,MIMAT0004597		FALSE
[truncated: 2,112 more rows]

## Sheet: hsa_GA
TCGA-A2-A0T4-01A-31R-A085-13	hsa-mir-140	hg19:16:69967045-69967062:+	1	0.517655	N	mature,MIMAT0004597	168.536	FALSE	4.60553
[truncated: 2,637 more rows]

[truncated: 7 more sheets: ggo_hiseq, ggo_GA, hiseq, GA, Tabelle3, Tabelle4, mature]
