# Supplementary material for: The highly expressed 5’isomiR of hsa-miR-140-3p contributes to the tumor-suppressive effects of miR-140 by reducing breast cancer proliferation and migration
Source: BMC Genomics. 2016 Aug 8;17:566. doi: 10.1186/s12864-016-2869-x (PMC4977694; doi:10.1186/s12864-016-2869-x)
Supplement: Additional file 3: — Relative abundance of 3’isomiRs of miR-140-3p and 5’isomiR-140-3p in the TCGA breast cancer patient cohort. The table lists the genomic coordinates, the notation of the isomiR and the average expression of each individual form (in rpm). (XLSX 9 kb) [file 12864_2016_2869_MOESM3_ESM.xlsx]

## Sheet: Tabelle1
Genomic span	Average rpm	Notation of isoform
hg19:16:69967046-69967062:+	0.00960097	hsa-miR-140-3p 1|-3
hg19:16:69967046-69967063:+	0.112416	hsa-miR-140-3p 1|-2
hg19:16:69967046-69967064:+	2.85023	hsa-miR-140-3p 1|-1
hg19:16:69967046-69967065:+	7.35568	hsa-miR-140-3p 1|0
hg19:16:69967046-69967066:+	49.2174	hsa-miR-140-3p 1|1
hg19:16:69967046-69967067:+	169.936	hsa-miR-140-3p 1|2
hg19:16:69967046-69967068:+	118.155	hsa-miR-140-3p 1|3
hg19:16:69967046-69967069:+	6.40334	hsa-miR-140-3p 1|4
hg19:16:69967046-69967070:+	0.396991	hsa-miR-140-3p 1|5
hg19:16:69967045-69967062:+	0.0146574	hsa-miR-140-3p 0|-3
hg19:16:69967045-69967063:+	0.303094	hsa-miR-140-3p 0|-2
hg19:16:69967045-69967064:+	27.103	hsa-miR-140-3p 0|-1
hg19:16:69967045-69967065:+	25.6557	hsa-miR-140-3p 0|0
hg19:16:69967045-69967066:+	76.1856	hsa-miR-140-3p 0|1
hg19:16:69967045-69967067:+	86.3798	hsa-miR-140-3p 0|2
hg19:16:69967045-69967068:+	55.8007	hsa-miR-140-3p 0|3
hg19:16:69967045-69967069:+	0.847211	hsa-miR-140-3p 0|4
hg19:16:69967045-69967070:+	0.0449769	hsa-miR-140-3p 0|5
