# Supplementary material for: The highly expressed 5’isomiR of hsa-miR-140-3p contributes to the tumor-suppressive effects of miR-140 by reducing breast cancer proliferation and migration
Source: BMC Genomics. 2016 Aug 8;17:566. doi: 10.1186/s12864-016-2869-x (PMC4977694; doi:10.1186/s12864-016-2869-x)
Supplement: Additional file 4: — Genes deregulated by hsa-miR-140-3p, 5’isomiR-140-3p or both in both MCF10A and MDA-MB-231 cells. This table contains the genes which are downregulated in both cell lines by either hsa-miR-140-3p, 5’isomiR-140-3p or both by at least 35 % and with a significant corrected p-value. These genes are summarized in the Venn diagram in Fig. 2a. In addition, the genes that are upregulated in both cell lines by at least 65 % and with a significant corrected p-value by either has-miR-140-3p, 5’isomiR-140-3p or both are also listed in this table. Values are reported as log2 fold changes and Benjamini-Hochberg corrected p-values. (XLS 74 kb) [file 12864_2016_2869_MOESM4_ESM.xls]

## Sheet: MDA-MB-231
Symbol	log2(Fold Change) hsa-miR-140-3p 0|x	p-value hsa-miR-140-3p 0|x	log2 (Fold Change) hsa-miR-140-3p +1|x	p-value hsa-miR-140-3p +1|x	Comment
AASDHPPT	-0.725568	3.20342e-07	0.0890992	0.647851	Down by hsa-miR-140-3p
ABLIM1	-0.059591	0.840584	-0.715727	1.96113e-05	Down by 5'isomiR-140-3p
ADNP2	0.214192	0.00220878	-0.79676	1.39629e-18	Down by 5'isomiR-140-3p
AIDA	-0.108097	0.323591	-1.77572	4.00259e-21	Down by 5'isomiR-140-3p
ANXA2	-0.0143162	0.974619	-0.687763	0.00212697	Down by 5'isomiR-140-3p
AP2S1	-0.335589	0.00195816	-0.947594	5.13047e-18	Down by 5'isomiR-140-3p
APLP2	-0.931272	1.01333e-06	-1.2299	8.05212e-10	Down by both forms
ARF5	-0.692415	1.76009e-15	-0.0657764	0.475408	Down by hsa-miR-140-3p
ARHGEF3	-0.392538	4.10831e-08	-1.2548	1.28969e-23	Down by 5'isomiR-140-3p
ATP6AP2	-0.978011	1.7773e-27	-0.260233	1.72516e-06	Down by hsa-miR-140-3p
ATP6V1D	-1.22404	1.44408e-16	-0.978776	1.18141e-14	Down by both forms
BCL7B	-0.0836903	0.610203	-0.636869	1.32024e-09	Down by 5'isomiR-140-3p
BLMH	-0.042834	0.793289	-1.22938	2.87894e-14	Down by 5'isomiR-140-3p
C11orf2	-0.0592263	0.54928	-1.71019	1.33299e-26	Down by 5'isomiR-140-3p
C20orf20	0.229496	0.00107836	-0.918571	8.48474e-18	Down by 5'isomiR-140-3p
C9orf5	-1.54119	1.63959e-24	-0.187067	0.0415183	Down by hsa-miR-140-3p
CAP1	-0.201817	0.000245664	-1.57478	7.87387e-29	Down by 5'isomiR-140-3p
CARD10	-0.328387	0.000263336	-1.02172	5.53177e-16	Down by 5'isomiR-140-3p
CBL	-0.677408	2.42274e-18	-0.65196	1.91539e-18	Down by both forms
CCDC90A	0.112397	0.152659	-1.06545	2.53304e-27	Down by 5'isomiR-140-3p
CCT2	0.208494	0.0166124	-1.29405	1.34851e-26	Down by 5'isomiR-140-3p
CCT5	-0.0176004	0.899156	-1.21835	2.37195e-22	Down by 5'isomiR-140-3p
CDCA5	0.184049	0.0110381	-0.864727	2.48229e-20	Down by 5'isomiR-140-3p
CDCP1	0.103488	0.522467	-0.774479	1.1303e-13	Down by 5'isomiR-140-3p
CECR5	0.151934	0.634487	-1.58312	2.61469e-09	Down by 5'isomiR-140-3p
CHCHD4	0.310525	1.84464e-07	-0.75587	1.49143e-17	Down by 5'isomiR-140-3p
CHIC2	-1.48636	2.39478e-35	0.00396311	0.968612	Down by hsa-miR-140-3p
CHUK	-0.0258308	0.850105	-0.922367	1.30277e-19	Down by 5'isomiR-140-3p
CIB1	-0.00400305	0.9742	-0.748913	1.70332e-18	Down by 5'isomiR-140-3p
CLPTM1L	0.0697395	0.538561	-1.29447	1.1791e-21	Down by 5'isomiR-140-3p
CLTA	-0.138427	0.621622	-0.789032	5.53689e-06	Down by 5'isomiR-140-3p
CNN2	-0.168513	0.58298	-1.32392	3.99942e-09	Down by 5'isomiR-140-3p
COL4A1	0.0939229	0.235909	-0.843562	3.83505e-22	Down by 5'isomiR-140-3p
COMMD7	-0.0442634	0.563864	-0.655731	5.258e-19	Down by 5'isomiR-140-3p
COX17	-0.0557043	0.309015	-0.844561	6.66743e-33	Down by 5'isomiR-140-3p
CPA4	-0.288586	0.0105515	-0.927361	9.65716e-13	Down by 5'isomiR-140-3p
CRELD2	0.155862	0.0596208	-0.851717	1.7673e-16	Down by 5'isomiR-140-3p
CSRP2BP	-0.141966	0.609753	-0.973604	2.04348e-09	Down by 5'isomiR-140-3p
DDAH1	-0.201399	0.032007	-1.70909	6.57952e-28	Down by 5'isomiR-140-3p
DENND5B	0.146211	0.111176	-1.00694	2.01558e-20	Down by 5'isomiR-140-3p
DENR	-1.20554	8.03323e-07	-1.7932	4.03422e-11	Down by both forms
DNM1L	-0.111223	0.419965	-1.17758	2.19823e-21	Down by 5'isomiR-140-3p
EDEM1	-0.261851	0.0112688	-0.864512	7.56089e-13	Down by 5'isomiR-140-3p
EHD1	-0.236662	0.0322617	-1.69027	3.15692e-17	Down by 5'isomiR-140-3p
EI24	0.061488	0.845886	-1.52957	8.29614e-14	Down by 5'isomiR-140-3p
EXOSC7	-0.25055	0.000413619	-0.860846	1.108e-22	Down by 5'isomiR-140-3p
FAF2	-0.270268	0.000267185	-1.02246	7.6086e-19	Down by 5'isomiR-140-3p
FAM127B	0.034919	0.925618	-0.719721	0.000118323	Down by 5'isomiR-140-3p
FAM171A1	0.00871423	0.939095	-0.628333	3.42809e-19	Down by 5'isomiR-140-3p
FAM53C	-0.1041	0.0949971	-1.02275	5.75909e-29	Down by 5'isomiR-140-3p
FBXO21	0.149405	0.588642	-1.26824	4.77664e-09	Down by 5'isomiR-140-3p
FOXQ1	-0.726979	7.96116e-13	0.561913	7.96435e-15	Down by hsa-miR-140-3p
GOLT1B	-1.10527	1.13798e-19	-0.0996353	0.309427	Down by hsa-miR-140-3p
GPD1L	-0.421869	5.25054e-10	-1.38349	8.24364e-26	Down by 5'isomiR-140-3p
HNRNPA0	-0.361939	0.000205457	-1.19826	6.72816e-19	Down by 5'isomiR-140-3p
IAH1	-0.036594	0.745804	-1.05303	1.4601e-23	Down by 5'isomiR-140-3p
ID1	0.407396	0.172628	-0.643459	0.0142235	Down by 5'isomiR-140-3p
IL6	-0.259366	0.00071649	-1.11241	1.21237e-23	Down by 5'isomiR-140-3p
IMP3	-0.245	3.52133e-07	-1.04093	4.11404e-35	Down by 5'isomiR-140-3p
ITGA6	0.229921	0.229463	-0.685064	0.000819872	Down by 5'isomiR-140-3p
KCTD20	0.0122667	0.952485	-0.737503	1.7673e-16	Down by 5'isomiR-140-3p
KIAA1147	-0.639732	0.000380321	-0.0330126	0.921299	Down by hsa-miR-140-3p
KPNA3	-0.0683711	0.52974	-1.01743	2.20685e-26	Down by 5'isomiR-140-3p
KRT81	-0.240461	5.84934e-05	-0.710372	6.12888e-16	Down by 5'isomiR-140-3p
LASS6	-0.103327	0.403693	-0.690415	9.021e-12	Down by 5'isomiR-140-3p
LOC399748	-0.192066	0.0656598	-1.75925	1.27485e-28	Down by 5'isomiR-140-3p
LOC642590	0.128511	0.494436	-0.781898	3.60788e-09	Down by 5'isomiR-140-3p
LOC646347	0.169734	0.189	-0.789672	1.51196e-13	Down by 5'isomiR-140-3p
LOC651697	-0.076745	0.435549	-0.913212	6.67216e-22	Down by 5'isomiR-140-3p
LOC653631	0.0622907	0.680511	-0.699956	7.60479e-14	Down by 5'isomiR-140-3p
LOC730167	0.0535659	0.725322	-0.860943	1.7217e-20	Down by 5'isomiR-140-3p
MARCKS	-1.1884	6.58804e-40	-0.398955	4.83167e-17	Down by hsa-miR-140-3p
MARCKSL1	0.344175	0.000145106	-1.3861	5.03354e-17	Down by 5'isomiR-140-3p
MCOLN2	0.0273573	0.810602	-1.00699	9.91527e-21	Down by 5'isomiR-140-3p
MED28	-0.114289	0.186897	-1.07887	1.79489e-19	Down by 5'isomiR-140-3p
MED30	-0.0427547	0.619147	-0.81297	1.40131e-27	Down by 5'isomiR-140-3p
MFSD5	-0.239716	0.00254666	-1.16538	1.76541e-20	Down by 5'isomiR-140-3p
MRPL14	-0.193538	0.00444442	-1.47493	5.441e-44	Down by 5'isomiR-140-3p
MRPS7	-0.104324	0.238533	-1.53301	4.9842e-25	Down by 5'isomiR-140-3p
MTPN	-0.19967	0.398399	-1.67623	3.66131e-16	Down by 5'isomiR-140-3p
MYL12A	-1.29201	6.58804e-40	-0.150998	0.000143656	Down by hsa-miR-140-3p
NEDD4L	-0.349632	9.27175e-05	-1.1552	3.6356e-16	Down by 5'isomiR-140-3p
NELF	-0.0321125	0.737101	-0.921801	1.38603e-28	Down by 5'isomiR-140-3p
NIPA2	-0.150712	0.715633	-1.50686	7.04246e-09	Down by 5'isomiR-140-3p
PGM2	0.253856	0.00103382	-0.811123	1.34785e-15	Down by 5'isomiR-140-3p
PIGC	-1.42228	2.03136e-17	-0.547797	2.82535e-05	Down by hsa-miR-140-3p
PIP4K2A	-0.145473	0.142677	-1.08018	7.85654e-16	Down by 5'isomiR-140-3p
PPP2R5E	-0.155682	0.0177408	-0.832399	8.64227e-24	Down by 5'isomiR-140-3p
PRKRIR	0.0425142	0.5767	-0.738424	1.77945e-21	Down by 5'isomiR-140-3p
PTGES	-0.520432	2.72201e-10	-0.923712	1.81937e-22	Down by 5'isomiR-140-3p
RAI14	-0.535267	2.22209e-13	-1.32886	2.36203e-26	Down by 5'isomiR-140-3p
RAP2A	-0.657822	1.06853e-12	-0.197938	0.0236989	Down by hsa-miR-140-3p
REEP5	-1.07697	8.89598e-24	-0.259813	2.41504e-05	Down by hsa-miR-140-3p
RUVBL1	-0.338038	0.0074779	-1.09073	1.39316e-20	Down by 5'isomiR-140-3p
S100A2	-0.965099	0.000308388	-1.08235	4.60199e-05	Down by both forms
SAR1A	-0.745648	7.90196e-15	-0.389073	1.14106e-06	Down by hsa-miR-140-3p
SDC1	0.012345	0.98236	-0.792868	0.00642897	Down by 5'isomiR-140-3p
SFT2D1	0.0273714	0.797753	-0.718885	2.58177e-21	Down by 5'isomiR-140-3p
SLC25A1	0.0351151	0.805808	-0.747977	4.67625e-20	Down by 5'isomiR-140-3p
SLC25A39	-0.105293	0.0535152	-0.777559	4.37014e-26	Down by 5'isomiR-140-3p
SLC35D2	-0.0827143	0.382069	-1.16003	2.23594e-23	Down by 5'isomiR-140-3p
SMAP2	0.163721	0.495654	-0.815782	1.9908e-06	Down by 5'isomiR-140-3p
SMS	0.0797935	0.312377	-0.98097	1.3577e-34	Down by 5'isomiR-140-3p
SNRNP27	0.011898	0.913596	-0.821669	1.73895e-35	Down by 5'isomiR-140-3p
SPRED1	-1.12773	5.28103e-28	-0.249501	2.82535e-05	Down by hsa-miR-140-3p
ST13	-0.960886	4.65185e-09	-0.487594	1.24463e-05	Down by hsa-miR-140-3p
STAMBPL1	-0.222547	0.00819875	-0.887753	7.22163e-17	Down by 5'isomiR-140-3p
STK4	-0.125206	0.15748	-0.741076	5.0242e-16	Down by 5'isomiR-140-3p
TAX1BP3	0.530033	2.07413e-17	-0.70553	4.39489e-21	Down by 5'isomiR-140-3p
TBC1D9B	-0.295719	0.000633059	-1.11941	1.20742e-27	Down by 5'isomiR-140-3p
TDG	-0.184981	0.258674	-1.10639	2.83678e-15	Down by 5'isomiR-140-3p
TFAM	0.178522	0.0196972	-1.05597	1.02459e-23	Down by 5'isomiR-140-3p
TMED3	-0.238055	7.81034e-10	-1.82593	6.67609e-43	Down by 5'isomiR-140-3p
TMEM150A	-0.0515988	0.786835	-0.925576	2.17447e-08	Down by 5'isomiR-140-3p
TMEM158	-0.259131	3.434e-05	-1.57923	1.88864e-28	Down by 5'isomiR-140-3p
TMEM203	0.0350719	0.59927	-1.06192	1.37708e-51	Down by 5'isomiR-140-3p
TMEM66	-0.291251	4.92852e-05	-1.2111	1.11559e-23	Down by 5'isomiR-140-3p
TNFAIP1	-0.0745883	0.611966	-1.06847	1.53272e-13	Down by 5'isomiR-140-3p
TRIB3	0.00776744	0.952026	-1.19805	6.57952e-28	Down by 5'isomiR-140-3p
TRMT112	-0.138198	0.022188	-1.27821	9.51673e-31	Down by 5'isomiR-140-3p
TSR2	-0.0297524	0.680166	-0.738431	1.83304e-26	Down by 5'isomiR-140-3p
UBA5	0.000935277	0.997135	-0.728607	8.93675e-09	Down by 5'isomiR-140-3p
UBE2C	-1.1871	5.54772e-11	0.0289302	0.922533	Down by hsa-miR-140-3p
UROS	-0.0592516	0.43851	-3.07796	9.4523e-42	Down by 5'isomiR-140-3p
USP4	-0.218709	0.247704	-0.836556	3.33112e-08	Down by 5'isomiR-140-3p
VBP1	0.154838	0.236072	-0.779039	9.57177e-09	Down by 5'isomiR-140-3p
VPS36	-0.0651807	0.655731	-0.751534	3.55231e-11	Down by 5'isomiR-140-3p
WARS	-0.193164	0.0486024	-1.68791	8.12902e-34	Down by 5'isomiR-140-3p
WDR8	-0.672902	9.01754e-14	-0.552083	2.19566e-10	Down by hsa-miR-140-3p
XPO5	-0.004025	0.96937	-0.863716	1.82284e-29	Down by 5'isomiR-140-3p
ZDHHC7	-0.281665	0.00209859	-1.45541	2.71215e-18	Down by 5'isomiR-140-3p
ZFAND2B	-0.097611	0.272006	-1.04	2.57879e-19	Down by 5'isomiR-140-3p
ALDH3A1	-0.173547	0.155365	1.20308	3.28164e-26	Up by 5'isomiR-140-3p
ANKRD46	0.196823	0.0646737	1.0725	3.48883e-25	Up by 5'isomiR-140-3p
ARL5A	0.982026	1.63122e-05	1.07356	1.90081e-07	Up by both forms
C18orf56	0.616628	1.08928e-13	1.27182	4.33201e-26	Up by 5'isomiR-140-3p
C1orf133	0.371761	3.35526e-05	0.985075	2.64527e-23	Up by 5'isomiR-140-3p
C1orf97	-0.0151228	0.948303	0.854277	3.8472e-09	Up by 5'isomiR-140-3p
C5	0.233079	0.0200412	1.21651	1.06592e-27	Up by 5'isomiR-140-3p
CYB5D2	0.316932	0.000112862	0.872492	5.96304e-20	Up by 5'isomiR-140-3p
FAM3C	1.00622	4.81253e-32	0.889203	1.62039e-30	Up by both forms
HMMR	0.497692	3.74736e-11	1.0166	8.5572e-28	Up by 5'isomiR-140-3p
ITGA10	-0.0682294	0.471552	0.789773	6.46444e-24	Up by 5'isomiR-140-3p
ITGB2	0.0512212	0.402543	0.866331	5.89612e-35	Up by 5'isomiR-140-3p
MDC1	0.304574	1.45274e-06	1.08836	1.06592e-27	Up by 5'isomiR-140-3p
PBX3	0.881985	3.50956e-23	1.20559	1.58389e-35	Up by both forms
SLC30A7	0.675685	9.72462e-13	0.93537	3.82898e-20	Up by 5'isomiR-140-3p
SLC4A11	0.292003	0.0034654	0.88539	1.86215e-22	Up by 5'isomiR-140-3p
YOD1	0.636762	0.0240564	0.959747	4.45732e-05	Up by 5'isomiR-140-3p

## Sheet: MCF10A
Symbol	log2(Fold Change) hsa-miR-140-3p 0|x	p-value hsa-miR-140-3p 0|x	log2 (Fold Change) hsa-miR-140-3p +1|x	p-value hsa-miR-140-3p +1|x	Comment
AASDHPPT	-0.678197	0.000152347	-0.136084	0.523468	Down by hsa-miR-140-3p
ABLIM1	0.137458	0.613851	-0.758471	5.54287e-06	Down by 5'isomiR-140-3p
ADNP2	-0.0994248	0.384583	-1.0474	2.46825e-16	Down by 5'isomiR-140-3p
AIDA	-0.157487	0.0342323	-1.42881	1.12684e-26	Down by 5'isomiR-140-3p
ANXA2	-0.596657	0.033032	-1.39881	5.24467e-09	Down by 5'isomiR-140-3p
AP2S1	-0.338181	0.0277579	-1.16845	3.18436e-15	Down by 5'isomiR-140-3p
APLP2	-0.682059	7.54761e-05	-0.939815	3.44628e-08	Down by both forms
ARF5	-0.6927	1.52556e-18	0.029732	0.775307	Down by hsa-miR-140-3p
ARHGEF3	-0.615249	1.49506e-19	-1.31629	2.82278e-34	Down by 5'isomiR-140-3p
ATP6AP2	-0.728297	7.36292e-19	-0.474613	1.02544e-12	Down by hsa-miR-140-3p
ATP6V1D	-1.37429	9.80447e-21	-1.00067	3.26955e-19	Down by both forms
BCL7B	-0.0187528	0.939615	-0.674231	4.48428e-07	Down by 5'isomiR-140-3p
BLMH	-0.244451	0.0497813	-1.46326	1.55427e-12	Down by 5'isomiR-140-3p
C11orf2	-0.0183648	0.862598	-1.02588	2.22237e-23	Down by 5'isomiR-140-3p
C20orf20	0.0866061	0.338158	-1.10086	1.34399e-19	Down by 5'isomiR-140-3p
C9orf5	-1.02772	4.97578e-12	-0.425061	4.43786e-06	Down by hsa-miR-140-3p
CAP1	-0.16298	0.000924909	-1.42539	1.04689e-42	Down by 5'isomiR-140-3p
CARD10	-0.196379	0.0737977	-1.47707	5.93764e-18	Down by 5'isomiR-140-3p
CBL	-0.646077	1.32395e-14	-0.854838	2.08835e-21	Down by both forms
CCDC90A	-0.0527777	0.738844	-1.15377	1.40366e-13	Down by 5'isomiR-140-3p
CCT2	0.0055562	0.973026	-0.991516	4.23164e-15	Down by 5'isomiR-140-3p
CCT5	-0.171206	0.0559423	-0.796702	9.27069e-19	Down by 5'isomiR-140-3p
CDCA5	-0.164453	0.118022	-0.983964	1.71907e-14	Down by 5'isomiR-140-3p
CDCP1	-0.0475789	0.709765	-0.662642	1.80321e-22	Down by 5'isomiR-140-3p
CECR5	0.104357	0.780609	-1.06146	3.16391e-06	Down by 5'isomiR-140-3p
CHCHD4	0.118487	0.0746268	-0.821345	2.03972e-22	Down by 5'isomiR-140-3p
CHIC2	-1.44505	8.93845e-24	-0.389878	8.52907e-10	Down by hsa-miR-140-3p
CHUK	-0.0562213	0.705141	-1.06848	3.65407e-15	Down by 5'isomiR-140-3p
CIB1	0.182963	0.000526589	-0.721562	3.38251e-25	Down by 5'isomiR-140-3p
CLPTM1L	0.0941444	0.325274	-1.25736	2.54912e-16	Down by 5'isomiR-140-3p
CLTA	-0.0561066	0.852707	-0.813558	1.6149e-06	Down by 5'isomiR-140-3p
CNN2	-0.330766	0.237784	-1.10062	3.0499e-07	Down by 5'isomiR-140-3p
COL4A1	-0.0450246	0.644968	-2.031	4.9681e-29	Down by 5'isomiR-140-3p
COMMD7	-0.065627	0.262653	-0.82825	1.91605e-26	Down by 5'isomiR-140-3p
COX17	0.0347101	0.653204	-0.668113	1.23991e-30	Down by 5'isomiR-140-3p
CPA4	-0.519858	1.21603e-07	-1.11699	1.43115e-19	Down by 5'isomiR-140-3p
CRELD2	-0.14406	0.0350091	-0.790628	1.73476e-19	Down by 5'isomiR-140-3p
CSRP2BP	0.0535758	0.898963	-0.871864	0.000252697	Down by 5'isomiR-140-3p
DDAH1	-0.0538585	0.736801	-0.79326	5.27021e-12	Down by 5'isomiR-140-3p
DENND5B	-0.123008	0.256108	-0.970348	1.06925e-15	Down by 5'isomiR-140-3p
DENR	-0.657901	0.00460057	-0.962054	4.28481e-06	Down by both forms
DNM1L	-0.0807009	0.573409	-1.04582	5.98472e-21	Down by 5'isomiR-140-3p
EDEM1	0.0331497	0.848137	-0.944393	1.18316e-18	Down by 5'isomiR-140-3p
EHD1	-0.288906	0.000201583	-1.26505	2.29461e-24	Down by 5'isomiR-140-3p
EI24	0.133977	0.62455	-1.55381	4.15534e-12	Down by 5'isomiR-140-3p
EXOSC7	-0.05621	0.575902	-0.806798	7.3074e-17	Down by 5'isomiR-140-3p
FAF2	-0.0381538	0.709147	-0.701247	2.92167e-16	Down by 5'isomiR-140-3p
FAM127B	-0.157975	0.366549	-0.91671	2.47126e-11	Down by 5'isomiR-140-3p
FAM171A1	0.160819	0.0302293	-0.65015	9.21442e-15	Down by 5'isomiR-140-3p
FAM53C	-0.00919111	0.931488	-0.710059	2.70679e-23	Down by 5'isomiR-140-3p
FBXO21	0.0428149	0.891464	-1.0998	1.18965e-07	Down by 5'isomiR-140-3p
FOXQ1	-1.22619	1.58322e-10	-0.493279	0.000199049	Down by hsa-miR-140-3p
GOLT1B	-0.771713	2.76165e-09	-0.299162	0.00324565	Down by hsa-miR-140-3p
GPD1L	-0.0228446	0.831587	-0.64389	8.06918e-19	Down by 5'isomiR-140-3p
HNRNPA0	-0.362005	4.51381e-05	-1.23859	2.64749e-22	Down by 5'isomiR-140-3p
IAH1	0.0111093	0.925177	-0.803245	4.34232e-25	Down by 5'isomiR-140-3p
ID1	-0.139831	0.774744	-0.875049	0.00431452	Down by 5'isomiR-140-3p
IL6	0.581761	2.67002e-12	-0.80366	4.74602e-14	Down by 5'isomiR-140-3p
IMP3	-0.214714	7.41209e-07	-0.888334	8.08635e-32	Down by 5'isomiR-140-3p
ITGA6	-0.193641	0.417283	-0.884252	2.62666e-07	Down by 5'isomiR-140-3p
KCTD20	0.190418	0.111567	-0.687499	6.79358e-14	Down by 5'isomiR-140-3p
KIAA1147	-0.762068	0.00094959	-0.594189	0.00415342	Down by hsa-miR-140-3p
KPNA3	-0.28581	0.00181677	-1.46109	3.80538e-21	Down by 5'isomiR-140-3p
KRT81	-0.173241	0.0106783	-1.3497	1.19958e-23	Down by 5'isomiR-140-3p
LASS6	-0.0376156	0.802023	-0.703333	1.1928e-08	Down by 5'isomiR-140-3p
LOC399748	-0.26202	0.00655656	-1.61436	3.3087e-23	Down by 5'isomiR-140-3p
LOC642590	-0.186411	0.180147	-1.08885	6.37473e-18	Down by 5'isomiR-140-3p
LOC646347	0.0245234	0.885156	-0.920353	7.44702e-12	Down by 5'isomiR-140-3p
LOC651697	-0.325487	1.634e-06	-0.927424	1.49828e-22	Down by 5'isomiR-140-3p
LOC653631	-0.338357	0.000803825	-0.994215	2.27543e-16	Down by 5'isomiR-140-3p
LOC730167	0.0546176	0.741423	-0.757473	6.07996e-11	Down by 5'isomiR-140-3p
MARCKS	-0.871433	9.03845e-21	-0.0721739	0.237326	Down by hsa-miR-140-3p
MARCKSL1	-0.0706989	0.604116	-1.17264	2.06341e-15	Down by 5'isomiR-140-3p
MCOLN2	0.169607	0.0224247	-1.03038	1.92284e-18	Down by 5'isomiR-140-3p
MED28	-0.223731	0.000927261	-0.879039	3.04748e-20	Down by 5'isomiR-140-3p
MED30	-0.119627	0.0711964	-1.30733	1.68791e-27	Down by 5'isomiR-140-3p
MFSD5	-0.122059	0.0921433	-1.05157	3.45528e-21	Down by 5'isomiR-140-3p
MRPL14	0.0424849	0.688812	-1.02766	3.66577e-20	Down by 5'isomiR-140-3p
MRPS7	-0.0101115	0.934988	-0.709626	4.21964e-16	Down by 5'isomiR-140-3p
MTPN	-0.0738476	0.822052	-1.36958	1.06675e-10	Down by 5'isomiR-140-3p
MYL12A	-0.692576	4.49109e-12	-0.12171	0.144618	Down by hsa-miR-140-3p
NEDD4L	0.0179037	0.894304	-0.728249	8.25478e-15	Down by 5'isomiR-140-3p
NELF	0.0782294	0.272555	-0.663509	1.46311e-18	Down by 5'isomiR-140-3p
NIPA2	-0.106861	0.78126	-1.34103	1.43615e-07	Down by 5'isomiR-140-3p
PGM2	0.102342	0.342021	-0.962816	9.33348e-16	Down by 5'isomiR-140-3p
PIGC	-0.673854	7.41209e-07	-0.299721	0.037987	Down by hsa-miR-140-3p
PIP4K2A	-0.0243126	0.859829	-0.888788	6.29431e-22	Down by 5'isomiR-140-3p
PPP2R5E	-0.115877	0.0765375	-0.751165	7.6665e-23	Down by 5'isomiR-140-3p
PRKRIR	0.0166798	0.893154	-0.771426	5.48487e-18	Down by 5'isomiR-140-3p
PTGES	-0.599656	4.80102e-10	-0.993379	5.95944e-19	Down by 5'isomiR-140-3p
RAI14	-0.274424	0.00249814	-1.80427	2.84718e-20	Down by 5'isomiR-140-3p
RAP2A	-0.674983	2.15449e-08	-0.554939	1.44474e-07	Down by hsa-miR-140-3p
REEP5	-0.90283	6.71739e-29	0.364382	4.00208e-10	Down by hsa-miR-140-3p
RUVBL1	-0.0184796	0.95619	-1.02437	1.72495e-09	Down by 5'isomiR-140-3p
S100A2	-0.734356	1.23915e-09	-1.47242	5.51009e-16	Down by both forms
SAR1A	-0.699044	9.68085e-11	-0.504787	5.65037e-08	Down by hsa-miR-140-3p
SDC1	-0.579941	0.131067	-1.34319	6.42278e-05	Down by 5'isomiR-140-3p
SFT2D1	0.0820985	0.343584	-0.730649	1.2741e-17	Down by 5'isomiR-140-3p
SLC25A1	0.166355	0.0142216	-1.08504	1.34298e-32	Down by 5'isomiR-140-3p
SLC25A39	-0.0250465	0.750108	-0.699099	1.93257e-23	Down by 5'isomiR-140-3p
SLC35D2	-0.230296	0.0214144	-0.855821	3.26081e-14	Down by 5'isomiR-140-3p
SMAP2	-0.0340366	0.921236	-0.825195	1.22489e-06	Down by 5'isomiR-140-3p
SMS	-0.0338325	0.753676	-1.00402	8.53779e-34	Down by 5'isomiR-140-3p
SNRNP27	-0.122999	0.137904	-0.826196	5.17769e-28	Down by 5'isomiR-140-3p
SPRED1	-0.83031	1.16497e-24	-0.15493	0.00827195	Down by hsa-miR-140-3p
ST13	-0.633111	3.79303e-08	-0.158279	0.0866557	Down by hsa-miR-140-3p
STAMBPL1	0.156947	0.0685253	-1.01879	1.11929e-17	Down by 5'isomiR-140-3p
STK4	-0.101153	0.244676	-0.799873	1.70882e-17	Down by 5'isomiR-140-3p
TAX1BP3	0.160001	0.00577932	-1.08409	4.9681e-29	Down by 5'isomiR-140-3p
TBC1D9B	-0.140133	0.214931	-0.788297	4.00821e-17	Down by 5'isomiR-140-3p
TDG	-0.089518	0.670836	-1.01473	2.10466e-11	Down by 5'isomiR-140-3p
TFAM	0.124021	0.0275018	-1.03363	4.77257e-41	Down by 5'isomiR-140-3p
TMED3	-0.0447294	0.541419	-1.24863	9.62772e-39	Down by 5'isomiR-140-3p
TMEM150A	-0.159008	0.159612	-0.939941	1.47674e-15	Down by 5'isomiR-140-3p
TMEM158	-0.0624248	0.564497	-1.24518	1.86859e-23	Down by 5'isomiR-140-3p
TMEM203	-0.0734806	0.297992	-1.00691	1.85519e-35	Down by 5'isomiR-140-3p
TMEM66	-0.346477	5.23211e-08	-1.03208	3.04031e-23	Down by 5'isomiR-140-3p
TNFAIP1	-0.17443	0.30829	-0.902828	6.16122e-11	Down by 5'isomiR-140-3p
TRIB3	0.356581	1.29767e-10	-0.995082	6.7834e-22	Down by 5'isomiR-140-3p
TRMT112	0.161398	0.0176327	-0.953261	1.90323e-20	Down by 5'isomiR-140-3p
TSR2	-0.0312155	0.72233	-0.71383	2.27627e-23	Down by 5'isomiR-140-3p
UBA5	0.0848331	0.645091	-0.834933	1.74372e-12	Down by 5'isomiR-140-3p
UBE2C	-0.911565	4.32212e-06	0.155105	0.519646	Down by hsa-miR-140-3p
UROS	-0.108886	0.10132	-2.13736	9.00491e-33	Down by 5'isomiR-140-3p
USP4	-0.360994	0.0085322	-0.756238	3.50225e-11	Down by 5'isomiR-140-3p
VBP1	-0.0476464	0.641473	-0.81948	1.01867e-24	Down by 5'isomiR-140-3p
VPS36	-0.363485	0.000125911	-1.15004	4.73079e-18	Down by 5'isomiR-140-3p
WARS	-0.141462	0.207549	-1.15329	1.65035e-20	Down by 5'isomiR-140-3p
WDR8	-0.672526	1.66634e-16	-0.588336	2.97226e-14	Down by hsa-miR-140-3p
XPO5	0.0522405	0.54413	-0.717778	3.84756e-23	Down by 5'isomiR-140-3p
ZDHHC7	-0.0421254	0.717283	-0.992908	4.5121e-22	Down by 5'isomiR-140-3p
ZFAND2B	-0.101195	0.281004	-0.781544	1.21585e-15	Down by 5'isomiR-140-3p
ALDH3A1	-0.409414	5.78288e-08	1.77517	3.10651e-29	Up by 5'isomiR-140-3p													#N/A
ANKRD46	-0.236091	0.0328903	1.48981	3.0021e-25	Up by 5'isomiR-140-3p													#N/A
ARL5A	0.701673	0.000927261	0.753483	2.761e-05	Up by both forms													#N/A
C18orf56	0.0956623	0.378492	1.17284	9.10461e-28	Up by 5'isomiR-140-3p													#N/A
C1orf133	0.278586	0.0412754	1.12767	2.15877e-20	Up by 5'isomiR-140-3p													#N/A
C1orf97	0.176109	0.0791678	1.15362	3.45742e-24	Up by 5'isomiR-140-3p													#N/A
C5	0.0905689	0.38332	1.06949	1.44599e-28	Up by 5'isomiR-140-3p													#N/A
CYB5D2	0.176956	0.218357	1.14944	1.20074e-24	Up by 5'isomiR-140-3p													#N/A
FAM3C	0.725035	1.39093e-24	1.20936	1.10741e-32	Up by both forms													#N/A
HMMR	0.0429506	0.809876	0.73034	2.40771e-13	Up by 5'isomiR-140-3p													#N/A
ITGA10	-0.0600942	0.643012	1.25687	3.41519e-20	Up by 5'isomiR-140-3p													#N/A
ITGB2	-0.461908	3.27126e-14	0.830016	2.43313e-37	Up by 5'isomiR-140-3p													#N/A
MDC1	0.151317	0.232144	0.852048	6.07211e-16	Up by 5'isomiR-140-3p													#N/A
PBX3	0.270101	3.51136e-07	0.925818	2.35259e-22	Up by 5'isomiR-140-3p													#N/A
SLC30A7	0.598156	9.13931e-10	0.925012	3.86166e-20	Up by 5'isomiR-140-3p													#N/A
SLC4A11	0.217703	0.0826351	0.943406	3.23052e-17	Up by 5'isomiR-140-3p													#N/A
YOD1	0.47388	0.123717	1.05668	0.000217293	Up by 5'isomiR-140-3p													#N/A
